# Supplementary material for: Random Forest Analysis of Untargeted Metabolomics Data Suggests Increased Use of Omega Fatty Acid Oxidation Pathway in Drosophila Melanogaster Larvae Fed a Medium Chain Fatty Acid Rich High-Fat Diet
Source: Metabolites. 2018 Dec 31;9(1):5. doi: 10.3390/metabo9010005 (PMC6359074; doi:10.3390/metabo9010005)
Supplement: Supplementary file 1 [file metabolites-09-00005-s001.zip]

Archive with 257 entries (190 files):
- supplementary_files/
- supplementary_files/Figure_S1a.png
- supplementary_files/Figure_S1b.png
- supplementary_files/Figure_S1c.png
- supplementary_files/Figure_S2a_normal_ggm.html
- supplementary_files/Figure_S2a_normal_ggm_files/
- supplementary_files/Figure_S2a_normal_ggm_files/Blob-1.0/
- supplementary_files/Figure_S2a_normal_ggm_files/Blob-1.0/Blob.js
- supplementary_files/Figure_S2a_normal_ggm_files/Blob-1.0/LICENSE.md
- supplementary_files/Figure_S2a_normal_ggm_files/Blob-1.0/README.md
- supplementary_files/Figure_S2a_normal_ggm_files/canvas-toBlob-1.0/
- supplementary_files/Figure_S2a_normal_ggm_files/canvas-toBlob-1.0/canvas-toBlob.js
- supplementary_files/Figure_S2a_normal_ggm_files/canvas-toBlob-1.0/LICENSE.md
- supplementary_files/Figure_S2a_normal_ggm_files/canvas-toBlob-1.0/README.md
- supplementary_files/Figure_S2a_normal_ggm_files/FileSaver-1.1.20151003/
- supplementary_files/Figure_S2a_normal_ggm_files/FileSaver-1.1.20151003/FileSaver.min.js
- supplementary_files/Figure_S2a_normal_ggm_files/FileSaver-1.1.20151003/LICENSE.md
- supplementary_files/Figure_S2a_normal_ggm_files/FileSaver-1.1.20151003/README.md
- supplementary_files/Figure_S2a_normal_ggm_files/html2canvas-0.5.0/
- supplementary_files/Figure_S2a_normal_ggm_files/html2canvas-0.5.0/html2canvas.js
- supplementary_files/Figure_S2a_normal_ggm_files/htmlwidgets-1.0/
- supplementary_files/Figure_S2a_normal_ggm_files/htmlwidgets-1.0/htmlwidgets.js
- supplementary_files/Figure_S2a_normal_ggm_files/jspdf-1.3.2/
- supplementary_files/Figure_S2a_normal_ggm_files/jspdf-1.3.2/jspdf.debug.js
- supplementary_files/Figure_S2a_normal_ggm_files/vis-4.20.1/
- supplementary_files/Figure_S2a_normal_ggm_files/vis-4.20.1/img/
- supplementary_files/Figure_S2a_normal_ggm_files/vis-4.20.1/img/network/
- supplementary_files/Figure_S2a_normal_ggm_files/vis-4.20.1/img/network/acceptDeleteIcon.png
- supplementary_files/Figure_S2a_normal_ggm_files/vis-4.20.1/img/network/addNodeIcon.png
- supplementary_files/Figure_S2a_normal_ggm_files/vis-4.20.1/img/network/backIcon.png
- supplementary_files/Figure_S2a_normal_ggm_files/vis-4.20.1/img/network/connectIcon.png
- supplementary_files/Figure_S2a_normal_ggm_files/vis-4.20.1/img/network/cross.png
- supplementary_files/Figure_S2a_normal_ggm_files/vis-4.20.1/img/network/cross2.png
- supplementary_files/Figure_S2a_normal_ggm_files/vis-4.20.1/img/network/deleteIcon.png
- supplementary_files/Figure_S2a_normal_ggm_files/vis-4.20.1/img/network/downArrow.png
- supplementary_files/Figure_S2a_normal_ggm_files/vis-4.20.1/img/network/editIcon.png
- supplementary_files/Figure_S2a_normal_ggm_files/vis-4.20.1/img/network/leftArrow.png
- supplementary_files/Figure_S2a_normal_ggm_files/vis-4.20.1/img/network/minus.png
- supplementary_files/Figure_S2a_normal_ggm_files/vis-4.20.1/img/network/plus.png
- supplementary_files/Figure_S2a_normal_ggm_files/vis-4.20.1/img/network/rightArrow.png
- supplementary_files/Figure_S2a_normal_ggm_files/vis-4.20.1/img/network/upArrow.png
- supplementary_files/Figure_S2a_normal_ggm_files/vis-4.20.1/img/network/zoomExtends.png
- supplementary_files/Figure_S2a_normal_ggm_files/vis-4.20.1/vis.css
- supplementary_files/Figure_S2a_normal_ggm_files/vis-4.20.1/vis.min.js
- supplementary_files/Figure_S2a_normal_ggm_files/visNetwork-binding-2.0.3/
- supplementary_files/Figure_S2a_normal_ggm_files/visNetwork-binding-2.0.3/visNetwork.js
- supplementary_files/Figure_S2b_highfat_ggm.html
- supplementary_files/Figure_S2b_highfat_ggm_files/
- supplementary_files/Figure_S2b_highfat_ggm_files/Blob-1.0/
- supplementary_files/Figure_S2b_highfat_ggm_files/Blob-1.0/Blob.js
- supplementary_files/Figure_S2b_highfat_ggm_files/Blob-1.0/LICENSE.md
- supplementary_files/Figure_S2b_highfat_ggm_files/Blob-1.0/README.md
- supplementary_files/Figure_S2b_highfat_ggm_files/canvas-toBlob-1.0/
- supplementary_files/Figure_S2b_highfat_ggm_files/canvas-toBlob-1.0/canvas-toBlob.js
- supplementary_files/Figure_S2b_highfat_ggm_files/canvas-toBlob-1.0/LICENSE.md
- supplementary_files/Figure_S2b_highfat_ggm_files/canvas-toBlob-1.0/README.md
- supplementary_files/Figure_S2b_highfat_ggm_files/FileSaver-1.1.20151003/
- supplementary_files/Figure_S2b_highfat_ggm_files/FileSaver-1.1.20151003/FileSaver.min.js
- supplementary_files/Figure_S2b_highfat_ggm_files/FileSaver-1.1.20151003/LICENSE.md
- supplementary_files/Figure_S2b_highfat_ggm_files/FileSaver-1.1.20151003/README.md
- supplementary_files/Figure_S2b_highfat_ggm_files/html2canvas-0.5.0/
- supplementary_files/Figure_S2b_highfat_ggm_files/html2canvas-0.5.0/html2canvas.js
- supplementary_files/Figure_S2b_highfat_ggm_files/htmlwidgets-1.0/
- supplementary_files/Figure_S2b_highfat_ggm_files/htmlwidgets-1.0/htmlwidgets.js
- supplementary_files/Figure_S2b_highfat_ggm_files/jspdf-1.3.2/
- supplementary_files/Figure_S2b_highfat_ggm_files/jspdf-1.3.2/jspdf.debug.js
- supplementary_files/Figure_S2b_highfat_ggm_files/vis-4.20.1/
- supplementary_files/Figure_S2b_highfat_ggm_files/vis-4.20.1/img/
- supplementary_files/Figure_S2b_highfat_ggm_files/vis-4.20.1/img/network/
- supplementary_files/Figure_S2b_highfat_ggm_files/vis-4.20.1/img/network/acceptDeleteIcon.png
- supplementary_files/Figure_S2b_highfat_ggm_files/vis-4.20.1/img/network/addNodeIcon.png
- supplementary_files/Figure_S2b_highfat_ggm_files/vis-4.20.1/img/network/backIcon.png
- supplementary_files/Figure_S2b_highfat_ggm_files/vis-4.20.1/img/network/connectIcon.png
- supplementary_files/Figure_S2b_highfat_ggm_files/vis-4.20.1/img/network/cross.png
- supplementary_files/Figure_S2b_highfat_ggm_files/vis-4.20.1/img/network/cross2.png
- supplementary_files/Figure_S2b_highfat_ggm_files/vis-4.20.1/img/network/deleteIcon.png
- supplementary_files/Figure_S2b_highfat_ggm_files/vis-4.20.1/img/network/downArrow.png
- supplementary_files/Figure_S2b_highfat_ggm_files/vis-4.20.1/img/network/editIcon.png
- supplementary_files/Figure_S2b_highfat_ggm_files/vis-4.20.1/img/network/leftArrow.png
- supplementary_files/Figure_S2b_highfat_ggm_files/vis-4.20.1/img/network/minus.png
- supplementary_files/Figure_S2b_highfat_ggm_files/vis-4.20.1/img/network/plus.png
- supplementary_files/Figure_S2b_highfat_ggm_files/vis-4.20.1/img/network/rightArrow.png
- supplementary_files/Figure_S2b_highfat_ggm_files/vis-4.20.1/img/network/upArrow.png
- supplementary_files/Figure_S2b_highfat_ggm_files/vis-4.20.1/img/network/zoomExtends.png
- supplementary_files/Figure_S2b_highfat_ggm_files/vis-4.20.1/vis.css
- supplementary_files/Figure_S2b_highfat_ggm_files/vis-4.20.1/vis.min.js
- supplementary_files/Figure_S2b_highfat_ggm_files/visNetwork-binding-2.0.3/
- supplementary_files/Figure_S2b_highfat_ggm_files/visNetwork-binding-2.0.3/visNetwork.js
- supplementary_files/Figure_S2c_combined_ggm.html
- supplementary_files/Figure_S2c_combined_ggm_files/
- supplementary_files/Figure_S2c_combined_ggm_files/Blob-1.0/
- supplementary_files/Figure_S2c_combined_ggm_files/Blob-1.0/Blob.js
- supplementary_files/Figure_S2c_combined_ggm_files/Blob-1.0/LICENSE.md
- supplementary_files/Figure_S2c_combined_ggm_files/Blob-1.0/README.md
- supplementary_files/Figure_S2c_combined_ggm_files/canvas-toBlob-1.0/
- supplementary_files/Figure_S2c_combined_ggm_files/canvas-toBlob-1.0/canvas-toBlob.js
- supplementary_files/Figure_S2c_combined_ggm_files/canvas-toBlob-1.0/LICENSE.md
- supplementary_files/Figure_S2c_combined_ggm_files/canvas-toBlob-1.0/README.md
- supplementary_files/Figure_S2c_combined_ggm_files/FileSaver-1.1.20151003/
- supplementary_files/Figure_S2c_combined_ggm_files/FileSaver-1.1.20151003/FileSaver.min.js
- supplementary_files/Figure_S2c_combined_ggm_files/FileSaver-1.1.20151003/LICENSE.md
- supplementary_files/Figure_S2c_combined_ggm_files/FileSaver-1.1.20151003/README.md
- supplementary_files/Figure_S2c_combined_ggm_files/html2canvas-0.5.0/
- supplementary_files/Figure_S2c_combined_ggm_files/html2canvas-0.5.0/html2canvas.js
- supplementary_files/Figure_S2c_combined_ggm_files/htmlwidgets-1.0/
- supplementary_files/Figure_S2c_combined_ggm_files/htmlwidgets-1.0/htmlwidgets.js
- supplementary_files/Figure_S2c_combined_ggm_files/jspdf-1.3.2/
- supplementary_files/Figure_S2c_combined_ggm_files/jspdf-1.3.2/jspdf.debug.js
- supplementary_files/Figure_S2c_combined_ggm_files/vis-4.20.1/
- supplementary_files/Figure_S2c_combined_ggm_files/vis-4.20.1/img/
- supplementary_files/Figure_S2c_combined_ggm_files/vis-4.20.1/img/network/
- supplementary_files/Figure_S2c_combined_ggm_files/vis-4.20.1/img/network/acceptDeleteIcon.png
- supplementary_files/Figure_S2c_combined_ggm_files/vis-4.20.1/img/network/addNodeIcon.png
- supplementary_files/Figure_S2c_combined_ggm_files/vis-4.20.1/img/network/backIcon.png
- supplementary_files/Figure_S2c_combined_ggm_files/vis-4.20.1/img/network/connectIcon.png
- supplementary_files/Figure_S2c_combined_ggm_files/vis-4.20.1/img/network/cross.png
- supplementary_files/Figure_S2c_combined_ggm_files/vis-4.20.1/img/network/cross2.png
- supplementary_files/Figure_S2c_combined_ggm_files/vis-4.20.1/img/network/deleteIcon.png
- supplementary_files/Figure_S2c_combined_ggm_files/vis-4.20.1/img/network/downArrow.png
- supplementary_files/Figure_S2c_combined_ggm_files/vis-4.20.1/img/network/editIcon.png
- supplementary_files/Figure_S2c_combined_ggm_files/vis-4.20.1/img/network/leftArrow.png
- supplementary_files/Figure_S2c_combined_ggm_files/vis-4.20.1/img/network/minus.png
- supplementary_files/Figure_S2c_combined_ggm_files/vis-4.20.1/img/network/plus.png
- supplementary_files/Figure_S2c_combined_ggm_files/vis-4.20.1/img/network/rightArrow.png
- supplementary_files/Figure_S2c_combined_ggm_files/vis-4.20.1/img/network/upArrow.png
- supplementary_files/Figure_S2c_combined_ggm_files/vis-4.20.1/img/network/zoomExtends.png
- supplementary_files/Figure_S2c_combined_ggm_files/vis-4.20.1/vis.css
- supplementary_files/Figure_S2c_combined_ggm_files/vis-4.20.1/vis.min.js
- supplementary_files/Figure_S2c_combined_ggm_files/visNetwork-binding-2.0.3/
- supplementary_files/Figure_S2c_combined_ggm_files/visNetwork-binding-2.0.3/visNetwork.js
- supplementary_files/Figure_S3a_complete_ggm.html
- supplementary_files/Figure_S3a_complete_ggm_files/
- supplementary_files/Figure_S3a_complete_ggm_files/Blob-1.0/
- supplementary_files/Figure_S3a_complete_ggm_files/Blob-1.0/Blob.js
- supplementary_files/Figure_S3a_complete_ggm_files/Blob-1.0/LICENSE.md
- supplementary_files/Figure_S3a_complete_ggm_files/Blob-1.0/README.md
- supplementary_files/Figure_S3a_complete_ggm_files/canvas-toBlob-1.0/
- supplementary_files/Figure_S3a_complete_ggm_files/canvas-toBlob-1.0/canvas-toBlob.js
- supplementary_files/Figure_S3a_complete_ggm_files/canvas-toBlob-1.0/LICENSE.md
- supplementary_files/Figure_S3a_complete_ggm_files/canvas-toBlob-1.0/README.md
- supplementary_files/Figure_S3a_complete_ggm_files/FileSaver-1.1.20151003/
- supplementary_files/Figure_S3a_complete_ggm_files/FileSaver-1.1.20151003/FileSaver.min.js
- supplementary_files/Figure_S3a_complete_ggm_files/FileSaver-1.1.20151003/LICENSE.md
- supplementary_files/Figure_S3a_complete_ggm_files/FileSaver-1.1.20151003/README.md
- supplementary_files/Figure_S3a_complete_ggm_files/html2canvas-0.5.0/
- supplementary_files/Figure_S3a_complete_ggm_files/html2canvas-0.5.0/html2canvas.js
- supplementary_files/Figure_S3a_complete_ggm_files/htmlwidgets-1.0/
- supplementary_files/Figure_S3a_complete_ggm_files/htmlwidgets-1.0/htmlwidgets.js
- supplementary_files/Figure_S3a_complete_ggm_files/jspdf-1.3.2/
- supplementary_files/Figure_S3a_complete_ggm_files/jspdf-1.3.2/jspdf.debug.js
- supplementary_files/Figure_S3a_complete_ggm_files/vis-4.20.1/
- supplementary_files/Figure_S3a_complete_ggm_files/vis-4.20.1/img/
- supplementary_files/Figure_S3a_complete_ggm_files/vis-4.20.1/img/network/
- supplementary_files/Figure_S3a_complete_ggm_files/vis-4.20.1/img/network/acceptDeleteIcon.png
- supplementary_files/Figure_S3a_complete_ggm_files/vis-4.20.1/img/network/addNodeIcon.png
- supplementary_files/Figure_S3a_complete_ggm_files/vis-4.20.1/img/network/backIcon.png
- supplementary_files/Figure_S3a_complete_ggm_files/vis-4.20.1/img/network/connectIcon.png
- supplementary_files/Figure_S3a_complete_ggm_files/vis-4.20.1/img/network/cross.png
- supplementary_files/Figure_S3a_complete_ggm_files/vis-4.20.1/img/network/cross2.png
- supplementary_files/Figure_S3a_complete_ggm_files/vis-4.20.1/img/network/deleteIcon.png
- supplementary_files/Figure_S3a_complete_ggm_files/vis-4.20.1/img/network/downArrow.png
- supplementary_files/Figure_S3a_complete_ggm_files/vis-4.20.1/img/network/editIcon.png
- supplementary_files/Figure_S3a_complete_ggm_files/vis-4.20.1/img/network/leftArrow.png
- supplementary_files/Figure_S3a_complete_ggm_files/vis-4.20.1/img/network/minus.png
- supplementary_files/Figure_S3a_complete_ggm_files/vis-4.20.1/img/network/plus.png
- supplementary_files/Figure_S3a_complete_ggm_files/vis-4.20.1/img/network/rightArrow.png
- supplementary_files/Figure_S3a_complete_ggm_files/vis-4.20.1/img/network/upArrow.png
- supplementary_files/Figure_S3a_complete_ggm_files/vis-4.20.1/img/network/zoomExtends.png
- supplementary_files/Figure_S3a_complete_ggm_files/vis-4.20.1/vis.css
- supplementary_files/Figure_S3a_complete_ggm_files/vis-4.20.1/vis.min.js
- supplementary_files/Figure_S3a_complete_ggm_files/visNetwork-binding-2.0.3/
- supplementary_files/Figure_S3a_complete_ggm_files/visNetwork-binding-2.0.3/visNetwork.js
- supplementary_files/Figure_S3b_correlation_network.html
- supplementary_files/Figure_S3b_correlation_network_files/
- supplementary_files/Figure_S3b_correlation_network_files/Blob-1.0/
- supplementary_files/Figure_S3b_correlation_network_files/Blob-1.0/Blob.js
- supplementary_files/Figure_S3b_correlation_network_files/Blob-1.0/LICENSE.md
- supplementary_files/Figure_S3b_correlation_network_files/Blob-1.0/README.md
- supplementary_files/Figure_S3b_correlation_network_files/canvas-toBlob-1.0/
- supplementary_files/Figure_S3b_correlation_network_files/canvas-toBlob-1.0/canvas-toBlob.js
- supplementary_files/Figure_S3b_correlation_network_files/canvas-toBlob-1.0/LICENSE.md
- supplementary_files/Figure_S3b_correlation_network_files/canvas-toBlob-1.0/README.md
- supplementary_files/Figure_S3b_correlation_network_files/FileSaver-1.1.20151003/
- supplementary_files/Figure_S3b_correlation_network_files/FileSaver-1.1.20151003/FileSaver.min.js
- supplementary_files/Figure_S3b_correlation_network_files/FileSaver-1.1.20151003/LICENSE.md
- supplementary_files/Figure_S3b_correlation_network_files/FileSaver-1.1.20151003/README.md
- supplementary_files/Figure_S3b_correlation_network_files/html2canvas-0.5.0/
- supplementary_files/Figure_S3b_correlation_network_files/html2canvas-0.5.0/html2canvas.js
- supplementary_files/Figure_S3b_correlation_network_files/htmlwidgets-1.0/
- supplementary_files/Figure_S3b_correlation_network_files/htmlwidgets-1.0/htmlwidgets.js
- supplementary_files/Figure_S3b_correlation_network_files/jspdf-1.3.2/
- supplementary_files/Figure_S3b_correlation_network_files/jspdf-1.3.2/jspdf.debug.js
- supplementary_files/Figure_S3b_correlation_network_files/vis-4.20.1/
- supplementary_files/Figure_S3b_correlation_network_files/vis-4.20.1/img/
- supplementary_files/Figure_S3b_correlation_network_files/vis-4.20.1/img/network/
- supplementary_files/Figure_S3b_correlation_network_files/vis-4.20.1/img/network/acceptDeleteIcon.png
- supplementary_files/Figure_S3b_correlation_network_files/vis-4.20.1/img/network/addNodeIcon.png
- supplementary_files/Figure_S3b_correlation_network_files/vis-4.20.1/img/network/backIcon.png
- supplementary_files/Figure_S3b_correlation_network_files/vis-4.20.1/img/network/connectIcon.png
- supplementary_files/Figure_S3b_correlation_network_files/vis-4.20.1/img/network/cross.png
- supplementary_files/Figure_S3b_correlation_network_files/vis-4.20.1/img/network/cross2.png
- supplementary_files/Figure_S3b_correlation_network_files/vis-4.20.1/img/network/deleteIcon.png
- supplementary_files/Figure_S3b_correlation_network_files/vis-4.20.1/img/network/downArrow.png
- supplementary_files/Figure_S3b_correlation_network_files/vis-4.20.1/img/network/editIcon.png
- supplementary_files/Figure_S3b_correlation_network_files/vis-4.20.1/img/network/leftArrow.png
- supplementary_files/Figure_S3b_correlation_network_files/vis-4.20.1/img/network/minus.png
- supplementary_files/Figure_S3b_correlation_network_files/vis-4.20.1/img/network/plus.png
- supplementary_files/Figure_S3b_correlation_network_files/vis-4.20.1/img/network/rightArrow.png
- supplementary_files/Figure_S3b_correlation_network_files/vis-4.20.1/img/network/upArrow.png
- supplementary_files/Figure_S3b_correlation_network_files/vis-4.20.1/img/network/zoomExtends.png
- supplementary_files/Figure_S3b_correlation_network_files/vis-4.20.1/vis.css
- supplementary_files/Figure_S3b_correlation_network_files/vis-4.20.1/vis.min.js
- supplementary_files/Figure_S3b_correlation_network_files/visNetwork-binding-2.0.3/
- supplementary_files/Figure_S3b_correlation_network_files/visNetwork-binding-2.0.3/visNetwork.js
- supplementary_files/Figure_S4_all_edge_ggm.html
- supplementary_files/Figure_S4_all_edge_ggm_files/
- supplementary_files/Figure_S4_all_edge_ggm_files/Blob-1.0/
- supplementary_files/Figure_S4_all_edge_ggm_files/Blob-1.0/Blob.js
- supplementary_files/Figure_S4_all_edge_ggm_files/Blob-1.0/LICENSE.md
- supplementary_files/Figure_S4_all_edge_ggm_files/Blob-1.0/README.md
- supplementary_files/Figure_S4_all_edge_ggm_files/canvas-toBlob-1.0/
- supplementary_files/Figure_S4_all_edge_ggm_files/canvas-toBlob-1.0/canvas-toBlob.js
- supplementary_files/Figure_S4_all_edge_ggm_files/canvas-toBlob-1.0/LICENSE.md
- supplementary_files/Figure_S4_all_edge_ggm_files/canvas-toBlob-1.0/README.md
- supplementary_files/Figure_S4_all_edge_ggm_files/FileSaver-1.1.20151003/
- supplementary_files/Figure_S4_all_edge_ggm_files/FileSaver-1.1.20151003/FileSaver.min.js
- supplementary_files/Figure_S4_all_edge_ggm_files/FileSaver-1.1.20151003/LICENSE.md
- supplementary_files/Figure_S4_all_edge_ggm_files/FileSaver-1.1.20151003/README.md
- supplementary_files/Figure_S4_all_edge_ggm_files/html2canvas-0.5.0/
- supplementary_files/Figure_S4_all_edge_ggm_files/html2canvas-0.5.0/html2canvas.js
- supplementary_files/Figure_S4_all_edge_ggm_files/htmlwidgets-1.3/
- supplementary_files/Figure_S4_all_edge_ggm_files/htmlwidgets-1.3/htmlwidgets.js
- supplementary_files/Figure_S4_all_edge_ggm_files/jspdf-1.3.2/
- supplementary_files/Figure_S4_all_edge_ggm_files/jspdf-1.3.2/jspdf.debug.js
- supplementary_files/Figure_S4_all_edge_ggm_files/vis-4.20.1/
- supplementary_files/Figure_S4_all_edge_ggm_files/vis-4.20.1/img/
- supplementary_files/Figure_S4_all_edge_ggm_files/vis-4.20.1/img/network/
- supplementary_files/Figure_S4_all_edge_ggm_files/vis-4.20.1/img/network/acceptDeleteIcon.png
- supplementary_files/Figure_S4_all_edge_ggm_files/vis-4.20.1/img/network/addNodeIcon.png
- supplementary_files/Figure_S4_all_edge_ggm_files/vis-4.20.1/img/network/backIcon.png
- supplementary_files/Figure_S4_all_edge_ggm_files/vis-4.20.1/img/network/connectIcon.png
- supplementary_files/Figure_S4_all_edge_ggm_files/vis-4.20.1/img/network/cross.png
- supplementary_files/Figure_S4_all_edge_ggm_files/vis-4.20.1/img/network/cross2.png
- supplementary_files/Figure_S4_all_edge_ggm_files/vis-4.20.1/img/network/deleteIcon.png
- supplementary_files/Figure_S4_all_edge_ggm_files/vis-4.20.1/img/network/downArrow.png
- supplementary_files/Figure_S4_all_edge_ggm_files/vis-4.20.1/img/network/editIcon.png
- supplementary_files/Figure_S4_all_edge_ggm_files/vis-4.20.1/img/network/leftArrow.png
- supplementary_files/Figure_S4_all_edge_ggm_files/vis-4.20.1/img/network/minus.png
- supplementary_files/Figure_S4_all_edge_ggm_files/vis-4.20.1/img/network/plus.png
- supplementary_files/Figure_S4_all_edge_ggm_files/vis-4.20.1/img/network/rightArrow.png
- supplementary_files/Figure_S4_all_edge_ggm_files/vis-4.20.1/img/network/upArrow.png
- supplementary_files/Figure_S4_all_edge_ggm_files/vis-4.20.1/img/network/zoomExtends.png
- supplementary_files/Figure_S4_all_edge_ggm_files/vis-4.20.1/vis.css
- supplementary_files/Figure_S4_all_edge_ggm_files/vis-4.20.1/vis.min.js
- supplementary_files/Figure_S4_all_edge_ggm_files/visNetwork-binding-2.0.4/
- supplementary_files/Figure_S4_all_edge_ggm_files/visNetwork-binding-2.0.4/visNetwork.js
- supplementary_files/Supplementary_Tables.xlsx
