# Supplementary material for: Random Forest Analysis of Untargeted Metabolomics Data Suggests Increased Use of Omega Fatty Acid Oxidation Pathway in Drosophila Melanogaster Larvae Fed a Medium Chain Fatty Acid Rich High-Fat Diet
Source: Metabolites. 2018 Dec 31;9(1):5. doi: 10.3390/metabo9010005 (PMC6359074; doi:10.3390/metabo9010005)
Supplement: Supplementary file 1 [file metabolites-09-00005-s001.zip › supplementary_files/Figure_S2a_normal_ggm_files/Blob-1.0/README.md]

Blob.js
==============

Blob.js implements the W3C [`Blob`][1] interface in browsers that do
not natively support it.

![Tracking image](https://in.getclicky.com/212712ns.gif)

  [1]: https://developer.mozilla.org/en-US/docs/Web/API/Blob
