# Supplementary material for: Random Forest Analysis of Untargeted Metabolomics Data Suggests Increased Use of Omega Fatty Acid Oxidation Pathway in Drosophila Melanogaster Larvae Fed a Medium Chain Fatty Acid Rich High-Fat Diet
Source: Metabolites. 2018 Dec 31;9(1):5. doi: 10.3390/metabo9010005 (PMC6359074; doi:10.3390/metabo9010005)
Supplement: Supplementary file 1 [file metabolites-09-00005-s001.zip › supplementary_files/Figure_S2a_normal_ggm_files/canvas-toBlob-1.0/README.md]

canvas-toBlob.js
================

canvas-toBlob.js implements the standard HTML5 [`canvas.toBlob()`][1] and
`canvas.toBlobHD()` methods in browsers that do not natively support it. canvas-toBlob.js
requires `Blob` support to function, which is not present in all browsers. [Blob.js][2]
is a cross-browser `Blob` implementation that solves this.

Supported browsers
------------------

canvas-toBlob.js has [the same browser support as FileSaver.js][3].

![Tracking image](https://in.getclicky.com/212712ns.gif)

  [1]: http://www.w3.org/TR/html5/the-canvas-element.html
  [2]: https://github.com/eligrey/Blob.js
  [3]: https://github.com/eligrey/FileSaver.js#supported-browsers
