# Supplementary material for: Random Forest Analysis of Untargeted Metabolomics Data Suggests Increased Use of Omega Fatty Acid Oxidation Pathway in Drosophila Melanogaster Larvae Fed a Medium Chain Fatty Acid Rich High-Fat Diet
Source: Metabolites. 2018 Dec 31;9(1):5. doi: 10.3390/metabo9010005 (PMC6359074; doi:10.3390/metabo9010005)
Supplement: Supplementary file 1 [file metabolites-09-00005-s001.zip › supplementary_files/Figure_S2a_normal_ggm_files/html2canvas-0.5.0/html2canvas.js]

/*
  html2canvas 0.5.0-alpha1 <http://html2canvas.hertzen.com>
  Copyright (c) 2015 Niklas von Hertzen

  Released under MIT License
*/

(function(window, document, exports, global, define, undefined){

/*!
 * @overview es6-promise - a tiny implementation of Promises/A+.
 * @copyright Copyright (c) 2014 Yehuda Katz, Tom Dale, Stefan Penner and contributors (Conversion to ES6 API by Jake Archibald)
 * @license   Licensed under MIT license
 *            See https://raw.githubusercontent.com/jakearchibald/es6-promise/master/LICENSE
 * @version   2.0.1
 */

(function(){function r(a,b){n[l]=a;n[l+1]=b;l+=2;2===l&&A()}function s(a){return"function"===typeof a}function F(){return function(){process.nextTick(t)}}function G(){var a=0,b=new B(t),c=document.createTextNode("");b.observe(c,{characterData:!0});return function(){c.data=a=++a%2}}function H(){var a=new MessageChannel;a.port1.onmessage=t;return function(){a.port2.postMessage(0)}}function I(){return function(){setTimeout(t,1)}}function t(){for(var a=0;a<l;a+=2)(0,n[a])(n[a+1]),n[a]=void 0,n[a+1]=void 0;
l=0}function p(){}function J(a,b,c,d){try{a.call(b,c,d)}catch(e){return e}}function K(a,b,c){r(function(a){var e=!1,f=J(c,b,function(c){e||(e=!0,b!==c?q(a,c):m(a,c))},function(b){e||(e=!0,g(a,b))});!e&&f&&(e=!0,g(a,f))},a)}function L(a,b){1===b.a?m(a,b.b):2===a.a?g(a,b.b):u(b,void 0,function(b){q(a,b)},function(b){g(a,b)})}function q(a,b){if(a===b)g(a,new TypeError("You cannot resolve a promise with itself"));else if("function"===typeof b||"object"===typeof b&&null!==b)if(b.constructor===a.constructor)L(a,
b);else{var c;try{c=b.then}catch(d){v.error=d,c=v}c===v?g(a,v.error):void 0===c?m(a,b):s(c)?K(a,b,c):m(a,b)}else m(a,b)}function M(a){a.f&&a.f(a.b);x(a)}function m(a,b){void 0===a.a&&(a.b=b,a.a=1,0!==a.e.length&&r(x,a))}function g(a,b){void 0===a.a&&(a.a=2,a.b=b,r(M,a))}function u(a,b,c,d){var e=a.e,f=e.length;a.f=null;e[f]=b;e[f+1]=c;e[f+2]=d;0===f&&a.a&&r(x,a)}function x(a){var b=a.e,c=a.a;if(0!==b.length){for(var d,e,f=a.b,g=0;g<b.length;g+=3)d=b[g],e=b[g+c],d?C(c,d,e,f):e(f);a.e.length=0}}function D(){this.error=
null}function C(a,b,c,d){var e=s(c),f,k,h,l;if(e){try{f=c(d)}catch(n){y.error=n,f=y}f===y?(l=!0,k=f.error,f=null):h=!0;if(b===f){g(b,new TypeError("A promises callback cannot return that same promise."));return}}else f=d,h=!0;void 0===b.a&&(e&&h?q(b,f):l?g(b,k):1===a?m(b,f):2===a&&g(b,f))}function N(a,b){try{b(function(b){q(a,b)},function(b){g(a,b)})}catch(c){g(a,c)}}function k(a,b,c,d){this.n=a;this.c=new a(p,d);this.i=c;this.o(b)?(this.m=b,this.d=this.length=b.length,this.l(),0===this.length?m(this.c,
this.b):(this.length=this.length||0,this.k(),0===this.d&&m(this.c,this.b))):g(this.c,this.p())}function h(a){O++;this.b=this.a=void 0;this.e=[];if(p!==a){if(!s(a))throw new TypeError("You must pass a resolver function as the first argument to the promise constructor");if(!(this instanceof h))throw new TypeError("Failed to construct 'Promise': Please use the 'new' operator, this object constructor cannot be called as a function.");N(this,a)}}var E=Array.isArray?Array.isArray:function(a){return"[object Array]"===
Object.prototype.toString.call(a)},l=0,w="undefined"!==typeof window?window:{},B=w.MutationObserver||w.WebKitMutationObserver,w="undefined"!==typeof Uint8ClampedArray&&"undefined"!==typeof importScripts&&"undefined"!==typeof MessageChannel,n=Array(1E3),A;A="undefined"!==typeof process&&"[object process]"==={}.toString.call(process)?F():B?G():w?H():I();var v=new D,y=new D;k.prototype.o=function(a){return E(a)};k.prototype.p=function(){return Error("Array Methods must be provided an Array")};k.prototype.l=
function(){this.b=Array(this.length)};k.prototype.k=function(){for(var a=this.length,b=this.c,c=this.m,d=0;void 0===b.a&&d<a;d++)this.j(c[d],d)};k.prototype.j=function(a,b){var c=this.n;"object"===typeof a&&null!==a?a.constructor===c&&void 0!==a.a?(a.f=null,this.g(a.a,b,a.b)):this.q(c.resolve(a),b):(this.d--,this.b[b]=this.h(a))};k.prototype.g=function(a,b,c){var d=this.c;void 0===d.a&&(this.d--,this.i&&2===a?g(d,c):this.b[b]=this.h(c));0===this.d&&m(d,this.b)};k.prototype.h=function(a){return a};
k.prototype.q=function(a,b){var c=this;u(a,void 0,function(a){c.g(1,b,a)},function(a){c.g(2,b,a)})};var O=0;h.all=function(a,b){return(new k(this,a,!0,b)).c};h.race=function(a,b){function c(a){q(e,a)}function d(a){g(e,a)}var e=new this(p,b);if(!E(a))return (g(e,new TypeError("You must pass an array to race.")), e);for(var f=a.length,h=0;void 0===e.a&&h<f;h++)u(this.resolve(a[h]),void 0,c,d);return e};h.resolve=function(a,b){if(a&&"object"===typeof a&&a.constructor===this)return a;var c=new this(p,b);
q(c,a);return c};h.reject=function(a,b){var c=new this(p,b);g(c,a);return c};h.prototype={constructor:h,then:function(a,b){var c=this.a;if(1===c&&!a||2===c&&!b)return this;var d=new this.constructor(p),e=this.b;if(c){var f=arguments[c-1];r(function(){C(c,d,f,e)})}else u(this,d,a,b);return d},"catch":function(a){return this.then(null,a)}};var z={Promise:h,polyfill:function(){var a;a="undefined"!==typeof global?global:"undefined"!==typeof window&&window.document?window:self;"Promise"in a&&"resolve"in
a.Promise&&"reject"in a.Promise&&"all"in a.Promise&&"race"in a.Promise&&function(){var b;new a.Promise(function(a){b=a});return s(b)}()||(a.Promise=h)}};"function"===typeof define&&define.amd?define(function(){return z}):"undefined"!==typeof module&&module.exports?module.exports=z:"undefined"!==typeof this&&(this.ES6Promise=z);}).call(window);
if (window) {
    window.ES6Promise.polyfill();
}


if (typeof(document) === "undefined" || typeof(Object.create) !== "function" || typeof(document.createElement("canvas").getContext) !== "function") {
    (window || module.exports).html2canvas = function() {
        return Promise.reject("No canvas support");
    };
    return;
}

/*! https://mths.be/punycode v1.3.1 by @mathias */
;(function(root) {

	/** Detect free variables */
	var freeExports = typeof exports == 'object' && exports &&
		!exports.nodeType && exports;
	var freeModule = typeof module == 'object' && module &&
		!module.nodeType && module;
	var freeGlobal = typeof global == 'object' && global;
	if (
		freeGlobal.global === freeGlobal ||
		freeGlobal.window === freeGlobal ||
		freeGlobal.self === freeGlobal
	) {
		root = freeGlobal;
	}

	/**
	 * The `punycode` object.
	 * @name punycode
	 * @type Object
	 */
	var punycode,

	/** Highest positive signed 32-bit float value */
	maxInt = 2147483647, // aka. 0x7FFFFFFF or 2^31-1

	/** Bootstring parameters */
	base = 36,
	tMin = 1,
	tMax = 26,
	skew = 38,
	damp = 700,
	initialBias = 72,
	initialN = 128, // 0x80
	delimiter = '-', // '\x2D'

	/** Regular expressions */
	regexPunycode = /^xn--/,
	regexNonASCII = /[^\x20-\x7E]/, // unprintable ASCII chars + non-ASCII chars
	regexSeparators = /[\x2E\u3002\uFF0E\uFF61]/g, // RFC 3490 separators

	/** Error messages */
	errors = {
		'overflow': 'Overflow: input needs wider integers to process',
		'not-basic': 'Illegal input >= 0x80 (not a basic code point)',
		'invalid-input': 'Invalid input'
	},

	/** Convenience shortcuts */
	baseMinusTMin = base - tMin,
	floor = Math.floor,
	stringFromCharCode = String.fromCharCode,

	/** Temporary variable */
	key;

	/*--------------------------------------------------------------------------*/

	/**
	 * A generic error utility function.
	 * @private
	 * @param {String} type The error type.
	 * @returns {Error} Throws a `RangeError` with the applicable error message.
	 */
	function error(type) {
		throw RangeError(errors[type]);
	}

	/**
	 * A generic `Array#map` utility function.
	 * @private
	 * @param {Array} array The array to iterate over.
	 * @param {Function} callback The function that gets called for every array
	 * item.
	 * @returns {Array} A new array of values returned by the callback function.
	 */
	function map(array, fn) {
		var length = array.length;
		var result = [];
		while (length--) {
			result[length] = fn(array[length]);
		}
		return result;
	}

	/**
	 * A simple `Array#map`-like wrapper to work with domain name strings or email
	 * addresses.
	 * @private
	 * @param {String} domain The domain name or email address.
	 * @param {Function} callback The function that gets called for every
	 * character.
	 * @returns {Array} A new string of characters returned by the callback
	 * function.
	 */
	function mapDomain(string, fn) {
		var parts = string.split('@');
		var result = '';
		if (parts.length > 1) {
			// In email addresses, only the domain name should be punycoded. Leave
			// the local part (i.e. everything up to `@`) intact.
			result = parts[0] + '@';
			string = parts[1];
		}
		var labels = string.split(regexSeparators);
		var encoded = map(labels, fn).join('.');
		return result + encoded;
	}

	/**
	 * Creates an array containing the numeric code points of each Unicode
	 * character in the string. While JavaScript uses UCS-2 internally,
	 * this function will convert a pair of surrogate halves (each of which
	 * UCS-2 exposes as separate characters) into a single code point,
	 * matching UTF-16.
	 * @see `punycode.ucs2.encode`
	 * @see <https://mathiasbynens.be/notes/javascript-encoding>
	 * @memberOf punycode.ucs2
	 * @name decode
	 * @param {String} string The Unicode input string (UCS-2).
	 * @returns {Array} The new array of code points.
	 */
	function ucs2decode(string) {
		var output = [],
		    counter = 0,
		    length = string.length,
		    value,
		    extra;
		while (counter < length) {
			value = string.charCodeAt(counter++);
			if (value >= 0xD800 && value <= 0xDBFF && counter < length) {
				// high surrogate, and there is a next character
				extra = string.charCodeAt(counter++);
				if ((extra & 0xFC00) == 0xDC00) { // low surrogate
					output.push(((value & 0x3FF) << 10) + (extra & 0x3FF) + 0x10000);
				} else {
					// unmatched surrogate; only append this code unit, in case the next
					// code unit is the high surrogate of a surrogate pair
					output.push(value);
					counter--;
				}
			} else {
				output.push(value);
			}
		}
		return output;
	}

	/**
	 * Creates a string based on an array of numeric code points.
	 * @see `punycode.ucs2.decode`
	 * @memberOf punycode.ucs2
	 * @name encode
	 * @param {Array} codePoints The array of numeric code points.
	 * @returns {String} The new Unicode string (UCS-2).
	 */
	function ucs2encode(array) {
		return map(array, function(value) {
			var output = '';
			if (value > 0xFFFF) {
				value -= 0x10000;
				output += stringFromCharCode(value >>> 10 & 0x3FF | 0xD800);
				value = 0xDC00 | value & 0x3FF;
			}
			output += stringFromCharCode(value);
			return output;
		}).join('');
	}

	/**
	 * Converts a basic code point into a digit/integer.
	 * @see `digitToBasic()`
	 * @private
	 * @param {Number} codePoint The basic numeric code point value.
	 * @returns {Number} The numeric value of a basic code point (for use in
	 * representing integers) in the range `0` to `base - 1`, or `base` if
	 * the code point does not represent a value.
	 */
	function basicToDigit(codePoint) {
		if (codePoint - 48 < 10) {
			return codePoint - 22;
		}
		if (codePoint - 65 < 26) {
			return codePoint - 65;
		}
		if (codePoint - 97 < 26) {
			return codePoint - 97;
		}
		return base;
	}

	/**
	 * Converts a digit/integer into a basic code point.
	 * @see `basicToDigit()`
	 * @private
	 * @param {Number} digit The numeric value of a basic code point.
	 * @returns {Number} The basic code point whose value (when used for
	 * representing integers) is `digit`, which needs to be in the range
	 * `0` to `base - 1`. If `flag` is non-zero, the uppercase form is
	 * used; else, the lowercase form is used. The behavior is undefined
	 * if `flag` is non-zero and `digit` has no uppercase form.
	 */
	function digitToBasic(digit, flag) {
		//  0..25 map to ASCII a..z or A..Z
		// 26..35 map to ASCII 0..9
		return digit + 22 + 75 * (digit < 26) - ((flag != 0) << 5);
	}

	/**
	 * Bias adaptation function as per section 3.4 of RFC 3492.
	 * http://tools.ietf.org/html/rfc3492#section-3.4
	 * @private
	 */
	function adapt(delta, numPoints, firstTime) {
		var k = 0;
		delta = firstTime ? floor(delta / damp) : delta >> 1;
		delta += floor(delta / numPoints);
		for (/* no initialization */; delta > baseMinusTMin * tMax >> 1; k += base) {
			delta = floor(delta / baseMinusTMin);
		}
		return floor(k + (baseMinusTMin + 1) * delta / (delta + skew));
	}

	/**
	 * Converts a Punycode string of ASCII-only symbols to a string of Unicode
	 * symbols.
	 * @memberOf punycode
	 * @param {String} input The Punycode string of ASCII-only symbols.
	 * @returns {String} The resulting string of Unicode symbols.
	 */
	function decode(input) {
		// Don't use UCS-2
		var output = [],
		    inputLength = input.length,
		    out,
		    i = 0,
		    n = initialN,
		    bias = initialBias,
		    basic,
		    j,
		    index,
		    oldi,
		    w,
		    k,
		    digit,
		    t,
		    /** Cached calculation results */
		    baseMinusT;

		// Handle the basic code points: let `basic` be the number of input code
		// points before the last delimiter, or `0` if there is none, then copy
		// the first basic code points to the output.

		basic = input.lastIndexOf(delimiter);
		if (basic < 0) {
			basic = 0;
		}

		for (j = 0; j < basic; ++j) {
			// if it's not a basic code point
			if (input.charCodeAt(j) >= 0x80) {
				error('not-basic');
			}
			output.push(input.charCodeAt(j));
		}

		// Main decoding loop: start just after the last delimiter if any basic code
		// points were copied; start at the beginning otherwise.

		for (index = basic > 0 ? basic + 1 : 0; index < inputLength; /* no final expression */) {

			// `index` is the index of the next character to be consumed.
			// Decode a generalized variable-length integer into `delta`,
			// which gets added to `i`. The overflow checking is easier
			// if we increase `i` as we go, then subtract off its starting
			// value at the end to obtain `delta`.
			for (oldi = i, w = 1, k = base; /* no condition */; k += base) {

				if (index >= inputLength) {
					error('invalid-input');
				}

				digit = basicToDigit(input.charCodeAt(index++));

				if (digit >= base || digit > floor((maxInt - i) / w)) {
					error('overflow');
				}

				i += digit * w;
				t = k <= bias ? tMin : (k >= bias + tMax ? tMax : k - bias);

				if (digit < t) {
					break;
				}

				baseMinusT = base - t;
				if (w > floor(maxInt / baseMinusT)) {
					error('overflow');
				}

				w *= baseMinusT;

			}

			out = output.length + 1;
			bias = adapt(i - oldi, out, oldi == 0);

			// `i` was supposed to wrap around from `out` to `0`,
			// incrementing `n` each time, so we'll fix that now:
			if (floor(i / out) > maxInt - n) {
				error('overflow');
			}

			n += floor(i / out);
			i %= out;

			// Insert `n` at position `i` of the output
			output.splice(i++, 0, n);

		}

		return ucs2encode(output);
	}

	/**
	 * Converts a string of Unicode symbols (e.g. a domain name label) to a
	 * Punycode string of ASCII-only symbols.
	 * @memberOf punycode
	 * @param {String} input The string of Unicode symbols.
	 * @returns {String} The resulting Punycode string of ASCII-only symbols.
	 */
	function encode(input) {
		var n,
		    delta,
		    handledCPCount,
		    basicLength,
		    bias,
		    j,
		    m,
		    q,
		    k,
		    t,
		    currentValue,
		    output = [],
		    /** `inputLength` will hold the number of code points in `input`. */
		    inputLength,
		    /** Cached calculation results */
		    handledCPCountPlusOne,
		    baseMinusT,
		    qMinusT;

		// Convert the input in UCS-2 to Unicode
		input = ucs2decode(input);

		// Cache the length
		inputLength = input.length;

		// Initialize the state
		n = initialN;
		delta = 0;
		bias = initialBias;

		// Handle the basic code points
		for (j = 0; j < inputLength; ++j) {
			currentValue = input[j];
			if (currentValue < 0x80) {
				output.push(stringFromCharCode(currentValue));
			}
		}

		handledCPCount = basicLength = output.length;

		// `handledCPCount` is the number of code points that have been handled;
		// `basicLength` is the number of basic code points.

		// Finish the basic string - if it is not empty - with a delimiter
		if (basicLength) {
			output.push(delimiter);
		}

		// Main encoding loop:
		while (handledCPCount < inputLength) {

			// All non-basic code points < n have been handled already. Find the next
			// larger one:
			for (m = maxInt, j = 0; j < inputLength; ++j) {
				currentValue = input[j];
				if (currentValue >= n && currentValue < m) {
					m = currentValue;
				}
			}

			// Increase `delta` enough to advance the decoder's <n,i> state to <m,0>,
			// but guard against overflow
			handledCPCountPlusOne = handledCPCount + 1;
			if (m - n > floor((maxInt - delta) / handledCPCountPlusOne)) {
				error('overflow');
			}

			delta += (m - n) * handledCPCountPlusOne;
			n = m;

			for (j = 0; j < inputLength; ++j) {
				currentValue = input[j];

				if (currentValue < n && ++delta > maxInt) {
					error('overflow');
				}

				if (currentValue == n) {
					// Represent delta as a generalized variable-length integer
					for (q = delta, k = base; /* no condition */; k += base) {
						t = k <= bias ? tMin : (k >= bias + tMax ? tMax : k - bias);
						if (q < t) {
							break;
						}
						qMinusT = q - t;
						baseMinusT = base - t;
						output.push(
							stringFromCharCode(digitToBasic(t + qMinusT % baseMinusT, 0))
						);
						q = floor(qMinusT / baseMinusT);
					}

					output.push(stringFromCharCode(digitToBasic(q, 0)));
					bias = adapt(delta, handledCPCountPlusOne, handledCPCount == basicLength);
					delta = 0;
					++handledCPCount;
				}
			}

			++delta;
			++n;

		}
		return output.join('');
	}

	/**
	 * Converts a Punycode string representing a domain name or an email address
	 * to Unicode. Only the Punycoded parts of the input will be converted, i.e.
	 * it doesn't matter if you call it on a string that has already been
	 * converted to Unicode.
	 * @memberOf punycode
	 * @param {String} input The Punycoded domain name or email address to
	 * convert to Unicode.
	 * @returns {String} The Unicode representation of the given Punycode
	 * string.
	 */
	function toUnicode(input) {
		return mapDomain(input, function(string) {
			return regexPunycode.test(string)
				? decode(string.slice(4).toLowerCase())
				: string;
		});
	}

	/**
	 * Converts a Unicode string representing a domain name or an email address to
	 * Punycode. Only the non-ASCII parts of the domain name will be converted,
	 * i.e. it doesn't matter if you call it with a domain that's already in
	 * ASCII.
	 * @memberOf punycode
	 * @param {String} input The domain name or email address to convert, as a
	 * Unicode string.
	 * @returns {String} The Punycode representation of the given domain name or
	 * email address.
	 */
	function toASCII(input) {
		return mapDomain(input, function(string) {
			return regexNonASCII.test(string)
				? 'xn--' + encode(string)
				: string;
		});
	}

	/*--------------------------------------------------------------------------*/

	/** Define the public API */
	punycode = {
		/**
		 * A string representing the current Punycode.js version number.
		 * @memberOf punycode
		 * @type String
		 */
		'version': '1.3.1',
		/**
		 * An object of methods to convert from JavaScript's internal character
		 * representation (UCS-2) to Unicode code points, and back.
		 * @see <https://mathiasbynens.be/notes/javascript-encoding>
		 * @memberOf punycode
		 * @type Object
		 */
		'ucs2': {
			'decode': ucs2decode,
			'encode': ucs2encode
		},
		'decode': decode,
		'encode': encode,
		'toASCII': toASCII,
		'toUnicode': toUnicode
	};

	/** Expose `punycode` */
	// Some AMD build optimizers, like r.js, check for specific condition patterns
	// like the following:
	if (
		typeof define == 'function' &&
		typeof define.amd == 'object' &&
		define.amd
	) {
		define('punycode', function() {
			return punycode;
		});
	} else if (freeExports && freeModule) {
		if (module.exports == freeExports) { // in Node.js or RingoJS v0.8.0+
			freeModule.exports = punycode;
		} else { // in Narwhal or RingoJS v0.7.0-
			for (key in punycode) {
				punycode.hasOwnProperty(key) && (freeExports[key] = punycode[key]);
			}
		}
	} else { // in Rhino or a web browser
		root.punycode = punycode;
	}

}(this));

var html2canvasNodeAttribute = "data-html2canvas-node";
var html2canvasCanvasCloneAttribute = "data-html2canvas-canvas-clone";
var html2canvasCanvasCloneIndex = 0;
var html2canvasCloneIndex = 0;

window.html2canvas = function(nodeList, options) {
    var index = html2canvasCloneIndex++;
    options = options || {};
    if (options.logging) {
        window.html2canvas.logging = true;
        window.html2canvas.start = Date.now();
    }

    options.async = typeof(options.async) === "undefined" ? true : options.async;
    options.allowTaint = typeof(options.allowTaint) === "undefined" ? false : options.allowTaint;
    options.removeContainer = typeof(options.removeContainer) === "undefined" ? true : options.removeContainer;
    options.javascriptEnabled = typeof(options.javascriptEnabled) === "undefined" ? false : options.javascriptEnabled;
    options.imageTimeout = typeof(options.imageTimeout) === "undefined" ? 10000 : options.imageTimeout;
    options.renderer = typeof(options.renderer) === "function" ? options.renderer : CanvasRenderer;
    options.strict = !!options.strict;

    if (typeof(nodeList) === "string") {
        if (typeof(options.proxy) !== "string") {
            return Promise.reject("Proxy must be used when rendering url");
        }
        var width = options.width != null ? options.width : window.innerWidth;
        var height = options.height != null ? options.height : window.innerHeight;
        return loadUrlDocument(absoluteUrl(nodeList), options.proxy, document, width, height, options).then(function(container) {
            return renderWindow(container.contentWindow.document.documentElement, container, options, width, height);
        });
    }

    var node = ((nodeList === undefined) ? [document.documentElement] : ((nodeList.length) ? nodeList : [nodeList]))[0];
    node.setAttribute(html2canvasNodeAttribute + index, index);
    var width = options.width != null ? options.width : node.ownerDocument.defaultView.innerWidth; var height = options.height != null ? options.height+node.ownerDocument.defaultView.innerHeight : node.ownerDocument.defaultView.innerHeight; return renderDocument(node.ownerDocument, options, width, height, index).then(function (canvas) { if (typeof(options.onrendered) === "function") { log("options.onrendered is deprecated, html2canvas returns a Promise containing the canvas"); options.onrendered(canvas); } return canvas; });
 //   return renderDocument(node.ownerDocument, options, options.width != undefined ? options.width : node.ownerDocument.defaultView.innerWidth, options.height != undefined ? options.height : node.ownerDocument.defaultView.innerHeight, index).then(function(canvas) {
    //return renderDocument(node.ownerDocument, options, node.ownerDocument.defaultView.innerWidth, node.ownerDocument.defaultView.innerHeight, index).then(function(canvas) {
//        if (typeof(options.onrendered) === "function") {
//            log("options.onrendered is deprecated, html2canvas returns a Promise containing the //canvas");
//            options.onrendered(canvas);
//        }
//        return canvas;
//    });
};

window.html2canvas.punycode = this.punycode;
window.html2canvas.proxy = {};

function renderDocument(document, options, windowWidth, windowHeight, html2canvasIndex) {
    return createWindowClone(document, document, windowWidth, windowHeight, options, document.defaultView.pageXOffset, document.defaultView.pageYOffset).then(function(container) {
        log("Document cloned");
        var attributeName = html2canvasNodeAttribute + html2canvasIndex;
        var selector = "[" + attributeName + "='" + html2canvasIndex + "']";
        document.querySelector(selector).removeAttribute(attributeName);
        var clonedWindow = container.contentWindow;
        var node = clonedWindow.document.querySelector(selector);
        var oncloneHandler = (typeof(options.onclone) === "function") ? Promise.resolve(options.onclone(clonedWindow.document)) : Promise.resolve(true);
        return oncloneHandler.then(function() {
            return renderWindow(node, container, options, windowWidth, windowHeight);
        });
    });
}

function renderWindow(node, container, options, windowWidth, windowHeight) {
    var clonedWindow = container.contentWindow;
    var support = new Support(clonedWindow.document);
    var imageLoader = new ImageLoader(options, support);
    var bounds = getBounds(node);
    var width = options.type === "view" ? windowWidth : documentWidth(clonedWindow.document);
    var height = options.type === "view" ? windowHeight : documentHeight(clonedWindow.document);
    var renderer = new options.renderer(width, height, imageLoader, options, document);
    var parser = new NodeParser(node, renderer, support, imageLoader, options);
    return parser.ready.then(function() {
        log("Finished rendering");
        var canvas;

        if (options.type === "view") {
            canvas = crop(renderer.canvas, {width: renderer.canvas.width, height: renderer.canvas.height, top: 0, left: 0, x: 0, y: 0});
        } else if (node === clonedWindow.document.body || node === clonedWindow.document.documentElement || options.canvas != null) {
            canvas = renderer.canvas;
        } else {
            canvas = crop(renderer.canvas, {width:  options.width != null ? options.width : bounds.width, height: options.height != null ? options.height : bounds.height, top: bounds.top, left: bounds.left, x: clonedWindow.pageXOffset, y: clonedWindow.pageYOffset});
        }

        cleanupContainer(container, options);
        return canvas;
    });
}

function cleanupContainer(container, options) {
    if (options.removeContainer) {
        container.parentNode.removeChild(container);
        log("Cleaned up container");
    }
}

function crop(canvas, bounds) {
    var croppedCanvas = document.createElement("canvas");
    var x1 = Math.min(canvas.width - 1, Math.max(0, bounds.left));
    var x2 = Math.min(canvas.width, Math.max(1, bounds.left + bounds.width));
    var y1 = Math.min(canvas.height - 1, Math.max(0, bounds.top));
    var y2 = Math.min(canvas.height, Math.max(1, bounds.top + bounds.height));
    croppedCanvas.width = bounds.width;
    croppedCanvas.height =  bounds.height;
    log("Cropping canvas at:", "left:", bounds.left, "top:", bounds.top, "width:", (x2-x1), "height:", (y2-y1));
    log("Resulting crop with width", bounds.width, "and height", bounds.height, " with x", x1, "and y", y1);
    croppedCanvas.getContext("2d").drawImage(canvas, x1, y1, x2-x1, y2-y1, bounds.x, bounds.y, x2-x1, y2-y1);
    return croppedCanvas;
}

function documentWidth (doc) {
    return Math.max(
        Math.max(doc.body.scrollWidth, doc.documentElement.scrollWidth),
        Math.max(doc.body.offsetWidth, doc.documentElement.offsetWidth),
        Math.max(doc.body.clientWidth, doc.documentElement.clientWidth)
    );
}

function documentHeight (doc) {
    return Math.max(
        Math.max(doc.body.scrollHeight, doc.documentElement.scrollHeight),
        Math.max(doc.body.offsetHeight, doc.documentElement.offsetHeight),
        Math.max(doc.body.clientHeight, doc.documentElement.clientHeight)
    );
}

function smallImage() {
    return "data:image/gif;base64,R0lGODlhAQABAIAAAAAAAP///yH5BAEAAAAALAAAAAABAAEAAAIBRAA7";
}

function isIE9() {
    return document.documentMode && document.documentMode <= 9;
}

// https://github.com/niklasvh/html2canvas/issues/503
function cloneNodeIE9(node, javascriptEnabled) {
    var clone = node.nodeType === 3 ? document.createTextNode(node.nodeValue) : node.cloneNode(false);

    var child = node.firstChild;
    while(child) {
        if (javascriptEnabled === true || child.nodeType !== 1 || child.nodeName !== 'SCRIPT') {
            clone.appendChild(cloneNodeIE9(child, javascriptEnabled));
        }
        child = child.nextSibling;
    }

    return clone;
}

function createWindowClone(ownerDocument, containerDocument, width, height, options, x ,y) {
    labelCanvasElements(ownerDocument);
    var documentElement = isIE9() ? cloneNodeIE9(ownerDocument.documentElement, options.javascriptEnabled) : ownerDocument.documentElement.cloneNode(true);
    var container = containerDocument.createElement("iframe");

    container.className = "html2canvas-container";
    container.style.visibility = "hidden";
    container.style.position = "fixed";
    container.style.left = "-10000px";
    container.style.top = "0px";
    container.style.border = "0";
    container.width = width;
    container.height = height;
    container.scrolling = "no"; // ios won't scroll without it
    containerDocument.body.appendChild(container);

    return new Promise(function(resolve) {
        var documentClone = container.contentWindow.document;

        cloneNodeValues(ownerDocument.documentElement, documentElement, "textarea");
        cloneNodeValues(ownerDocument.documentElement, documentElement, "select");

        /* Chrome doesn't detect relative background-images assigned in inline <style> sheets when fetched through getComputedStyle
         if window url is about:blank, we can assign the url to current by writing onto the document
         */
        container.contentWindow.onload = container.onload = function() {
            var interval = setInterval(function() {
                if (documentClone.body.childNodes.length > 0) {
                    cloneCanvasContents(ownerDocument, documentClone);
                    clearInterval(interval);
                    if (options.type === "view") {
                        container.contentWindow.scrollTo(x, y);
                    }
                    resolve(container);
                }
            }, 50);
        };

        documentClone.open();
        documentClone.write("<!DOCTYPE html><html></html>");
        // Chrome scrolls the parent document for some reason after the write to the cloned window???
        restoreOwnerScroll(ownerDocument, x, y);
        documentClone.replaceChild(options.javascriptEnabled === true ? documentClone.adoptNode(documentElement) : removeScriptNodes(documentClone.adoptNode(documentElement)), documentClone.documentElement);
        documentClone.close();
    });
}

function cloneNodeValues(document, clone, nodeName) {
    var originalNodes = document.getElementsByTagName(nodeName);
    var clonedNodes = clone.getElementsByTagName(nodeName);
    var count = originalNodes.length;
    for (var i = 0; i < count; i++) {
        clonedNodes[i].value = originalNodes[i].value;
    }
}

function restoreOwnerScroll(ownerDocument, x, y) {
    if (ownerDocument.defaultView && (x !== ownerDocument.defaultView.pageXOffset || y !== ownerDocument.defaultView.pageYOffset)) {
        ownerDocument.defaultView.scrollTo(x, y);
    }
}

function loadUrlDocument(src, proxy, document, width, height, options) {
    return new Proxy(src, proxy, window.document).then(documentFromHTML(src)).then(function(doc) {
        return createWindowClone(doc, document, width, height, options, 0, 0);
    });
}

function documentFromHTML(src) {
    return function(html) {
        var parser = new DOMParser(), doc;
        try {
            doc = parser.parseFromString(html, "text/html");
        } catch(e) {
            log("DOMParser not supported, falling back to createHTMLDocument");
            doc = document.implementation.createHTMLDocument("");
            try {
                doc.open();
                doc.write(html);
                doc.close();
            } catch(ee) {
                log("createHTMLDocument write not supported, falling back to document.body.innerHTML");
                doc.body.innerHTML = html; // ie9 doesnt support writing to documentElement
            }
        }

        var b = doc.querySelector("base");
        if (!b || !b.href.host) {
            var base = doc.createElement("base");
            base.href = src;
            doc.head.insertBefore(base, doc.head.firstChild);
        }

        return doc;
    };
}


function labelCanvasElements(ownerDocument) {
    [].slice.call(ownerDocument.querySelectorAll("canvas"), 0).forEach(function(canvas) {
        canvas.setAttribute(html2canvasCanvasCloneAttribute, "canvas-" + html2canvasCanvasCloneIndex++);
    });
}

function cloneCanvasContents(ownerDocument, documentClone) {
    [].slice.call(ownerDocument.querySelectorAll("[" + html2canvasCanvasCloneAttribute + "]"), 0).forEach(function(canvas) {
        try {
            var clonedCanvas = documentClone.querySelector('[' + html2canvasCanvasCloneAttribute + '="' + canvas.getAttribute(html2canvasCanvasCloneAttribute) + '"]');
            if (clonedCanvas) {
                clonedCanvas.width = canvas.width;
                clonedCanvas.height = canvas.height;
                clonedCanvas.getContext("2d").putImageData(canvas.getContext("2d").getImageData(0, 0, canvas.width, canvas.height), 0, 0);
            }
        } catch(e) {
            log("Unable to copy canvas content from", canvas, e);
        }
        canvas.removeAttribute(html2canvasCanvasCloneAttribute);
    });
}

function removeScriptNodes(parent) {
    [].slice.call(parent.childNodes, 0).filter(isElementNode).forEach(function(node) {
        if (node.tagName === "SCRIPT") {
            parent.removeChild(node);
        } else {
            removeScriptNodes(node);
        }
    });
    return parent;
}

function isElementNode(node) {
    return node.nodeType === Node.ELEMENT_NODE;
}

function absoluteUrl(url) {
    var link = document.createElement("a");
    link.href = url;
    link.href = link.href;
    return link;
}

// http://dev.w3.org/csswg/css-color/

function Color(value) {
    this.r = 0;
    this.g = 0;
    this.b = 0;
    this.a = null;
    var result = this.fromArray(value) ||
        this.namedColor(value) ||
        this.rgb(value) ||
        this.rgba(value) ||
        this.hex6(value) ||
        this.hex3(value);
}

Color.prototype.darken = function(amount) {
    var a = 1 - amount;
    return  new Color([
        Math.round(this.r * a),
        Math.round(this.g * a),
        Math.round(this.b * a),
        this.a
    ]);
};

Color.prototype.isTransparent = function() {
    return this.a === 0;
};

Color.prototype.isBlack = function() {
    return this.r === 0 && this.g === 0 && this.b === 0;
};

Color.prototype.fromArray = function(array) {
    if (Array.isArray(array)) {
        this.r = Math.min(array[0], 255);
        this.g = Math.min(array[1], 255);
        this.b = Math.min(array[2], 255);
        if (array.length > 3) {
            this.a = array[3];
        }
    }

    return (Array.isArray(array));
};

var _hex3 = /^#([a-f0-9]{3})$/i;

Color.prototype.hex3 = function(value) {
    var match = null;
    if ((match = value.match(_hex3)) !== null) {
        this.r = parseInt(match[1][0] + match[1][0], 16);
        this.g = parseInt(match[1][1] + match[1][1], 16);
        this.b = parseInt(match[1][2] + match[1][2], 16);
    }
    return match !== null;
};

var _hex6 = /^#([a-f0-9]{6})$/i;

Color.prototype.hex6 = function(value) {
    var match = null;
    if ((match = value.match(_hex6)) !== null) {
        this.r = parseInt(match[1].substring(0, 2), 16);
        this.g = parseInt(match[1].substring(2, 4), 16);
        this.b = parseInt(match[1].substring(4, 6), 16);
    }
    return match !== null;
};


var _rgb = /^rgb\((\d{1,3}) *, *(\d{1,3}) *, *(\d{1,3})\)$/;

Color.prototype.rgb = function(value) {
    var match = null;
    if ((match = value.match(_rgb)) !== null) {
        this.r = Number(match[1]);
        this.g = Number(match[2]);
        this.b = Number(match[3]);
    }
    return match !== null;
};

var _rgba = /^rgba\((\d{1,3}) *, *(\d{1,3}) *, *(\d{1,3}) *, *(\d+\.?\d*)\)$/;

Color.prototype.rgba = function(value) {
    var match = null;
    if ((match = value.match(_rgba)) !== null) {
        this.r = Number(match[1]);
        this.g = Number(match[2]);
        this.b = Number(match[3]);
        this.a = Number(match[4]);
    }
    return match !== null;
};

Color.prototype.toString = function() {
    return this.a !== null && this.a !== 1 ?
    "rgba(" + [this.r, this.g, this.b, this.a].join(",") + ")" :
    "rgb(" + [this.r, this.g, this.b].join(",") + ")";
};

Color.prototype.namedColor = function(value) {
    var color = colors[value.toLowerCase()];
    if (color) {
        this.r = color[0];
        this.g = color[1];
        this.b = color[2];
    } else if (value.toLowerCase() === "transparent") {
        this.r = this.g = this.b = this.a = 0;
        return true;
    }

    return !!color;
};

Color.prototype.isColor = true;

// JSON.stringify([].slice.call($$('.named-color-table tr'), 1).map(function(row) { return [row.childNodes[3].textContent, row.childNodes[5].textContent.trim().split(",").map(Number)] }).reduce(function(data, row) {data[row[0]] = row[1]; return data}, {}))
var colors = {
    "aliceblue": [240, 248, 255],
    "antiquewhite": [250, 235, 215],
    "aqua": [0, 255, 255],
    "aquamarine": [127, 255, 212],
    "azure": [240, 255, 255],
    "beige": [245, 245, 220],
    "bisque": [255, 228, 196],
    "black": [0, 0, 0],
    "blanchedalmond": [255, 235, 205],
    "blue": [0, 0, 255],
    "blueviolet": [138, 43, 226],
    "brown": [165, 42, 42],
    "burlywood": [222, 184, 135],
    "cadetblue": [95, 158, 160],
    "chartreuse": [127, 255, 0],
    "chocolate": [210, 105, 30],
    "coral": [255, 127, 80],
    "cornflowerblue": [100, 149, 237],
    "cornsilk": [255, 248, 220],
    "crimson": [220, 20, 60],
    "cyan": [0, 255, 255],
    "darkblue": [0, 0, 139],
    "darkcyan": [0, 139, 139],
    "darkgoldenrod": [184, 134, 11],
    "darkgray": [169, 169, 169],
    "darkgreen": [0, 100, 0],
    "darkgrey": [169, 169, 169],
    "darkkhaki": [189, 183, 107],
    "darkmagenta": [139, 0, 139],
    "darkolivegreen": [85, 107, 47],
    "darkorange": [255, 140, 0],
    "darkorchid": [153, 50, 204],
    "darkred": [139, 0, 0],
    "darksalmon": [233, 150, 122],
    "darkseagreen": [143, 188, 143],
    "darkslateblue": [72, 61, 139],
    "darkslategray": [47, 79, 79],
    "darkslategrey": [47, 79, 79],
    "darkturquoise": [0, 206, 209],
    "darkviolet": [148, 0, 211],
    "deeppink": [255, 20, 147],
    "deepskyblue": [0, 191, 255],
    "dimgray": [105, 105, 105],
    "dimgrey": [105, 105, 105],
    "dodgerblue": [30, 144, 255],
    "firebrick": [178, 34, 34],
    "floralwhite": [255, 250, 240],
    "forestgreen": [34, 139, 34],
    "fuchsia": [255, 0, 255],
    "gainsboro": [220, 220, 220],
    "ghostwhite": [248, 248, 255],
    "gold": [255, 215, 0],
    "goldenrod": [218, 165, 32],
    "gray": [128, 128, 128],
    "green": [0, 128, 0],
    "greenyellow": [173, 255, 47],
    "grey": [128, 128, 128],
    "honeydew": [240, 255, 240],
    "hotpink": [255, 105, 180],
    "indianred": [205, 92, 92],
    "indigo": [75, 0, 130],
    "ivory": [255, 255, 240],
    "khaki": [240, 230, 140],
    "lavender": [230, 230, 250],
    "lavenderblush": [255, 240, 245],
    "lawngreen": [124, 252, 0],
    "lemonchiffon": [255, 250, 205],
    "lightblue": [173, 216, 230],
    "lightcoral": [240, 128, 128],
    "lightcyan": [224, 255, 255],
    "lightgoldenrodyellow": [250, 250, 210],
    "lightgray": [211, 211, 211],
    "lightgreen": [144, 238, 144],
    "lightgrey": [211, 211, 211],
    "lightpink": [255, 182, 193],
    "lightsalmon": [255, 160, 122],
    "lightseagreen": [32, 178, 170],
    "lightskyblue": [135, 206, 250],
    "lightslategray": [119, 136, 153],
    "lightslategrey": [119, 136, 153],
    "lightsteelblue": [176, 196, 222],
    "lightyellow": [255, 255, 224],
    "lime": [0, 255, 0],
    "limegreen": [50, 205, 50],
    "linen": [250, 240, 230],
    "magenta": [255, 0, 255],
    "maroon": [128, 0, 0],
    "mediumaquamarine": [102, 205, 170],
    "mediumblue": [0, 0, 205],
    "mediumorchid": [186, 85, 211],
    "mediumpurple": [147, 112, 219],
    "mediumseagreen": [60, 179, 113],
    "mediumslateblue": [123, 104, 238],
    "mediumspringgreen": [0, 250, 154],
    "mediumturquoise": [72, 209, 204],
    "mediumvioletred": [199, 21, 133],
    "midnightblue": [25, 25, 112],
    "mintcream": [245, 255, 250],
    "mistyrose": [255, 228, 225],
    "moccasin": [255, 228, 181],
    "navajowhite": [255, 222, 173],
    "navy": [0, 0, 128],
    "oldlace": [253, 245, 230],
    "olive": [128, 128, 0],
    "olivedrab": [107, 142, 35],
    "orange": [255, 165, 0],
    "orangered": [255, 69, 0],
    "orchid": [218, 112, 214],
    "palegoldenrod": [238, 232, 170],
    "palegreen": [152, 251, 152],
    "paleturquoise": [175, 238, 238],
    "palevioletred": [219, 112, 147],
    "papayawhip": [255, 239, 213],
    "peachpuff": [255, 218, 185],
    "peru": [205, 133, 63],
    "pink": [255, 192, 203],
    "plum": [221, 160, 221],
    "powderblue": [176, 224, 230],
    "purple": [128, 0, 128],
    "rebeccapurple": [102, 51, 153],
    "red": [255, 0, 0],
    "rosybrown": [188, 143, 143],
    "royalblue": [65, 105, 225],
    "saddlebrown": [139, 69, 19],
    "salmon": [250, 128, 114],
    "sandybrown": [244, 164, 96],
    "seagreen": [46, 139, 87],
    "seashell": [255, 245, 238],
    "sienna": [160, 82, 45],
    "silver": [192, 192, 192],
    "skyblue": [135, 206, 235],
    "slateblue": [106, 90, 205],
    "slategray": [112, 128, 144],
    "slategrey": [112, 128, 144],
    "snow": [255, 250, 250],
    "springgreen": [0, 255, 127],
    "steelblue": [70, 130, 180],
    "tan": [210, 180, 140],
    "teal": [0, 128, 128],
    "thistle": [216, 191, 216],
    "tomato": [255, 99, 71],
    "turquoise": [64, 224, 208],
    "violet": [238, 130, 238],
    "wheat": [245, 222, 179],
    "white": [255, 255, 255],
    "whitesmoke": [245, 245, 245],
    "yellow": [255, 255, 0],
    "yellowgreen": [154, 205, 50]
};


function DummyImageContainer(src) {
    this.src = src;
    log("DummyImageContainer for", src);
    if (!this.promise || !this.image) {
        log("Initiating DummyImageContainer");
        DummyImageContainer.prototype.image = new Image();
        var image = this.image;
        DummyImageContainer.prototype.promise = new Promise(function(resolve, reject) {
            image.onload = resolve;
            image.onerror = reject;
            image.src = smallImage();
            if (image.complete === true) {
                resolve(image);
            }
        });
    }
}

function Font(family, size) {
    var container = document.createElement('div'),
        img = document.createElement('img'),
        span = document.createElement('span'),
        sampleText = 'Hidden Text',
        baseline,
        middle;

    container.style.visibility = "hidden";
    container.style.fontFamily = family;
    container.style.fontSize = size;
    container.style.margin = 0;
    container.style.padding = 0;

    document.body.appendChild(container);

    img.src = smallImage();
    img.width = 1;
    img.height = 1;

    img.style.margin = 0;
    img.style.padding = 0;
    img.style.verticalAlign = "baseline";

    span.style.fontFamily = family;
    span.style.fontSize = size;
    span.style.margin = 0;
    span.style.padding = 0;

    span.appendChild(document.createTextNode(sampleText));
    container.appendChild(span);
    container.appendChild(img);
    baseline = (img.offsetTop - span.offsetTop) + 1;

    container.removeChild(span);
    container.appendChild(document.createTextNode(sampleText));

    container.style.lineHeight = "normal";
    img.style.verticalAlign = "super";

    middle = (img.offsetTop-container.offsetTop) + 1;

    document.body.removeChild(container);

    this.baseline = baseline;
    this.lineWidth = 1;
    this.middle = middle;
}

function FontMetrics() {
    this.data = {};
}

FontMetrics.prototype.getMetrics = function(family, size) {
    if (this.data[family + "-" + size] === undefined) {
        this.data[family + "-" + size] = new Font(family, size);
    }
    return this.data[family + "-" + size];
};

function FrameContainer(container, sameOrigin, options) {
    this.image = null;
    this.src = container;
    var self = this;
    var bounds = getBounds(container);
    this.promise = (!sameOrigin ? this.proxyLoad(options.proxy, bounds, options) : new Promise(function(resolve) {
        if (container.contentWindow.document.URL === "about:blank" || container.contentWindow.document.documentElement == null) {
            container.contentWindow.onload = container.onload = function() {
                resolve(container);
            };
        } else {
            resolve(container);
        }
    })).then(function(container) {
        return html2canvas(container.contentWindow.document.documentElement, {type: 'view', width: container.width, height: container.height, proxy: options.proxy, javascriptEnabled: options.javascriptEnabled, removeContainer: options.removeContainer, allowTaint: options.allowTaint, imageTimeout: options.imageTimeout / 2});
    }).then(function(canvas) {
        return self.image = canvas;
    });
}

FrameContainer.prototype.proxyLoad = function(proxy, bounds, options) {
    var container = this.src;
    return loadUrlDocument(container.src, proxy, container.ownerDocument, bounds.width, bounds.height, options);
};

function GradientContainer(imageData) {
    this.src = imageData.value;
    this.colorStops = [];
    this.type = null;
    this.x0 = 0.5;
    this.y0 = 0.5;
    this.x1 = 0.5;
    this.y1 = 0.5;
    this.promise = Promise.resolve(true);
}

GradientContainer.prototype.TYPES = {
    LINEAR: 1,
    RADIAL: 2
};

function ImageContainer(src, cors) {
    this.src = src;
    this.image = new Image();
    var self = this;
    this.tainted = null;
    this.promise = new Promise(function(resolve, reject) {
        self.image.onload = resolve;
        self.image.onerror = reject;
        if (cors) {
            self.image.crossOrigin = "anonymous";
        }
        self.image.src = src;
        if (self.image.complete === true) {
            resolve(self.image);
        }
    });
}

function ImageLoader(options, support) {
    this.link = null;
    this.options = options;
    this.support = support;
    this.origin = this.getOrigin(window.location.href);
}

ImageLoader.prototype.findImages = function(nodes) {
    var images = [];
    nodes.reduce(function(imageNodes, container) {
        switch(container.node.nodeName) {
        case "IMG":
            return imageNodes.concat([{
                args: [container.node.src],
                method: "url"
            }]);
        case "svg":
        case "IFRAME":
            return imageNodes.concat([{
                args: [container.node],
                method: container.node.nodeName
            }]);
        }
        return imageNodes;
    }, []).forEach(this.addImage(images, this.loadImage), this);
    return images;
};

ImageLoader.prototype.findBackgroundImage = function(images, container) {
    container.parseBackgroundImages().filter(this.hasImageBackground).forEach(this.addImage(images, this.loadImage), this);
    return images;
};

ImageLoader.prototype.addImage = function(images, callback) {
    return function(newImage) {
        newImage.args.forEach(function(image) {
            if (!this.imageExists(images, image)) {
                images.splice(0, 0, callback.call(this, newImage));
                log('Added image #' + (images.length), typeof(image) === "string" ? image.substring(0, 100) : image);
            }
        }, this);
    };
};

ImageLoader.prototype.hasImageBackground = function(imageData) {
    return imageData.method !== "none";
};

ImageLoader.prototype.loadImage = function(imageData) {
    if (imageData.method === "url") {
        var src = imageData.args[0];
        if (this.isSVG(src) && !this.support.svg && !this.options.allowTaint) {
            return new SVGContainer(src);
        } else if (src.match(/data:image\/.*;base64,/i)) {
            return new ImageContainer(src.replace(/url\(['"]{0,}|['"]{0,}\)$/ig, ''), false);
        } else if (this.isSameOrigin(src) || this.options.allowTaint === true || this.isSVG(src)) {
            return new ImageContainer(src, false);
        } else if (this.support.cors && !this.options.allowTaint && this.options.useCORS) {
            return new ImageContainer(src, true);
        } else if (this.options.proxy) {
            return new ProxyImageContainer(src, this.options.proxy);
        } else {
            return new DummyImageContainer(src);
        }
    } else if (imageData.method === "linear-gradient") {
        return new LinearGradientContainer(imageData);
    } else if (imageData.method === "gradient") {
        return new WebkitGradientContainer(imageData);
    } else if (imageData.method === "svg") {
        return new SVGNodeContainer(imageData.args[0], this.support.svg);
    } else if (imageData.method === "IFRAME") {
        return new FrameContainer(imageData.args[0], this.isSameOrigin(imageData.args[0].src), this.options);
    } else {
        return new DummyImageContainer(imageData);
    }
};

ImageLoader.prototype.isSVG = function(src) {
    return src.substring(src.length - 3).toLowerCase() === "svg" || SVGContainer.prototype.isInline(src);
};

ImageLoader.prototype.imageExists = function(images, src) {
    return images.some(function(image) {
        return image.src === src;
    });
};

ImageLoader.prototype.isSameOrigin = function(url) {
    return (this.getOrigin(url) === this.origin);
};

ImageLoader.prototype.getOrigin = function(url) {
    var link = this.link || (this.link = document.createElement("a"));
    link.href = url;
    link.href = link.href; // IE9, LOL! - http://jsfiddle.net/niklasvh/2e48b/
    return link.protocol + link.hostname + link.port;
};

ImageLoader.prototype.getPromise = function(container) {
    return this.timeout(container, this.options.imageTimeout)['catch'](function() {
        var dummy = new DummyImageContainer(container.src);
        return dummy.promise.then(function(image) {
            container.image = image;
        });
    });
};

ImageLoader.prototype.get = function(src) {
    var found = null;
    return this.images.some(function(img) {
        return (found = img).src === src;
    }) ? found : null;
};

ImageLoader.prototype.fetch = function(nodes) {
    this.images = nodes.reduce(bind(this.findBackgroundImage, this), this.findImages(nodes));
    this.images.forEach(function(image, index) {
        image.promise.then(function() {
            log("Succesfully loaded image #"+ (index+1), image);
        }, function(e) {
            log("Failed loading image #"+ (index+1), image, e);
        });
    });
    this.ready = Promise.all(this.images.map(this.getPromise, this));
    log("Finished searching images");
    return this;
};

ImageLoader.prototype.timeout = function(container, timeout) {
    var timer;
    var promise = Promise.race([container.promise, new Promise(function(res, reject) {
        timer = setTimeout(function() {
            log("Timed out loading image", container);
            reject(container);
        }, timeout);
    })]).then(function(container) {
        clearTimeout(timer);
        return container;
    });
    promise['catch'](function() {
        clearTimeout(timer);
    });
    return promise;
};

function LinearGradientContainer(imageData) {
    GradientContainer.apply(this, arguments);
    this.type = this.TYPES.LINEAR;

    var hasDirection = imageData.args[0].match(this.stepRegExp) === null;

    if (hasDirection) {
        imageData.args[0].split(" ").reverse().forEach(function(position) {
            switch(position) {
            case "left":
                this.x0 = 0;
                this.x1 = 1;
                break;
            case "top":
                this.y0 = 0;
                this.y1 = 1;
                break;
            case "right":
                this.x0 = 1;
                this.x1 = 0;
                break;
            case "bottom":
                this.y0 = 1;
                this.y1 = 0;
                break;
            case "to":
                var y0 = this.y0;
                var x0 = this.x0;
                this.y0 = this.y1;
                this.x0 = this.x1;
                this.x1 = x0;
                this.y1 = y0;
                break;
            }
        }, this);
    } else {
        this.y0 = 0;
        this.y1 = 1;
    }

    this.colorStops = imageData.args.slice(hasDirection ? 1 : 0).map(function(colorStop) {
        var colorStopMatch = colorStop.match(this.stepRegExp);
        return {
            color: new Color(colorStopMatch[1]),
            stop: colorStopMatch[3] === "%" ? colorStopMatch[2] / 100 : null
        };
    }, this);

    if (this.colorStops[0].stop === null) {
        this.colorStops[0].stop = 0;
    }

    if (this.colorStops[this.colorStops.length - 1].stop === null) {
        this.colorStops[this.colorStops.length - 1].stop = 1;
    }

    this.colorStops.forEach(function(colorStop, index) {
        if (colorStop.stop === null) {
            this.colorStops.slice(index).some(function(find, count) {
                if (find.stop !== null) {
                    colorStop.stop = ((find.stop - this.colorStops[index - 1].stop) / (count + 1)) + this.colorStops[index - 1].stop;
                    return true;
                } else {
                    return false;
                }
            }, this);
        }
    }, this);
}

LinearGradientContainer.prototype = Object.create(GradientContainer.prototype);

LinearGradientContainer.prototype.stepRegExp = /((?:rgb|rgba)\(\d{1,3},\s\d{1,3},\s\d{1,3}(?:,\s[0-9\.]+)?\))\s*(\d{1,3})?(%|px)?/;

function log() {
    if (window.html2canvas.logging && window.console && window.console.log) {
        Function.prototype.bind.call(window.console.log, (window.console)).apply(window.console, [(Date.now() - window.html2canvas.start) + "ms", "html2canvas:"].concat([].slice.call(arguments, 0)));
    }
}

function NodeContainer(node, parent) {
    this.node = node;
    this.parent = parent;
    this.stack = null;
    this.bounds = null;
    this.borders = null;
    this.clip = [];
    this.backgroundClip = [];
    this.offsetBounds = null;
    this.visible = null;
    this.computedStyles = null;
    this.colors = {};
    this.styles = {};
    this.backgroundImages = null;
    this.transformData = null;
    this.transformMatrix = null;
    this.isPseudoElement = false;
    this.opacity = null;
}

NodeContainer.prototype.cloneTo = function(stack) {
    stack.visible = this.visible;
    stack.borders = this.borders;
    stack.bounds = this.bounds;
    stack.clip = this.clip;
    stack.backgroundClip = this.backgroundClip;
    stack.computedStyles = this.computedStyles;
    stack.styles = this.styles;
    stack.backgroundImages = this.backgroundImages;
    stack.opacity = this.opacity;
};

NodeContainer.prototype.getOpacity = function() {
    return this.opacity === null ? (this.opacity = this.cssFloat('opacity')) : this.opacity;
};

NodeContainer.prototype.assignStack = function(stack) {
    this.stack = stack;
    stack.children.push(this);
};

NodeContainer.prototype.isElementVisible = function() {
    return this.node.nodeType === Node.TEXT_NODE ? this.parent.visible : (
        this.css('display') !== "none" &&
        this.css('visibility') !== "hidden" &&
        !this.node.hasAttribute("data-html2canvas-ignore") &&
        (this.node.nodeName !== "INPUT" || this.node.getAttribute("type") !== "hidden")
    );
};

NodeContainer.prototype.css = function(attribute) {
    if (!this.computedStyles) {
        this.computedStyles = this.isPseudoElement ? this.parent.computedStyle(this.before ? ":before" : ":after") : this.computedStyle(null);
    }

    return this.styles[attribute] || (this.styles[attribute] = this.computedStyles[attribute]);
};

NodeContainer.prototype.prefixedCss = function(attribute) {
    var prefixes = ["webkit", "moz", "ms", "o"];
    var value = this.css(attribute);
    if (value === undefined) {
        prefixes.some(function(prefix) {
            value = this.css(prefix + attribute.substr(0, 1).toUpperCase() + attribute.substr(1));
            return value !== undefined;
        }, this);
    }
    return value === undefined ? null : value;
};

NodeContainer.prototype.computedStyle = function(type) {
    return this.node.ownerDocument.defaultView.getComputedStyle(this.node, type);
};

NodeContainer.prototype.cssInt = function(attribute) {
    var value = parseInt(this.css(attribute), 10);
    return (isNaN(value)) ? 0 : value; // borders in old IE are throwing 'medium' for demo.html
};

NodeContainer.prototype.color = function(attribute) {
    return this.colors[attribute] || (this.colors[attribute] = new Color(this.css(attribute)));
};

NodeContainer.prototype.cssFloat = function(attribute) {
    var value = parseFloat(this.css(attribute));
    return (isNaN(value)) ? 0 : value;
};

NodeContainer.prototype.fontWeight = function() {
    var weight = this.css("fontWeight");
    switch(parseInt(weight, 10)){
    case 401:
        weight = "bold";
        break;
    case 400:
        weight = "normal";
        break;
    }
    return weight;
};

NodeContainer.prototype.parseClip = function() {
    var matches = this.css('clip').match(this.CLIP);
    if (matches) {
        return {
            top: parseInt(matches[1], 10),
            right: parseInt(matches[2], 10),
            bottom: parseInt(matches[3], 10),
            left: parseInt(matches[4], 10)
        };
    }
    return null;
};

NodeContainer.prototype.parseBackgroundImages = function() {
    return this.backgroundImages || (this.backgroundImages = parseBackgrounds(this.css("backgroundImage")));
};

NodeContainer.prototype.cssList = function(property, index) {
    var value = (this.css(property) || '').split(',');
    value = value[index || 0] || value[0] || 'auto';
    value = value.trim().split(' ');
    if (value.length === 1) {
        value = [value[0], value[0]];
    }
    return value;
};

NodeContainer.prototype.parseBackgroundSize = function(bounds, image, index) {
    var size = this.cssList("backgroundSize", index);
    var width, height;

    if (isPercentage(size[0])) {
        width = bounds.width * parseFloat(size[0]) / 100;
    } else if (/contain|cover/.test(size[0])) {
        var targetRatio = bounds.width / bounds.height, currentRatio = image.width / image.height;
        return (targetRatio < currentRatio ^ size[0] === 'contain') ?  {width: bounds.height * currentRatio, height: bounds.height} : {width: bounds.width, height: bounds.width / currentRatio};
    } else {
        width = parseInt(size[0], 10);
    }

    if (size[0] === 'auto' && size[1] === 'auto') {
        height = image.height;
    } else if (size[1] === 'auto') {
        height = width / image.width * image.height;
    } else if (isPercentage(size[1])) {
        height =  bounds.height * parseFloat(size[1]) / 100;
    } else {
        height = parseInt(size[1], 10);
    }

    if (size[0] === 'auto') {
        width = height / image.height * image.width;
    }

    return {width: width, height: height};
};

NodeContainer.prototype.parseBackgroundPosition = function(bounds, image, index, backgroundSize) {
    var position = this.cssList('backgroundPosition', index);
    var left, top;

    if (isPercentage(position[0])){
        left = (bounds.width - (backgroundSize || image).width) * (parseFloat(position[0]) / 100);
    } else {
        left = parseInt(position[0], 10);
    }

    if (position[1] === 'auto') {
        top = left / image.width * image.height;
    } else if (isPercentage(position[1])){
        top =  (bounds.height - (backgroundSize || image).height) * parseFloat(position[1]) / 100;
    } else {
        top = parseInt(position[1], 10);
    }

    if (position[0] === 'auto') {
        left = top / image.height * image.width;
    }

    return {left: left, top: top};
};

NodeContainer.prototype.parseBackgroundRepeat = function(index) {
    return this.cssList("backgroundRepeat", index)[0];
};

NodeContainer.prototype.parseTextShadows = function() {
    var textShadow = this.css("textShadow");
    var results = [];

    if (textShadow && textShadow !== 'none') {
        var shadows = textShadow.match(this.TEXT_SHADOW_PROPERTY);
        for (var i = 0; shadows && (i < shadows.length); i++) {
            var s = shadows[i].match(this.TEXT_SHADOW_VALUES);
            results.push({
                color: new Color(s[0]),
                offsetX: s[1] ? parseFloat(s[1].replace('px', '')) : 0,
                offsetY: s[2] ? parseFloat(s[2].replace('px', '')) : 0,
                blur: s[3] ? s[3].replace('px', '') : 0
            });
        }
    }
    return results;
};

NodeContainer.prototype.parseTransform = function() {
    if (!this.transformData) {
        if (this.hasTransform()) {
            var offset = this.parseBounds();
            var origin = this.prefixedCss("transformOrigin").split(" ").map(removePx).map(asFloat);
            origin[0] += offset.left;
            origin[1] += offset.top;
            this.transformData = {
                origin: origin,
                matrix: this.parseTransformMatrix()
            };
        } else {
            this.transformData = {
                origin: [0, 0],
                matrix: [1, 0, 0, 1, 0, 0]
            };
        }
    }
    return this.transformData;
};

NodeContainer.prototype.parseTransformMatrix = function() {
    if (!this.transformMatrix) {
        var transform = this.prefixedCss("transform");
        var matrix = transform ? parseMatrix(transform.match(this.MATRIX_PROPERTY)) : null;
        this.transformMatrix = matrix ? matrix : [1, 0, 0, 1, 0, 0];
    }
    return this.transformMatrix;
};

NodeContainer.prototype.parseBounds = function() {
    return this.bounds || (this.bounds = this.hasTransform() ? offsetBounds(this.node) : getBounds(this.node));
};

NodeContainer.prototype.hasTransform = function() {
    return this.parseTransformMatrix().join(",") !== "1,0,0,1,0,0" || (this.parent && this.parent.hasTransform());
};

NodeContainer.prototype.getValue = function() {
    var value = this.node.value || "";
    if (this.node.tagName === "SELECT") {
        value = selectionValue(this.node);
    } else if (this.node.type === "password") {
        value = Array(value.length + 1).join('\u2022'); // jshint ignore:line
    }
    return value.length === 0 ? (this.node.placeholder || "") : value;
};

NodeContainer.prototype.MATRIX_PROPERTY = /(matrix)\((.+)\)/;
NodeContainer.prototype.TEXT_SHADOW_PROPERTY = /((rgba|rgb)\([^\)]+\)(\s-?\d+px){0,})/g;
NodeContainer.prototype.TEXT_SHADOW_VALUES = /(-?\d+px)|(#.+)|(rgb\(.+\))|(rgba\(.+\))/g;
NodeContainer.prototype.CLIP = /^rect\((\d+)px,? (\d+)px,? (\d+)px,? (\d+)px\)$/;

function selectionValue(node) {
    var option = node.options[node.selectedIndex || 0];
    return option ? (option.text || "") : "";
}

function parseMatrix(match) {
    if (match && match[1] === "matrix") {
        return match[2].split(",").map(function(s) {
            return parseFloat(s.trim());
        });
    }
}

function isPercentage(value) {
    return value.toString().indexOf("%") !== -1;
}

function parseBackgrounds(backgroundImage) {
    var whitespace = ' \r\n\t',
        method, definition, prefix, prefix_i, block, results = [],
        mode = 0, numParen = 0, quote, args;
    var appendResult = function() {
        if(method) {
            if (definition.substr(0, 1) === '"') {
                definition = definition.substr(1, definition.length - 2);
            }
            if (definition) {
                args.push(definition);
            }
            if (method.substr(0, 1) === '-' && (prefix_i = method.indexOf('-', 1 ) + 1) > 0) {
                prefix = method.substr(0, prefix_i);
                method = method.substr(prefix_i);
            }
            results.push({
                prefix: prefix,
                method: method.toLowerCase(),
                value: block,
                args: args,
                image: null
            });
        }
        args = [];
        method = prefix = definition = block = '';
    };
    args = [];
    method = prefix = definition = block = '';
    backgroundImage.split("").forEach(function(c) {
        if (mode === 0 && whitespace.indexOf(c) > -1) {
            return;
        }
        switch(c) {
        case '"':
            if(!quote) {
                quote = c;
            } else if(quote === c) {
                quote = null;
            }
            break;
        case '(':
            if(quote) {
                break;
            } else if(mode === 0) {
                mode = 1;
                block += c;
                return;
            } else {
                numParen++;
            }
            break;
        case ')':
            if (quote) {
                break;
            } else if(mode === 1) {
                if(numParen === 0) {
                    mode = 0;
                    block += c;
                    appendResult();
                    return;
                } else {
                    numParen--;
                }
            }
            break;

        case ',':
            if (quote) {
                break;
            } else if(mode === 0) {
                appendResult();
                return;
            } else if (mode === 1) {
                if (numParen === 0 && !method.match(/^url$/i)) {
                    args.push(definition);
                    definition = '';
                    block += c;
                    return;
                }
            }
            break;
        }

        block += c;
        if (mode === 0) {
            method += c;
        } else {
            definition += c;
        }
    });

    appendResult();
    return results;
}

function removePx(str) {
    return str.replace("px", "");
}

function asFloat(str) {
    return parseFloat(str);
}

function getBounds(node) {
    if (node.getBoundingClientRect) {
        var clientRect = node.getBoundingClientRect();
        var width = node.offsetWidth == null ? clientRect.width : node.offsetWidth;
        return {
            top: clientRect.top,
            bottom: clientRect.bottom || (clientRect.top + clientRect.height),
            right: clientRect.left + width,
            left: clientRect.left,
            width:  width,
            height: node.offsetHeight == null ? clientRect.height : node.offsetHeight
        };
    }
    return {};
}

function offsetBounds(node) {
    var parent = node.offsetParent ? offsetBounds(node.offsetParent) : {top: 0, left: 0};

    return {
        top: node.offsetTop + parent.top,
        bottom: node.offsetTop + node.offsetHeight + parent.top,
        right: node.offsetLeft + parent.left + node.offsetWidth,
        left: node.offsetLeft + parent.left,
        width: node.offsetWidth,
        height: node.offsetHeight
    };
}

function NodeParser(element, renderer, support, imageLoader, options) {
    log("Starting NodeParser");
    this.renderer = renderer;
    this.options = options;
    this.range = null;
    this.support = support;
    this.renderQueue = [];
    this.stack = new StackingContext(true, 1, element.ownerDocument, null);
    var parent = new NodeContainer(element, null);
    if (options.background) {
        renderer.rectangle(0, 0, renderer.width, renderer.height, new Color(options.background));
    }
    if (element === element.ownerDocument.documentElement) {
        // http://www.w3.org/TR/css3-background/#special-backgrounds
        var canvasBackground = new NodeContainer(parent.color('backgroundColor').isTransparent() ? element.ownerDocument.body : element.ownerDocument.documentElement, null);
        renderer.rectangle(0, 0, renderer.width, renderer.height, canvasBackground.color('backgroundColor'));
    }
    parent.visibile = parent.isElementVisible();
    this.createPseudoHideStyles(element.ownerDocument);
    this.disableAnimations(element.ownerDocument);
    this.nodes = flatten([parent].concat(this.getChildren(parent)).filter(function(container) {
        return container.visible = container.isElementVisible();
    }).map(this.getPseudoElements, this));
    this.fontMetrics = new FontMetrics();
    log("Fetched nodes, total:", this.nodes.length);
    log("Calculate overflow clips");
    this.calculateOverflowClips();
    log("Start fetching images");
    this.images = imageLoader.fetch(this.nodes.filter(isElement));
    this.ready = this.images.ready.then(bind(function() {
        log("Images loaded, starting parsing");
        log("Creating stacking contexts");
        this.createStackingContexts();
        log("Sorting stacking contexts");
        this.sortStackingContexts(this.stack);
        this.parse(this.stack);
        log("Render queue created with " + this.renderQueue.length + " items");
        return new Promise(bind(function(resolve) {
            if (!options.async) {
                this.renderQueue.forEach(this.paint, this);
                resolve();
            } else if (typeof(options.async) === "function") {
                options.async.call(this, this.renderQueue, resolve);
            } else if (this.renderQueue.length > 0){
                this.renderIndex = 0;
                this.asyncRenderer(this.renderQueue, resolve);
            } else {
                resolve();
            }
        }, this));
    }, this));
}

NodeParser.prototype.calculateOverflowClips = function() {
    this.nodes.forEach(function(container) {
        if (isElement(container)) {
            if (isPseudoElement(container)) {
                container.appendToDOM();
            }
            container.borders = this.parseBorders(container);
            var clip = (container.css('overflow') === "hidden") ? [container.borders.clip] : [];
            var cssClip = container.parseClip();
            if (cssClip && ["absolute", "fixed"].indexOf(container.css('position')) !== -1) {
                clip.push([["rect",
                        container.bounds.left + cssClip.left,
                        container.bounds.top + cssClip.top,
                        cssClip.right - cssClip.left,
                        cssClip.bottom - cssClip.top
                ]]);
            }
            container.clip = hasParentClip(container) ? container.parent.clip.concat(clip) : clip;
            container.backgroundClip = (container.css('overflow') !== "hidden") ? container.clip.concat([container.borders.clip]) : container.clip;
            if (isPseudoElement(container)) {
                container.cleanDOM();
            }
        } else if (isTextNode(container)) {
            container.clip = hasParentClip(container) ? container.parent.clip : [];
        }
        if (!isPseudoElement(container)) {
            container.bounds = null;
        }
    }, this);
};

function hasParentClip(container) {
    return container.parent && container.parent.clip.length;
}

NodeParser.prototype.asyncRenderer = function(queue, resolve, asyncTimer) {
    asyncTimer = asyncTimer || Date.now();
    this.paint(queue[this.renderIndex++]);
    if (queue.length === this.renderIndex) {
        resolve();
    } else if (asyncTimer + 20 > Date.now()) {
        this.asyncRenderer(queue, resolve, asyncTimer);
    } else {
        setTimeout(bind(function() {
            this.asyncRenderer(queue, resolve);
        }, this), 0);
    }
};

NodeParser.prototype.createPseudoHideStyles = function(document) {
    this.createStyles(document, '.' + PseudoElementContainer.prototype.PSEUDO_HIDE_ELEMENT_CLASS_BEFORE + ':before { content: "" !important; display: none !important; }' +
        '.' + PseudoElementContainer.prototype.PSEUDO_HIDE_ELEMENT_CLASS_AFTER + ':after { content: "" !important; display: none !important; }');
};

NodeParser.prototype.disableAnimations = function(document) {
    this.createStyles(document, '* { -webkit-animation: none !important; -moz-animation: none !important; -o-animation: none !important; animation: none !important; ' +
        '-webkit-transition: none !important; -moz-transition: none !important; -o-transition: none !important; transition: none !important;}');
};

NodeParser.prototype.createStyles = function(document, styles) {
    var hidePseudoElements = document.createElement('style');
    hidePseudoElements.innerHTML = styles;
    document.body.appendChild(hidePseudoElements);
};

NodeParser.prototype.getPseudoElements = function(container) {
    var nodes = [[container]];
    if (container.node.nodeType === Node.ELEMENT_NODE) {
        var before = this.getPseudoElement(container, ":before");
        var after = this.getPseudoElement(container, ":after");

        if (before) {
            nodes.push(before);
        }

        if (after) {
            nodes.push(after);
        }
    }
    return flatten(nodes);
};

function toCamelCase(str) {
    return str.replace(/(\-[a-z])/g, function(match){
        return match.toUpperCase().replace('-','');
    });
}

NodeParser.prototype.getPseudoElement = function(container, type) {
    var style = container.computedStyle(type);
    if(!style || !style.content || style.content === "none" || style.content === "-moz-alt-content" || style.display === "none") {
        return null;
    }

    var content = stripQuotes(style.content);
    var isImage = content.substr(0, 3) === 'url';
    var pseudoNode = document.createElement(isImage ? 'img' : 'html2canvaspseudoelement');
    var pseudoContainer = new PseudoElementContainer(pseudoNode, container, type);

    for (var i = style.length-1; i >= 0; i--) {
        var property = toCamelCase(style.item(i));
        pseudoNode.style[property] = style[property];
    }

    pseudoNode.className = PseudoElementContainer.prototype.PSEUDO_HIDE_ELEMENT_CLASS_BEFORE + " " + PseudoElementContainer.prototype.PSEUDO_HIDE_ELEMENT_CLASS_AFTER;

    if (isImage) {
        pseudoNode.src = parseBackgrounds(content)[0].args[0];
        return [pseudoContainer];
    } else {
        var text = document.createTextNode(content);
        pseudoNode.appendChild(text);
        return [pseudoContainer, new TextContainer(text, pseudoContainer)];
    }
};


NodeParser.prototype.getChildren = function(parentContainer) {
    return flatten([].filter.call(parentContainer.node.childNodes, renderableNode).map(function(node) {
        var container = [node.nodeType === Node.TEXT_NODE ? new TextContainer(node, parentContainer) : new NodeContainer(node, parentContainer)].filter(nonIgnoredElement);
        return node.nodeType === Node.ELEMENT_NODE && container.length && node.tagName !== "TEXTAREA" ? (container[0].isElementVisible() ? container.concat(this.getChildren(container[0])) : []) : container;
    }, this));
};

NodeParser.prototype.newStackingContext = function(container, hasOwnStacking) {
    var stack = new StackingContext(hasOwnStacking, container.getOpacity(), container.node, container.parent);
    container.cloneTo(stack);
    var parentStack = hasOwnStacking ? stack.getParentStack(this) : stack.parent.stack;
    parentStack.contexts.push(stack);
    container.stack = stack;
};

NodeParser.prototype.createStackingContexts = function() {
    this.nodes.forEach(function(container) {
        if (isElement(container) && (this.isRootElement(container) || hasOpacity(container) || isPositionedForStacking(container) || this.isBodyWithTransparentRoot(container) || container.hasTransform())) {
            this.newStackingContext(container, true);
        } else if (isElement(container) && ((isPositioned(container) && zIndex0(container)) || isInlineBlock(container) || isFloating(container))) {
            this.newStackingContext(container, false);
        } else {
            container.assignStack(container.parent.stack);
        }
    }, this);
};

NodeParser.prototype.isBodyWithTransparentRoot = function(container) {
    return container.node.nodeName === "BODY" && container.parent.color('backgroundColor').isTransparent();
};

NodeParser.prototype.isRootElement = function(container) {
    return container.parent === null;
};

NodeParser.prototype.sortStackingContexts = function(stack) {
    stack.contexts.sort(zIndexSort(stack.contexts.slice(0)));
    stack.contexts.forEach(this.sortStackingContexts, this);
};

NodeParser.prototype.parseTextBounds = function(container) {
    return function(text, index, textList) {
        if (container.parent.css("textDecoration").substr(0, 4) !== "none" || text.trim().length !== 0) {
            if (this.support.rangeBounds && !container.parent.hasTransform()) {
                var offset = textList.slice(0, index).join("").length;
                return this.getRangeBounds(container.node, offset, text.length);
            } else if (container.node && typeof(container.node.data) === "string") {
                var replacementNode = container.node.splitText(text.length);
                var bounds = this.getWrapperBounds(container.node, container.parent.hasTransform());
                container.node = replacementNode;
                return bounds;
            }
        } else if(!this.support.rangeBounds || container.parent.hasTransform()){
            container.node = container.node.splitText(text.length);
        }
        return {};
    };
};

NodeParser.prototype.getWrapperBounds = function(node, transform) {
    var wrapper = node.ownerDocument.createElement('html2canvaswrapper');
    var parent = node.parentNode,
        backupText = node.cloneNode(true);

    wrapper.appendChild(node.cloneNode(true));
    parent.replaceChild(wrapper, node);
    var bounds = transform ? offsetBounds(wrapper) : getBounds(wrapper);
    parent.replaceChild(backupText, wrapper);
    return bounds;
};

NodeParser.prototype.getRangeBounds = function(node, offset, length) {
    var range = this.range || (this.range = node.ownerDocument.createRange());
    range.setStart(node, offset);
    range.setEnd(node, offset + length);
    return range.getBoundingClientRect();
};

function ClearTransform() {}

NodeParser.prototype.parse = function(stack) {
    // http://www.w3.org/TR/CSS21/visuren.html#z-index
    var negativeZindex = stack.contexts.filter(negativeZIndex); // 2. the child stacking contexts with negative stack levels (most negative first).
    var descendantElements = stack.children.filter(isElement);
    var descendantNonFloats = descendantElements.filter(not(isFloating));
    var nonInlineNonPositionedDescendants = descendantNonFloats.filter(not(isPositioned)).filter(not(inlineLevel)); // 3 the in-flow, non-inline-level, non-positioned descendants.
    var nonPositionedFloats = descendantElements.filter(not(isPositioned)).filter(isFloating); // 4. the non-positioned floats.
    var inFlow = descendantNonFloats.filter(not(isPositioned)).filter(inlineLevel); // 5. the in-flow, inline-level, non-positioned descendants, including inline tables and inline blocks.
    var stackLevel0 = stack.contexts.concat(descendantNonFloats.filter(isPositioned)).filter(zIndex0); // 6. the child stacking contexts with stack level 0 and the positioned descendants with stack level 0.
    var text = stack.children.filter(isTextNode).filter(hasText);
    var positiveZindex = stack.contexts.filter(positiveZIndex); // 7. the child stacking contexts with positive stack levels (least positive first).
    negativeZindex.concat(nonInlineNonPositionedDescendants).concat(nonPositionedFloats)
        .concat(inFlow).concat(stackLevel0).concat(text).concat(positiveZindex).forEach(function(container) {
            this.renderQueue.push(container);
            if (isStackingContext(container)) {
                this.parse(container);
                this.renderQueue.push(new ClearTransform());
            }
        }, this);
};

NodeParser.prototype.paint = function(container) {
    try {
        if (container instanceof ClearTransform) {
            this.renderer.ctx.restore();
        } else if (isTextNode(container)) {
            if (isPseudoElement(container.parent)) {
                container.parent.appendToDOM();
            }
            this.paintText(container);
            if (isPseudoElement(container.parent)) {
                container.parent.cleanDOM();
            }
        } else {
            this.paintNode(container);
        }
    } catch(e) {
        log(e);
        if (this.options.strict) {
            throw e;
        }
    }
};

NodeParser.prototype.paintNode = function(container) {
    if (isStackingContext(container)) {
        this.renderer.setOpacity(container.opacity);
        this.renderer.ctx.save();
        if (container.hasTransform()) {
            this.renderer.setTransform(container.parseTransform());
        }
    }

    if (container.node.nodeName === "INPUT" && container.node.type === "checkbox") {
        this.paintCheckbox(container);
    } else if (container.node.nodeName === "INPUT" && container.node.type === "radio") {
        this.paintRadio(container);
    } else {
        this.paintElement(container);
    }
};

NodeParser.prototype.paintElement = function(container) {
    var bounds = container.parseBounds();
    this.renderer.clip(container.backgroundClip, function() {
        this.renderer.renderBackground(container, bounds, container.borders.borders.map(getWidth));
    }, this);

    this.renderer.clip(container.clip, function() {
        this.renderer.renderBorders(container.borders.borders);
    }, this);

    this.renderer.clip(container.backgroundClip, function() {
        switch (container.node.nodeName) {
        case "svg":
        case "IFRAME":
            var imgContainer = this.images.get(container.node);
            if (imgContainer) {
                this.renderer.renderImage(container, bounds, container.borders, imgContainer);
            } else {
                log("Error loading <" + container.node.nodeName + ">", container.node);
            }
            break;
        case "IMG":
            var imageContainer = this.images.get(container.node.src);
            if (imageContainer) {
                this.renderer.renderImage(container, bounds, container.borders, imageContainer);
            } else {
                log("Error loading <img>", container.node.src);
            }
            break;
        case "CANVAS":
            this.renderer.renderImage(container, bounds, container.borders, {image: container.node});
            break;
        case "SELECT":
        case "INPUT":
        case "TEXTAREA":
            this.paintFormValue(container);
            break;
        }
    }, this);
};

NodeParser.prototype.paintCheckbox = function(container) {
    var b = container.parseBounds();

    var size = Math.min(b.width, b.height);
    var bounds = {width: size - 1, height: size - 1, top: b.top, left: b.left};
    var r = [3, 3];
    var radius = [r, r, r, r];
    var borders = [1,1,1,1].map(function(w) {
        return {color: new Color('#A5A5A5'), width: w};
    });

    var borderPoints = calculateCurvePoints(bounds, radius, borders);

    this.renderer.clip(container.backgroundClip, function() {
        this.renderer.rectangle(bounds.left + 1, bounds.top + 1, bounds.width - 2, bounds.height - 2, new Color("#DEDEDE"));
        this.renderer.renderBorders(calculateBorders(borders, bounds, borderPoints, radius));
        if (container.node.checked) {
            this.renderer.font(new Color('#424242'), 'normal', 'normal', 'bold', (size - 3) + "px", 'arial');
            this.renderer.text("\u2714", bounds.left + size / 6, bounds.top + size - 1);
        }
    }, this);
};

NodeParser.prototype.paintRadio = function(container) {
    var bounds = container.parseBounds();

    var size = Math.min(bounds.width, bounds.height) - 2;

    this.renderer.clip(container.backgroundClip, function() {
        this.renderer.circleStroke(bounds.left + 1, bounds.top + 1, size, new Color('#DEDEDE'), 1, new Color('#A5A5A5'));
        if (container.node.checked) {
            this.renderer.circle(Math.ceil(bounds.left + size / 4) + 1, Math.ceil(bounds.top + size / 4) + 1, Math.floor(size / 2), new Color('#424242'));
        }
    }, this);
};

NodeParser.prototype.paintFormValue = function(container) {
    var value = container.getValue();
    if (value.length > 0) {
        var document = container.node.ownerDocument;
        var wrapper = document.createElement('html2canvaswrapper');
        var properties = ['lineHeight', 'textAlign', 'fontFamily', 'fontWeight', 'fontSize', 'color',
            'paddingLeft', 'paddingTop', 'paddingRight', 'paddingBottom',
            'width', 'height', 'borderLeftStyle', 'borderTopStyle', 'borderLeftWidth', 'borderTopWidth',
            'boxSizing', 'whiteSpace', 'wordWrap'];

        properties.forEach(function(property) {
            try {
                wrapper.style[property] = container.css(property);
            } catch(e) {
                // Older IE has issues with "border"
                log("html2canvas: Parse: Exception caught in renderFormValue: " + e.message);
            }
        });
        var bounds = container.parseBounds();
        wrapper.style.position = "fixed";
        wrapper.style.left = bounds.left + "px";
        wrapper.style.top = bounds.top + "px";
        wrapper.textContent = value;
        document.body.appendChild(wrapper);
        this.paintText(new TextContainer(wrapper.firstChild, container));
        document.body.removeChild(wrapper);
    }
};

NodeParser.prototype.paintText = function(container) {
    container.applyTextTransform();
    var characters = window.html2canvas.punycode.ucs2.decode(container.node.data);
    var textList = (!this.options.letterRendering || noLetterSpacing(container)) && !hasUnicode(container.node.data) ? getWords(characters) : characters.map(function(character) {
        return window.html2canvas.punycode.ucs2.encode([character]);
    });

    var weight = container.parent.fontWeight();
    var size = container.parent.css('fontSize');
    var family = container.parent.css('fontFamily');
    var shadows = container.parent.parseTextShadows();

    this.renderer.font(container.parent.color('color'), container.parent.css('fontStyle'), container.parent.css('fontVariant'), weight, size, family);
    if (shadows.length) {
        // TODO: support multiple text shadows
        this.renderer.fontShadow(shadows[0].color, shadows[0].offsetX, shadows[0].offsetY, shadows[0].blur);
    } else {
        this.renderer.clearShadow();
    }

    this.renderer.clip(container.parent.clip, function() {
        textList.map(this.parseTextBounds(container), this).forEach(function(bounds, index) {
            if (bounds) {
                this.renderer.text(textList[index], bounds.left, bounds.bottom);
                this.renderTextDecoration(container.parent, bounds, this.fontMetrics.getMetrics(family, size));
            }
        }, this);
    }, this);
};

NodeParser.prototype.renderTextDecoration = function(container, bounds, metrics) {
    switch(container.css("textDecoration").split(" ")[0]) {
    case "underline":
        // Draws a line at the baseline of the font
        // TODO As some browsers display the line as more than 1px if the font-size is big, need to take that into account both in position and size
        this.renderer.rectangle(bounds.left, Math.round(bounds.top + metrics.baseline + metrics.lineWidth), bounds.width, 1, container.color("color"));
        break;
    case "overline":
        this.renderer.rectangle(bounds.left, Math.round(bounds.top), bounds.width, 1, container.color("color"));
        break;
    case "line-through":
        // TODO try and find exact position for line-through
        this.renderer.rectangle(bounds.left, Math.ceil(bounds.top + metrics.middle + metrics.lineWidth), bounds.width, 1, container.color("color"));
        break;
    }
};

var borderColorTransforms = {
    inset: [
        ["darken", 0.60],
        ["darken", 0.10],
        ["darken", 0.10],
        ["darken", 0.60]
    ]
};

NodeParser.prototype.parseBorders = function(container) {
    var nodeBounds = container.parseBounds();
    var radius = getBorderRadiusData(container);
    var borders = ["Top", "Right", "Bottom", "Left"].map(function(side, index) {
        var style = container.css('border' + side + 'Style');
        var color = container.color('border' + side + 'Color');
        if (style === "inset" && color.isBlack()) {
            color = new Color([255, 255, 255, color.a]); // this is wrong, but
        }
        var colorTransform = borderColorTransforms[style] ? borderColorTransforms[style][index] : null;
        return {
            width: container.cssInt('border' + side + 'Width'),
            color: colorTransform ? color[colorTransform[0]](colorTransform[1]) : color,
            args: null
        };
    });
    var borderPoints = calculateCurvePoints(nodeBounds, radius, borders);

    return {
        clip: this.parseBackgroundClip(container, borderPoints, borders, radius, nodeBounds),
        borders: calculateBorders(borders, nodeBounds, borderPoints, radius)
    };
};

function calculateBorders(borders, nodeBounds, borderPoints, radius) {
    return borders.map(function(border, borderSide) {
        if (border.width > 0) {
            var bx = nodeBounds.left;
            var by = nodeBounds.top;
            var bw = nodeBounds.width;
            var bh = nodeBounds.height - (borders[2].width);

            switch(borderSide) {
            case 0:
                // top border
                bh = borders[0].width;
                border.args = drawSide({
                        c1: [bx, by],
                        c2: [bx + bw, by],
                        c3: [bx + bw - borders[1].width, by + bh],
                        c4: [bx + borders[3].width, by + bh]
                    }, radius[0], radius[1],
                    borderPoints.topLeftOuter, borderPoints.topLeftInner, borderPoints.topRightOuter, borderPoints.topRightInner);
                break;
            case 1:
                // right border
                bx = nodeBounds.left + nodeBounds.width - (borders[1].width);
                bw = borders[1].width;

                border.args = drawSide({
                        c1: [bx + bw, by],
                        c2: [bx + bw, by + bh + borders[2].width],
                        c3: [bx, by + bh],
                        c4: [bx, by + borders[0].width]
                    }, radius[1], radius[2],
                    borderPoints.topRightOuter, borderPoints.topRightInner, borderPoints.bottomRightOuter, borderPoints.bottomRightInner);
                break;
            case 2:
                // bottom border
                by = (by + nodeBounds.height) - (borders[2].width);
                bh = borders[2].width;
                border.args = drawSide({
                        c1: [bx + bw, by + bh],
                        c2: [bx, by + bh],
                        c3: [bx + borders[3].width, by],
                        c4: [bx + bw - borders[3].width, by]
                    }, radius[2], radius[3],
                    borderPoints.bottomRightOuter, borderPoints.bottomRightInner, borderPoints.bottomLeftOuter, borderPoints.bottomLeftInner);
                break;
            case 3:
                // left border
                bw = borders[3].width;
                border.args = drawSide({
                        c1: [bx, by + bh + borders[2].width],
                        c2: [bx, by],
                        c3: [bx + bw, by + borders[0].width],
                        c4: [bx + bw, by + bh]
                    }, radius[3], radius[0],
                    borderPoints.bottomLeftOuter, borderPoints.bottomLeftInner, borderPoints.topLeftOuter, borderPoints.topLeftInner);
                break;
            }
        }
        return border;
    });
}

NodeParser.prototype.parseBackgroundClip = function(container, borderPoints, borders, radius, bounds) {
    var backgroundClip = container.css('backgroundClip'),
        borderArgs = [];

    switch(backgroundClip) {
    case "content-box":
    case "padding-box":
        parseCorner(borderArgs, radius[0], radius[1], borderPoints.topLeftInner, borderPoints.topRightInner, bounds.left + borders[3].width, bounds.top + borders[0].width);
        parseCorner(borderArgs, radius[1], radius[2], borderPoints.topRightInner, borderPoints.bottomRightInner, bounds.left + bounds.width - borders[1].width, bounds.top + borders[0].width);
        parseCorner(borderArgs, radius[2], radius[3], borderPoints.bottomRightInner, borderPoints.bottomLeftInner, bounds.left + bounds.width - borders[1].width, bounds.top + bounds.height - borders[2].width);
        parseCorner(borderArgs, radius[3], radius[0], borderPoints.bottomLeftInner, borderPoints.topLeftInner, bounds.left + borders[3].width, bounds.top + bounds.height - borders[2].width);
        break;

    default:
        parseCorner(borderArgs, radius[0], radius[1], borderPoints.topLeftOuter, borderPoints.topRightOuter, bounds.left, bounds.top);
        parseCorner(borderArgs, radius[1], radius[2], borderPoints.topRightOuter, borderPoints.bottomRightOuter, bounds.left + bounds.width, bounds.top);
        parseCorner(borderArgs, radius[2], radius[3], borderPoints.bottomRightOuter, borderPoints.bottomLeftOuter, bounds.left + bounds.width, bounds.top + bounds.height);
        parseCorner(borderArgs, radius[3], radius[0], borderPoints.bottomLeftOuter, borderPoints.topLeftOuter, bounds.left, bounds.top + bounds.height);
        break;
    }

    return borderArgs;
};

function getCurvePoints(x, y, r1, r2) {
    var kappa = 4 * ((Math.sqrt(2) - 1) / 3);
    var ox = (r1) * kappa, // control point offset horizontal
        oy = (r2) * kappa, // control point offset vertical
        xm = x + r1, // x-middle
        ym = y + r2; // y-middle
    return {
        topLeft: bezierCurve({x: x, y: ym}, {x: x, y: ym - oy}, {x: xm - ox, y: y}, {x: xm, y: y}),
        topRight: bezierCurve({x: x, y: y}, {x: x + ox,y: y}, {x: xm, y: ym - oy}, {x: xm, y: ym}),
        bottomRight: bezierCurve({x: xm, y: y}, {x: xm, y: y + oy}, {x: x + ox, y: ym}, {x: x, y: ym}),
        bottomLeft: bezierCurve({x: xm, y: ym}, {x: xm - ox, y: ym}, {x: x, y: y + oy}, {x: x, y:y})
    };
}

function calculateCurvePoints(bounds, borderRadius, borders) {
    var x = bounds.left,
        y = bounds.top,
        width = bounds.width,
        height = bounds.height,

        tlh = borderRadius[0][0],
        tlv = borderRadius[0][1],
        trh = borderRadius[1][0],
        trv = borderRadius[1][1],
        brh = borderRadius[2][0],
        brv = borderRadius[2][1],
        blh = borderRadius[3][0],
        blv = borderRadius[3][1];

    var topWidth = width - trh,
        rightHeight = height - brv,
        bottomWidth = width - brh,
        leftHeight = height - blv;

    return {
        topLeftOuter: getCurvePoints(x, y, tlh, tlv).topLeft.subdivide(0.5),
        topLeftInner: getCurvePoints(x + borders[3].width, y + borders[0].width, Math.max(0, tlh - borders[3].width), Math.max(0, tlv - borders[0].width)).topLeft.subdivide(0.5),
        topRightOuter: getCurvePoints(x + topWidth, y, trh, trv).topRight.subdivide(0.5),
        topRightInner: getCurvePoints(x + Math.min(topWidth, width + borders[3].width), y + borders[0].width, (topWidth > width + borders[3].width) ? 0 :trh - borders[3].width, trv - borders[0].width).topRight.subdivide(0.5),
        bottomRightOuter: getCurvePoints(x + bottomWidth, y + rightHeight, brh, brv).bottomRight.subdivide(0.5),
        bottomRightInner: getCurvePoints(x + Math.min(bottomWidth, width - borders[3].width), y + Math.min(rightHeight, height + borders[0].width), Math.max(0, brh - borders[1].width),  brv - borders[2].width).bottomRight.subdivide(0.5),
        bottomLeftOuter: getCurvePoints(x, y + leftHeight, blh, blv).bottomLeft.subdivide(0.5),
        bottomLeftInner: getCurvePoints(x + borders[3].width, y + leftHeight, Math.max(0, blh - borders[3].width), blv - borders[2].width).bottomLeft.subdivide(0.5)
    };
}

function bezierCurve(start, startControl, endControl, end) {
    var lerp = function (a, b, t) {
        return {
            x: a.x + (b.x - a.x) * t,
            y: a.y + (b.y - a.y) * t
        };
    };

    return {
        start: start,
        startControl: startControl,
        endControl: endControl,
        end: end,
        subdivide: function(t) {
            var ab = lerp(start, startControl, t),
                bc = lerp(startControl, endControl, t),
                cd = lerp(endControl, end, t),
                abbc = lerp(ab, bc, t),
                bccd = lerp(bc, cd, t),
                dest = lerp(abbc, bccd, t);
            return [bezierCurve(start, ab, abbc, dest), bezierCurve(dest, bccd, cd, end)];
        },
        curveTo: function(borderArgs) {
            borderArgs.push(["bezierCurve", startControl.x, startControl.y, endControl.x, endControl.y, end.x, end.y]);
        },
        curveToReversed: function(borderArgs) {
            borderArgs.push(["bezierCurve", endControl.x, endControl.y, startControl.x, startControl.y, start.x, start.y]);
        }
    };
}

function drawSide(borderData, radius1, radius2, outer1, inner1, outer2, inner2) {
    var borderArgs = [];

    if (radius1[0] > 0 || radius1[1] > 0) {
        borderArgs.push(["line", outer1[1].start.x, outer1[1].start.y]);
        outer1[1].curveTo(borderArgs);
    } else {
        borderArgs.push([ "line", borderData.c1[0], borderData.c1[1]]);
    }

    if (radius2[0] > 0 || radius2[1] > 0) {
        borderArgs.push(["line", outer2[0].start.x, outer2[0].start.y]);
        outer2[0].curveTo(borderArgs);
        borderArgs.push(["line", inner2[0].end.x, inner2[0].end.y]);
        inner2[0].curveToReversed(borderArgs);
    } else {
        borderArgs.push(["line", borderData.c2[0], borderData.c2[1]]);
        borderArgs.push(["line", borderData.c3[0], borderData.c3[1]]);
    }

    if (radius1[0] > 0 || radius1[1] > 0) {
        borderArgs.push(["line", inner1[1].end.x, inner1[1].end.y]);
        inner1[1].curveToReversed(borderArgs);
    } else {
        borderArgs.push(["line", borderData.c4[0], borderData.c4[1]]);
    }

    return borderArgs;
}

function parseCorner(borderArgs, radius1, radius2, corner1, corner2, x, y) {
    if (radius1[0] > 0 || radius1[1] > 0) {
        borderArgs.push(["line", corner1[0].start.x, corner1[0].start.y]);
        corner1[0].curveTo(borderArgs);
        corner1[1].curveTo(borderArgs);
    } else {
        borderArgs.push(["line", x, y]);
    }

    if (radius2[0] > 0 || radius2[1] > 0) {
        borderArgs.push(["line", corner2[0].start.x, corner2[0].start.y]);
    }
}

function negativeZIndex(container) {
    return container.cssInt("zIndex") < 0;
}

function positiveZIndex(container) {
    return container.cssInt("zIndex") > 0;
}

function zIndex0(container) {
    return container.cssInt("zIndex") === 0;
}

function inlineLevel(container) {
    return ["inline", "inline-block", "inline-table"].indexOf(container.css("display")) !== -1;
}

function isStackingContext(container) {
    return (container instanceof StackingContext);
}

function hasText(container) {
    return container.node.data.trim().length > 0;
}

function noLetterSpacing(container) {
    return (/^(normal|none|0px)$/.test(container.parent.css("letterSpacing")));
}

function getBorderRadiusData(container) {
    return ["TopLeft", "TopRight", "BottomRight", "BottomLeft"].map(function(side) {
        var value = container.css('border' + side + 'Radius');
        var arr = value.split(" ");
        if (arr.length <= 1) {
            arr[1] = arr[0];
        }
        return arr.map(asInt);
    });
}

function renderableNode(node) {
    return (node.nodeType === Node.TEXT_NODE || node.nodeType === Node.ELEMENT_NODE);
}

function isPositionedForStacking(container) {
    var position = container.css("position");
    var zIndex = (["absolute", "relative", "fixed"].indexOf(position) !== -1) ? container.css("zIndex") : "auto";
    return zIndex !== "auto";
}

function isPositioned(container) {
    return container.css("position") !== "static";
}

function isFloating(container) {
    return container.css("float") !== "none";
}

function isInlineBlock(container) {
    return ["inline-block", "inline-table"].indexOf(container.css("display")) !== -1;
}

function not(callback) {
    var context = this;
    return function() {
        return !callback.apply(context, arguments);
    };
}

function isElement(container) {
    return container.node.nodeType === Node.ELEMENT_NODE;
}

function isPseudoElement(container) {
    return container.isPseudoElement === true;
}

function isTextNode(container) {
    return container.node.nodeType === Node.TEXT_NODE;
}

function zIndexSort(contexts) {
    return function(a, b) {
        return (a.cssInt("zIndex") + (contexts.indexOf(a) / contexts.length)) - (b.cssInt("zIndex") + (contexts.indexOf(b) / contexts.length));
    };
}

function hasOpacity(container) {
    return container.getOpacity() < 1;
}

function bind(callback, context) {
    return function() {
        return callback.apply(context, arguments);
    };
}

function asInt(value) {
    return parseInt(value, 10);
}

function getWidth(border) {
    return border.width;
}

function nonIgnoredElement(nodeContainer) {
    return (nodeContainer.node.nodeType !== Node.ELEMENT_NODE || ["SCRIPT", "HEAD", "TITLE", "OBJECT", "BR", "OPTION"].indexOf(nodeContainer.node.nodeName) === -1);
}

function flatten(arrays) {
    return [].concat.apply([], arrays);
}

function stripQuotes(content) {
    var first = content.substr(0, 1);
    return (first === content.substr(content.length - 1) && first.match(/'|"/)) ? content.substr(1, content.length - 2) : content;
}

function getWords(characters) {
    var words = [], i = 0, onWordBoundary = false, word;
    while(characters.length) {
        if (isWordBoundary(characters[i]) === onWordBoundary) {
            word = characters.splice(0, i);
            if (word.length) {
                words.push(window.html2canvas.punycode.ucs2.encode(word));
            }
            onWordBoundary =! onWordBoundary;
            i = 0;
        } else {
            i++;
        }

        if (i >= characters.length) {
            word = characters.splice(0, i);
            if (word.length) {
                words.push(window.html2canvas.punycode.ucs2.encode(word));
            }
        }
    }
    return words;
}

function isWordBoundary(characterCode) {
    return [
        32, // <space>
        13, // \r
        10, // \n
        9, // \t
        45 // -
    ].indexOf(characterCode) !== -1;
}

function hasUnicode(string) {
    return (/[^\u0000-\u00ff]/).test(string);
}

function Proxy(src, proxyUrl, document) {
    if (!proxyUrl) {
        return Promise.reject("No proxy configured");
    }
    var callback = createCallback(supportsCORS);
    var url = createProxyUrl(proxyUrl, src, callback);

    return supportsCORS ? XHR(url) : (jsonp(document, url, callback).then(function(response) {
        return decode64(response.content);
    }));
}
var proxyCount = 0;

var supportsCORS = ('withCredentials' in new XMLHttpRequest());
var supportsCORSImage = ('crossOrigin' in new Image());

function ProxyURL(src, proxyUrl, document) {
    var callback = createCallback(supportsCORSImage);
    var url = createProxyUrl(proxyUrl, src, callback);
    return (supportsCORSImage ? Promise.resolve(url) : jsonp(document, url, callback).then(function(response) {
        return "data:" + response.type + ";base64," + response.content;
    }));
}

function jsonp(document, url, callback) {
    return new Promise(function(resolve, reject) {
        var s = document.createElement("script");
        var cleanup = function() {
            delete window.html2canvas.proxy[callback];
            document.body.removeChild(s);
        };
        window.html2canvas.proxy[callback] = function(response) {
            cleanup();
            resolve(response);
        };
        s.src = url;
        s.onerror = function(e) {
            cleanup();
            reject(e);
        };
        document.body.appendChild(s);
    });
}

function createCallback(useCORS) {
    return !useCORS ? "html2canvas_" + Date.now() + "_" + (++proxyCount) + "_" + Math.round(Math.random() * 100000) : "";
}

function createProxyUrl(proxyUrl, src, callback) {
    return proxyUrl + "?url=" + encodeURIComponent(src) + (callback.length ? "&callback=html2canvas.proxy." + callback : "");
}

function ProxyImageContainer(src, proxy) {
    var script = document.createElement("script");
    var link = document.createElement("a");
    link.href = src;
    src = link.href;
    this.src = src;
    this.image = new Image();
    var self = this;
    this.promise = new Promise(function(resolve, reject) {
        self.image.crossOrigin = "Anonymous";
        self.image.onload = resolve;
        self.image.onerror = reject;

        new ProxyURL(src, proxy, document).then(function(url) {
            self.image.src = url;
        })['catch'](reject);
    });
}

function PseudoElementContainer(node, parent, type) {
    NodeContainer.call(this, node, parent);
    this.isPseudoElement = true;
    this.before = type === ":before";
}

PseudoElementContainer.prototype.cloneTo = function(stack) {
    PseudoElementContainer.prototype.cloneTo.call(this, stack);
    stack.isPseudoElement = true;
    stack.before = this.before;
};

PseudoElementContainer.prototype = Object.create(NodeContainer.prototype);

PseudoElementContainer.prototype.appendToDOM = function() {
    if (this.before) {
        this.parent.node.insertBefore(this.node, this.parent.node.firstChild);
    } else {
        this.parent.node.appendChild(this.node);
    }
    this.parent.node.className += " " + this.getHideClass();
};

PseudoElementContainer.prototype.cleanDOM = function() {
    this.node.parentNode.removeChild(this.node);
    this.parent.node.className = this.parent.node.className.replace(this.getHideClass(), "");
};

PseudoElementContainer.prototype.getHideClass = function() {
    return this["PSEUDO_HIDE_ELEMENT_CLASS_" + (this.before ? "BEFORE" : "AFTER")];
};

PseudoElementContainer.prototype.PSEUDO_HIDE_ELEMENT_CLASS_BEFORE = "___html2canvas___pseudoelement_before";
PseudoElementContainer.prototype.PSEUDO_HIDE_ELEMENT_CLASS_AFTER = "___html2canvas___pseudoelement_after";

function Renderer(width, height, images, options, document) {
    this.width = width;
    this.height = height;
    this.images = images;
    this.options = options;
    this.document = document;
}

Renderer.prototype.renderImage = function(container, bounds, borderData, imageContainer) {
    var paddingLeft = container.cssInt('paddingLeft'),
        paddingTop = container.cssInt('paddingTop'),
        paddingRight = container.cssInt('paddingRight'),
        paddingBottom = container.cssInt('paddingBottom'),
        borders = borderData.borders;

    var width = bounds.width - (borders[1].width + borders[3].width + paddingLeft + paddingRight);
    var height = bounds.height - (borders[0].width + borders[2].width + paddingTop + paddingBottom);
    this.drawImage(
        imageContainer,
        0,
        0,
        imageContainer.image.width || width,
        imageContainer.image.height || height,
        bounds.left + paddingLeft + borders[3].width,
        bounds.top + paddingTop + borders[0].width,
        width,
        height
    );
};

Renderer.prototype.renderBackground = function(container, bounds, borderData) {
    if (bounds.height > 0 && bounds.width > 0) {
        this.renderBackgroundColor(container, bounds);
        this.renderBackgroundImage(container, bounds, borderData);
    }
};

Renderer.prototype.renderBackgroundColor = function(container, bounds) {
    var color = container.color("backgroundColor");
    if (!color.isTransparent()) {
        this.rectangle(bounds.left, bounds.top, bounds.width, bounds.height, color);
    }
};

Renderer.prototype.renderBorders = function(borders) {
    borders.forEach(this.renderBorder, this);
};

Renderer.prototype.renderBorder = function(data) {
    if (!data.color.isTransparent() && data.args !== null) {
        this.drawShape(data.args, data.color);
    }
};

Renderer.prototype.renderBackgroundImage = function(container, bounds, borderData) {
    var backgroundImages = container.parseBackgroundImages();
    backgroundImages.reverse().forEach(function(backgroundImage, index, arr) {
        switch(backgroundImage.method) {
        case "url":
            var image = this.images.get(backgroundImage.args[0]);
            if (image) {
                this.renderBackgroundRepeating(container, bounds, image, arr.length - (index+1), borderData);
            } else {
                log("Error loading background-image", backgroundImage.args[0]);
            }
            break;
        case "linear-gradient":
        case "gradient":
            var gradientImage = this.images.get(backgroundImage.value);
            if (gradientImage) {
                this.renderBackgroundGradient(gradientImage, bounds, borderData);
            } else {
                log("Error loading background-image", backgroundImage.args[0]);
            }
            break;
        case "none":
            break;
        default:
            log("Unknown background-image type", backgroundImage.args[0]);
        }
    }, this);
};

Renderer.prototype.renderBackgroundRepeating = function(container, bounds, imageContainer, index, borderData) {
    var size = container.parseBackgroundSize(bounds, imageContainer.image, index);
    var position = container.parseBackgroundPosition(bounds, imageContainer.image, index, size);
    var repeat = container.parseBackgroundRepeat(index);
    switch (repeat) {
    case "repeat-x":
    case "repeat no-repeat":
        this.backgroundRepeatShape(imageContainer, position, size, bounds, bounds.left + borderData[3], bounds.top + position.top + borderData[0], 99999, size.height, borderData);
        break;
    case "repeat-y":
    case "no-repeat repeat":
        this.backgroundRepeatShape(imageContainer, position, size, bounds, bounds.left + position.left + borderData[3], bounds.top + borderData[0], size.width, 99999, borderData);
        break;
    case "no-repeat":
        this.backgroundRepeatShape(imageContainer, position, size, bounds, bounds.left + position.left + borderData[3], bounds.top + position.top + borderData[0], size.width, size.height, borderData);
        break;
    default:
        this.renderBackgroundRepeat(imageContainer, position, size, {top: bounds.top, left: bounds.left}, borderData[3], borderData[0]);
        break;
    }
};

function StackingContext(hasOwnStacking, opacity, element, parent) {
    NodeContainer.call(this, element, parent);
    this.ownStacking = hasOwnStacking;
    this.contexts = [];
    this.children = [];
    this.opacity = (this.parent ? this.parent.stack.opacity : 1) * opacity;
}

StackingContext.prototype = Object.create(NodeContainer.prototype);

StackingContext.prototype.getParentStack = function(context) {
    var parentStack = (this.parent) ? this.parent.stack : null;
    return parentStack ? (parentStack.ownStacking ? parentStack : parentStack.getParentStack(context)) : context.stack;
};

function Support(document) {
    this.rangeBounds = this.testRangeBounds(document);
    this.cors = this.testCORS();
    this.svg = this.testSVG();
}

Support.prototype.testRangeBounds = function(document) {
    var range, testElement, rangeBounds, rangeHeight, support = false;

    if (document.createRange) {
        range = document.createRange();
        if (range.getBoundingClientRect) {
            testElement = document.createElement('boundtest');
            testElement.style.height = "123px";
            testElement.style.display = "block";
            document.body.appendChild(testElement);

            range.selectNode(testElement);
            rangeBounds = range.getBoundingClientRect();
            rangeHeight = rangeBounds.height;

            if (rangeHeight === 123) {
                support = true;
            }
            document.body.removeChild(testElement);
        }
    }

    return support;
};

Support.prototype.testCORS = function() {
    return typeof((new Image()).crossOrigin) !== "undefined";
};

Support.prototype.testSVG = function() {
    var img = new Image();
    var canvas = document.createElement("canvas");
    var ctx =  canvas.getContext("2d");
    img.src = "data:image/svg+xml,<svg xmlns='http://www.w3.org/2000/svg'></svg>";

    try {
        ctx.drawImage(img, 0, 0);
        canvas.toDataURL();
    } catch(e) {
        return false;
    }
    return true;
};

function SVGContainer(src) {
    this.src = src;
    this.image = null;
    var self = this;

    this.promise = this.hasFabric().then(function() {
        return (self.isInline(src) ? Promise.resolve(self.inlineFormatting(src)) : XHR(src));
    }).then(function(svg) {
        return new Promise(function(resolve) {
            html2canvas.fabric.loadSVGFromString(svg, self.createCanvas.call(self, resolve));
        });
    });
}

SVGContainer.prototype.hasFabric = function() {
    return !html2canvas.fabric ? Promise.reject(new Error("html2canvas.svg.js is not loaded, cannot render svg")) : Promise.resolve();
};

SVGContainer.prototype.inlineFormatting = function(src) {
    return (/^data:image\/svg\+xml;base64,/.test(src)) ? this.decode64(this.removeContentType(src)) : this.removeContentType(src);
};

SVGContainer.prototype.removeContentType = function(src) {
    return src.replace(/^data:image\/svg\+xml(;base64)?,/,'');
};

SVGContainer.prototype.isInline = function(src) {
    return (/^data:image\/svg\+xml/i.test(src));
};

SVGContainer.prototype.createCanvas = function(resolve) {
    var self = this;
    return function (objects, options) {
        var canvas = new html2canvas.fabric.StaticCanvas('c');
        self.image = canvas.lowerCanvasEl;
        canvas
            .setWidth(options.width)
            .setHeight(options.height)
            .add(html2canvas.fabric.util.groupSVGElements(objects, options))
            .renderAll();
        resolve(canvas.lowerCanvasEl);
    };
};

SVGContainer.prototype.decode64 = function(str) {
    return (typeof(window.atob) === "function") ? window.atob(str) : decode64(str);
};

/*
 * base64-arraybuffer
 * https://github.com/niklasvh/base64-arraybuffer
 *
 * Copyright (c) 2012 Niklas von Hertzen
 * Licensed under the MIT license.
 */

function decode64(base64) {
    var chars = "ABCDEFGHIJKLMNOPQRSTUVWXYZabcdefghijklmnopqrstuvwxyz0123456789+/";
    var len = base64.length, i, encoded1, encoded2, encoded3, encoded4, byte1, byte2, byte3;

    var output = "";

    for (i = 0; i < len; i+=4) {
        encoded1 = chars.indexOf(base64[i]);
        encoded2 = chars.indexOf(base64[i+1]);
        encoded3 = chars.indexOf(base64[i+2]);
        encoded4 = chars.indexOf(base64[i+3]);

        byte1 = (encoded1 << 2) | (encoded2 >> 4);
        byte2 = ((encoded2 & 15) << 4) | (encoded3 >> 2);
        byte3 = ((encoded3 & 3) << 6) | encoded4;
        if (encoded3 === 64) {
            output += String.fromCharCode(byte1);
        } else if (encoded4 === 64 || encoded4 === -1) {
            output += String.fromCharCode(byte1, byte2);
        } else{
            output += String.fromCharCode(byte1, byte2, byte3);
        }
    }

    return output;
}

function SVGNodeContainer(node, native) {
    this.src = node;
    this.image = null;
    var self = this;

    this.promise = native ? new Promise(function(resolve, reject) {
        self.image = new Image();
        self.image.onload = resolve;
        self.image.onerror = reject;
        self.image.src = "data:image/svg+xml," + (new XMLSerializer()).serializeToString(node);
        if (self.image.complete === true) {
            resolve(self.image);
        }
    }) : this.hasFabric().then(function() {
        return new Promise(function(resolve) {
            html2canvas.fabric.parseSVGDocument(node, self.createCanvas.call(self, resolve));
        });
    });
}

SVGNodeContainer.prototype = Object.create(SVGContainer.prototype);

function TextContainer(node, parent) {
    NodeContainer.call(this, node, parent);
}

TextContainer.prototype = Object.create(NodeContainer.prototype);

TextContainer.prototype.applyTextTransform = function() {
    this.node.data = this.transform(this.parent.css("textTransform"));
};

TextContainer.prototype.transform = function(transform) {
    var text = this.node.data;
    switch(transform){
        case "lowercase":
            return text.toLowerCase();
        case "capitalize":
            return text.replace(/(^|\s|:|-|\(|\))([a-z])/g, capitalize);
        case "uppercase":
            return text.toUpperCase();
        default:
            return text;
    }
};

function capitalize(m, p1, p2) {
    if (m.length > 0) {
        return p1 + p2.toUpperCase();
    }
}

function WebkitGradientContainer(imageData) {
    GradientContainer.apply(this, arguments);
    this.type = (imageData.args[0] === "linear") ? this.TYPES.LINEAR : this.TYPES.RADIAL;
}

WebkitGradientContainer.prototype = Object.create(GradientContainer.prototype);

function XHR(url) {
    return new Promise(function(resolve, reject) {
        var xhr = new XMLHttpRequest();
        xhr.open('GET', url);

        xhr.onload = function() {
            if (xhr.status === 200) {
                resolve(xhr.responseText);
            } else {
                reject(new Error(xhr.statusText));
            }
        };

        xhr.onerror = function() {
            reject(new Error("Network Error"));
        };

        xhr.send();
    });
}

function CanvasRenderer(width, height) {
    Renderer.apply(this, arguments);
    this.canvas = this.options.canvas || this.document.createElement("canvas");
    if (!this.options.canvas) {
        this.canvas.width = width;
        this.canvas.height = height;
    }
    this.ctx = this.canvas.getContext("2d");
    this.taintCtx = this.document.createElement("canvas").getContext("2d");
    this.ctx.textBaseline = "bottom";
    this.variables = {};
    log("Initialized CanvasRenderer with size", width, "x", height);
}

CanvasRenderer.prototype = Object.create(Renderer.prototype);

CanvasRenderer.prototype.setFillStyle = function(fillStyle) {
    this.ctx.fillStyle = typeof(fillStyle) === "object" && !!fillStyle.isColor ? fillStyle.toString() : fillStyle;
    return this.ctx;
};

CanvasRenderer.prototype.rectangle = function(left, top, width, height, color) {
    this.setFillStyle(color).fillRect(left, top, width, height);
};

CanvasRenderer.prototype.circle = function(left, top, size, color) {
    this.setFillStyle(color);
    this.ctx.beginPath();
    this.ctx.arc(left + size / 2, top + size / 2, size / 2, 0, Math.PI*2, true);
    this.ctx.closePath();
    this.ctx.fill();
};

CanvasRenderer.prototype.circleStroke = function(left, top, size, color, stroke, strokeColor) {
    this.circle(left, top, size, color);
    this.ctx.strokeStyle = strokeColor.toString();
    this.ctx.stroke();
};

CanvasRenderer.prototype.drawShape = function(shape, color) {
    this.shape(shape);
    this.setFillStyle(color).fill();
};

CanvasRenderer.prototype.taints = function(imageContainer) {
    if (imageContainer.tainted === null) {
        this.taintCtx.drawImage(imageContainer.image, 0, 0);
        try {
            this.taintCtx.getImageData(0, 0, 1, 1);
            imageContainer.tainted = false;
        } catch(e) {
            this.taintCtx = document.createElement("canvas").getContext("2d");
            imageContainer.tainted = true;
        }
    }

    return imageContainer.tainted;
};

CanvasRenderer.prototype.drawImage = function(imageContainer, sx, sy, sw, sh, dx, dy, dw, dh) {
    if (!this.taints(imageContainer) || this.options.allowTaint) {
        this.ctx.drawImage(imageContainer.image, sx, sy, sw, sh, dx, dy, dw, dh);
    }
};

CanvasRenderer.prototype.clip = function(shapes, callback, context) {
    this.ctx.save();
    shapes.filter(hasEntries).forEach(function(shape) {
        this.shape(shape).clip();
    }, this);
    callback.call(context);
    this.ctx.restore();
};

CanvasRenderer.prototype.shape = function(shape) {
    this.ctx.beginPath();
    shape.forEach(function(point, index) {
        if (point[0] === "rect") {
            this.ctx.rect.apply(this.ctx, point.slice(1));
        } else {
            this.ctx[(index === 0) ? "moveTo" : point[0] + "To" ].apply(this.ctx, point.slice(1));
        }
    }, this);
    this.ctx.closePath();
    return this.ctx;
};

CanvasRenderer.prototype.font = function(color, style, variant, weight, size, family) {
    this.setFillStyle(color).font = [style, variant, weight, size, family].join(" ").split(",")[0];
};

CanvasRenderer.prototype.fontShadow = function(color, offsetX, offsetY, blur) {
    this.setVariable("shadowColor", color.toString())
        .setVariable("shadowOffsetY", offsetX)
        .setVariable("shadowOffsetX", offsetY)
        .setVariable("shadowBlur", blur);
};

CanvasRenderer.prototype.clearShadow = function() {
    this.setVariable("shadowColor", "rgba(0,0,0,0)");
};

CanvasRenderer.prototype.setOpacity = function(opacity) {
    this.ctx.globalAlpha = opacity;
};

CanvasRenderer.prototype.setTransform = function(transform) {
    this.ctx.translate(transform.origin[0], transform.origin[1]);
    this.ctx.transform.apply(this.ctx, transform.matrix);
    this.ctx.translate(-transform.origin[0], -transform.origin[1]);
};

CanvasRenderer.prototype.setVariable = function(property, value) {
    if (this.variables[property] !== value) {
        this.variables[property] = this.ctx[property] = value;
    }

    return this;
};

CanvasRenderer.prototype.text = function(text, left, bottom) {
    this.ctx.fillText(text, left, bottom);
};

CanvasRenderer.prototype.backgroundRepeatShape = function(imageContainer, backgroundPosition, size, bounds, left, top, width, height, borderData) {
    var shape = [
        ["line", Math.round(left), Math.round(top)],
        ["line", Math.round(left + width), Math.round(top)],
        ["line", Math.round(left + width), Math.round(height + top)],
        ["line", Math.round(left), Math.round(height + top)]
    ];
    this.clip([shape], function() {
        this.renderBackgroundRepeat(imageContainer, backgroundPosition, size, bounds, borderData[3], borderData[0]);
    }, this);
};

CanvasRenderer.prototype.renderBackgroundRepeat = function(imageContainer, backgroundPosition, size, bounds, borderLeft, borderTop) {
    var offsetX = Math.round(bounds.left + backgroundPosition.left + borderLeft), offsetY = Math.round(bounds.top + backgroundPosition.top + borderTop);
    this.setFillStyle(this.ctx.createPattern(this.resizeImage(imageContainer, size), "repeat"));
    this.ctx.translate(offsetX, offsetY);
    this.ctx.fill();
    this.ctx.translate(-offsetX, -offsetY);
};

CanvasRenderer.prototype.renderBackgroundGradient = function(gradientImage, bounds) {
    if (gradientImage instanceof LinearGradientContainer) {
        var gradient = this.ctx.createLinearGradient(
            bounds.left + bounds.width * gradientImage.x0,
            bounds.top + bounds.height * gradientImage.y0,
            bounds.left +  bounds.width * gradientImage.x1,
            bounds.top +  bounds.height * gradientImage.y1);
        gradientImage.colorStops.forEach(function(colorStop) {
            gradient.addColorStop(colorStop.stop, colorStop.color.toString());
        });
        this.rectangle(bounds.left, bounds.top, bounds.width, bounds.height, gradient);
    }
};

CanvasRenderer.prototype.resizeImage = function(imageContainer, size) {
    var image = imageContainer.image;
    if(image.width === size.width && image.height === size.height) {
        return image;
    }

    var ctx, canvas = document.createElement('canvas');
    canvas.width = size.width;
    canvas.height = size.height;
    ctx = canvas.getContext("2d");
    ctx.drawImage(image, 0, 0, image.width, image.height, 0, 0, size.width, size.height );
    return canvas;
};

function hasEntries(array) {
    return array.length > 0;
}

}).call({}, typeof(window) !== "undefined" ? window : undefined, typeof(document) !== "undefined" ? document : undefined);
