# Supplementary material for: Random Forest Analysis of Untargeted Metabolomics Data Suggests Increased Use of Omega Fatty Acid Oxidation Pathway in Drosophila Melanogaster Larvae Fed a Medium Chain Fatty Acid Rich High-Fat Diet
Source: Metabolites. 2018 Dec 31;9(1):5. doi: 10.3390/metabo9010005 (PMC6359074; doi:10.3390/metabo9010005)
Supplement: Supplementary file 1 [file metabolites-09-00005-s001.zip › supplementary_files/Figure_S2a_normal_ggm_files/vis-4.20.1/vis.min.js]

/**
 * vis.js
 * https://github.com/almende/vis
 *
 * A dynamic, browser-based visualization library.
 *
 * @version 4.20.1
 * @date    2017-07-02
 *
 * @license
 * Copyright (C) 2011-2017 Almende B.V, http://almende.com
 *
 * Vis.js is dual licensed under both
 *
 * * The Apache 2.0 License
 *   http://www.apache.org/licenses/LICENSE-2.0
 *
 * and
 *
 * * The MIT License
 *   http://opensource.org/licenses/MIT
 *
 * Vis.js may be distributed under either license.
 */
"use strict";!function(t,e){"object"==typeof exports&&"object"==typeof module?module.exports=e():"function"==typeof define&&define.amd?define([],e):"object"==typeof exports?exports.vis=e():t.vis=e()}(this,function(){return function(t){function e(o){if(i[o])return i[o].exports;var n=i[o]={exports:{},id:o,loaded:!1};return t[o].call(n.exports,n,n.exports,e),n.loaded=!0,n.exports}var i={};return e.m=t,e.c=i,e.p="",e(0)}([function(t,e,i){var o=i(1);o.extend(e,i(87)),o.extend(e,i(117)),o.extend(e,i(159))},function(t,e,i){function o(t){return t&&t.__esModule?t:{default:t}}var n=i(2),s=o(n),r=i(55),a=o(r),h=i(58),d=o(h),l=i(62),u=o(l),c=i(82),p=i(86);e.isNumber=function(t){return t instanceof Number||"number"==typeof t},e.recursiveDOMDelete=function(t){if(t)for(;!0===t.hasChildNodes();)e.recursiveDOMDelete(t.firstChild),t.removeChild(t.firstChild)},e.giveRange=function(t,e,i,o){if(e==t)return.5;var n=1/(e-t);return Math.max(0,(o-t)*n)},e.isString=function(t){return t instanceof String||"string"==typeof t},e.isDate=function(t){if(t instanceof Date)return!0;if(e.isString(t)){if(f.exec(t))return!0;if(!isNaN(Date.parse(t)))return!0}return!1},e.randomUUID=function(){return p.v4()},e.assignAllKeys=function(t,e){for(var i in t)t.hasOwnProperty(i)&&"object"!==(0,u.default)(t[i])&&(t[i]=e)},e.fillIfDefined=function(t,i){var o=arguments.length>2&&void 0!==arguments[2]&&arguments[2];for(var n in t)void 0!==i[n]&&("object"!==(0,u.default)(i[n])?void 0!==i[n]&&null!==i[n]||void 0===t[n]||!0!==o?t[n]=i[n]:delete t[n]:"object"===(0,u.default)(t[n])&&e.fillIfDefined(t[n],i[n],o))},e.protoExtend=function(t,e){for(var i=1;i<arguments.length;i++){var o=arguments[i];for(var n in o)t[n]=o[n]}return t},e.extend=function(t,e){for(var i=1;i<arguments.length;i++){var o=arguments[i];for(var n in o)o.hasOwnProperty(n)&&(t[n]=o[n])}return t},e.selectiveExtend=function(t,e,i){if(!Array.isArray(t))throw new Error("Array with property names expected as first argument");for(var o=2;o<arguments.length;o++)for(var n=arguments[o],s=0;s<t.length;s++){var r=t[s];n&&n.hasOwnProperty(r)&&(e[r]=n[r])}return e},e.selectiveDeepExtend=function(t,i,o){var n=arguments.length>3&&void 0!==arguments[3]&&arguments[3];if(Array.isArray(o))throw new TypeError("Arrays are not supported by deepExtend");for(var s=2;s<arguments.length;s++)for(var r=arguments[s],a=0;a<t.length;a++){var h=t[a];if(r.hasOwnProperty(h))if(o[h]&&o[h].constructor===Object)void 0===i[h]&&(i[h]={}),i[h].constructor===Object?e.deepExtend(i[h],o[h],!1,n):null===o[h]&&void 0!==i[h]&&!0===n?delete i[h]:i[h]=o[h];else{if(Array.isArray(o[h]))throw new TypeError("Arrays are not supported by deepExtend");null===o[h]&&void 0!==i[h]&&!0===n?delete i[h]:i[h]=o[h]}}return i},e.selectiveNotDeepExtend=function(t,i,o){var n=arguments.length>3&&void 0!==arguments[3]&&arguments[3];if(Array.isArray(o))throw new TypeError("Arrays are not supported by deepExtend");for(var s in o)if(o.hasOwnProperty(s)&&-1==t.indexOf(s))if(o[s]&&o[s].constructor===Object)void 0===i[s]&&(i[s]={}),i[s].constructor===Object?e.deepExtend(i[s],o[s]):null===o[s]&&void 0!==i[s]&&!0===n?delete i[s]:i[s]=o[s];else if(Array.isArray(o[s])){i[s]=[];for(var r=0;r<o[s].length;r++)i[s].push(o[s][r])}else null===o[s]&&void 0!==i[s]&&!0===n?delete i[s]:i[s]=o[s];return i},e.deepExtend=function(t,i,o,n){for(var s in i)if(i.hasOwnProperty(s)||!0===o)if(i[s]&&i[s].constructor===Object)void 0===t[s]&&(t[s]={}),t[s].constructor===Object?e.deepExtend(t[s],i[s],o):null===i[s]&&void 0!==t[s]&&!0===n?delete t[s]:t[s]=i[s];else if(Array.isArray(i[s])){t[s]=[];for(var r=0;r<i[s].length;r++)t[s].push(i[s][r])}else null===i[s]&&void 0!==t[s]&&!0===n?delete t[s]:t[s]=i[s];return t},e.equalArray=function(t,e){if(t.length!=e.length)return!1;for(var i=0,o=t.length;i<o;i++)if(t[i]!=e[i])return!1;return!0},e.convert=function(t,i){var o;if(void 0!==t){if(null===t)return null;if(!i)return t;if("string"!=typeof i&&!(i instanceof String))throw new Error("Type must be a string");switch(i){case"boolean":case"Boolean":return Boolean(t);case"number":case"Number":return e.isString(t)&&!isNaN(Date.parse(t))?c(t).valueOf():Number(t.valueOf());case"string":case"String":return String(t);case"Date":if(e.isNumber(t))return new Date(t);if(t instanceof Date)return new Date(t.valueOf());if(c.isMoment(t))return new Date(t.valueOf());if(e.isString(t))return o=f.exec(t),o?new Date(Number(o[1])):c(new Date(t)).toDate();throw new Error("Cannot convert object of type "+e.getType(t)+" to type Date");case"Moment":if(e.isNumber(t))return c(t);if(t instanceof Date)return c(t.valueOf());if(c.isMoment(t))return c(t);if(e.isString(t))return o=f.exec(t),c(o?Number(o[1]):t);throw new Error("Cannot convert object of type "+e.getType(t)+" to type Date");case"ISODate":if(e.isNumber(t))return new Date(t);if(t instanceof Date)return t.toISOString();if(c.isMoment(t))return t.toDate().toISOString();if(e.isString(t))return o=f.exec(t),o?new Date(Number(o[1])).toISOString():c(t).format();throw new Error("Cannot convert object of type "+e.getType(t)+" to type ISODate");case"ASPDate":if(e.isNumber(t))return"/Date("+t+")/";if(t instanceof Date)return"/Date("+t.valueOf()+")/";if(e.isString(t)){o=f.exec(t);return"/Date("+(o?new Date(Number(o[1])).valueOf():new Date(t).valueOf())+")/"}throw new Error("Cannot convert object of type "+e.getType(t)+" to type ASPDate");default:throw new Error('Unknown type "'+i+'"')}}};var f=/^\/?Date\((\-?\d+)/i;e.getType=function(t){var e=void 0===t?"undefined":(0,u.default)(t);return"object"==e?null===t?"null":t instanceof Boolean?"Boolean":t instanceof Number?"Number":t instanceof String?"String":Array.isArray(t)?"Array":t instanceof Date?"Date":"Object":"number"==e?"Number":"boolean"==e?"Boolean":"string"==e?"String":void 0===e?"undefined":e},e.copyAndExtendArray=function(t,e){for(var i=[],o=0;o<t.length;o++)i.push(t[o]);return i.push(e),i},e.copyArray=function(t){for(var e=[],i=0;i<t.length;i++)e.push(t[i]);return e},e.getAbsoluteLeft=function(t){return t.getBoundingClientRect().left},e.getAbsoluteRight=function(t){return t.getBoundingClientRect().right},e.getAbsoluteTop=function(t){return t.getBoundingClientRect().top},e.addClassName=function(t,e){var i=t.className.split(" "),o=e.split(" ");i=i.concat(o.filter(function(t){return i.indexOf(t)<0})),t.className=i.join(" ")},e.removeClassName=function(t,e){var i=t.className.split(" "),o=e.split(" ");i=i.filter(function(t){return o.indexOf(t)<0}),t.className=i.join(" ")},e.forEach=function(t,e){var i,o;if(Array.isArray(t))for(i=0,o=t.length;i<o;i++)e(t[i],i,t);else for(i in t)t.hasOwnProperty(i)&&e(t[i],i,t)},e.toArray=function(t){var e=[];for(var i in t)t.hasOwnProperty(i)&&e.push(t[i]);return e},e.updateProperty=function(t,e,i){return t[e]!==i&&(t[e]=i,!0)},e.throttle=function(t){var e=!1;return function(){e||(e=!0,requestAnimationFrame(function(){e=!1,t()}))}},e.addEventListener=function(t,e,i,o){t.addEventListener?(void 0===o&&(o=!1),"mousewheel"===e&&navigator.userAgent.indexOf("Firefox")>=0&&(e="DOMMouseScroll"),t.addEventListener(e,i,o)):t.attachEvent("on"+e,i)},e.removeEventListener=function(t,e,i,o){t.removeEventListener?(void 0===o&&(o=!1),"mousewheel"===e&&navigator.userAgent.indexOf("Firefox")>=0&&(e="DOMMouseScroll"),t.removeEventListener(e,i,o)):t.detachEvent("on"+e,i)},e.preventDefault=function(t){t||(t=window.event),t.preventDefault?t.preventDefault():t.returnValue=!1},e.getTarget=function(t){t||(t=window.event);var e;return t.target?e=t.target:t.srcElement&&(e=t.srcElement),void 0!=e.nodeType&&3==e.nodeType&&(e=e.parentNode),e},e.hasParent=function(t,e){for(var i=t;i;){if(i===e)return!0;i=i.parentNode}return!1},e.option={},e.option.asBoolean=function(t,e){return"function"==typeof t&&(t=t()),null!=t?0!=t:e||null},e.option.asNumber=function(t,e){return"function"==typeof t&&(t=t()),null!=t?Number(t)||e||null:e||null},e.option.asString=function(t,e){return"function"==typeof t&&(t=t()),null!=t?String(t):e||null},e.option.asSize=function(t,i){return"function"==typeof t&&(t=t()),e.isString(t)?t:e.isNumber(t)?t+"px":i||null},e.option.asElement=function(t,e){return"function"==typeof t&&(t=t()),t||e||null},e.hexToRGB=function(t){var e=/^#?([a-f\d])([a-f\d])([a-f\d])$/i;t=t.replace(e,function(t,e,i,o){return e+e+i+i+o+o});var i=/^#?([a-f\d]{2})([a-f\d]{2})([a-f\d]{2})$/i.exec(t);return i?{r:parseInt(i[1],16),g:parseInt(i[2],16),b:parseInt(i[3],16)}:null},e.overrideOpacity=function(t,i){if(-1!=t.indexOf("rgba"))return t;if(-1!=t.indexOf("rgb")){var o=t.substr(t.indexOf("(")+1).replace(")","").split(",");return"rgba("+o[0]+","+o[1]+","+o[2]+","+i+")"}var o=e.hexToRGB(t);return null==o?t:"rgba("+o.r+","+o.g+","+o.b+","+i+")"},e.RGBToHex=function(t,e,i){return"#"+((1<<24)+(t<<16)+(e<<8)+i).toString(16).slice(1)},e.parseColor=function(t){var i;if(!0===e.isString(t)){if(!0===e.isValidRGB(t)){var o=t.substr(4).substr(0,t.length-5).split(",").map(function(t){return parseInt(t)});t=e.RGBToHex(o[0],o[1],o[2])}if(!0===e.isValidHex(t)){var n=e.hexToHSV(t),s={h:n.h,s:.8*n.s,v:Math.min(1,1.02*n.v)},r={h:n.h,s:Math.min(1,1.25*n.s),v:.8*n.v},a=e.HSVToHex(r.h,r.s,r.v),h=e.HSVToHex(s.h,s.s,s.v);i={background:t,border:a,highlight:{background:h,border:a},hover:{background:h,border:a}}}else i={background:t,border:t,highlight:{background:t,border:t},hover:{background:t,border:t}}}else i={},i.background=t.background||void 0,i.border=t.border||void 0,e.isString(t.highlight)?i.highlight={border:t.highlight,background:t.highlight}:(i.highlight={},i.highlight.background=t.highlight&&t.highlight.background||void 0,i.highlight.border=t.highlight&&t.highlight.border||void 0),e.isString(t.hover)?i.hover={border:t.hover,background:t.hover}:(i.hover={},i.hover.background=t.hover&&t.hover.background||void 0,i.hover.border=t.hover&&t.hover.border||void 0);return i},e.RGBToHSV=function(t,e,i){t/=255,e/=255,i/=255;var o=Math.min(t,Math.min(e,i)),n=Math.max(t,Math.max(e,i));if(o==n)return{h:0,s:0,v:o};var s=t==o?e-i:i==o?t-e:i-t;return{h:60*((t==o?3:i==o?1:5)-s/(n-o))/360,s:(n-o)/n,v:n}};var m={split:function(t){var e={};return t.split(";").forEach(function(t){if(""!=t.trim()){var i=t.split(":"),o=i[0].trim(),n=i[1].trim();e[o]=n}}),e},join:function(t){return(0,d.default)(t).map(function(e){return e+": "+t[e]}).join("; ")}};e.addCssText=function(t,i){var o=m.split(t.style.cssText),n=m.split(i),s=e.extend(o,n);t.style.cssText=m.join(s)},e.removeCssText=function(t,e){var i=m.split(t.style.cssText),o=m.split(e);for(var n in o)o.hasOwnProperty(n)&&delete i[n];t.style.cssText=m.join(i)},e.HSVToRGB=function(t,e,i){var o,n,s,r=Math.floor(6*t),a=6*t-r,h=i*(1-e),d=i*(1-a*e),l=i*(1-(1-a)*e);switch(r%6){case 0:o=i,n=l,s=h;break;case 1:o=d,n=i,s=h;break;case 2:o=h,n=i,s=l;break;case 3:o=h,n=d,s=i;break;case 4:o=l,n=h,s=i;break;case 5:o=i,n=h,s=d}return{r:Math.floor(255*o),g:Math.floor(255*n),b:Math.floor(255*s)}},e.HSVToHex=function(t,i,o){var n=e.HSVToRGB(t,i,o);return e.RGBToHex(n.r,n.g,n.b)},e.hexToHSV=function(t){var i=e.hexToRGB(t);return e.RGBToHSV(i.r,i.g,i.b)},e.isValidHex=function(t){return/(^#[0-9A-F]{6}$)|(^#[0-9A-F]{3}$)/i.test(t)},e.isValidRGB=function(t){return t=t.replace(" ",""),/rgb\((\d{1,3}),(\d{1,3}),(\d{1,3})\)/i.test(t)},e.isValidRGBA=function(t){return t=t.replace(" ",""),/rgba\((\d{1,3}),(\d{1,3}),(\d{1,3}),(.{1,3})\)/i.test(t)},e.selectiveBridgeObject=function(t,i){if("object"==(void 0===i?"undefined":(0,u.default)(i))){for(var o=(0,a.default)(i),n=0;n<t.length;n++)i.hasOwnProperty(t[n])&&"object"==(0,u.default)(i[t[n]])&&(o[t[n]]=e.bridgeObject(i[t[n]]));return o}return null},e.bridgeObject=function(t){if("object"==(void 0===t?"undefined":(0,u.default)(t))){var i=(0,a.default)(t);for(var o in t)t.hasOwnProperty(o)&&"object"==(0,u.default)(t[o])&&(i[o]=e.bridgeObject(t[o]));return i}return null},e.insertSort=function(t,e){for(var i=0;i<t.length;i++){for(var o=t[i],n=i;n>0&&e(o,t[n-1])<0;n--)t[n]=t[n-1];t[n]=o}return t},e.mergeOptions=function(t,e,i){var o=(arguments.length>3&&void 0!==arguments[3]&&arguments[3],arguments.length>4&&void 0!==arguments[4]?arguments[4]:{});if(null===e[i])t[i]=(0,a.default)(o[i]);else if(void 0!==e[i])if("boolean"==typeof e[i])t[i].enabled=e[i];else{void 0===e[i].enabled&&(t[i].enabled=!0);for(var n in e[i])e[i].hasOwnProperty(n)&&(t[i][n]=e[i][n])}},e.binarySearchCustom=function(t,e,i,o){for(var n=0,s=0,r=t.length-1;s<=r&&n<1e4;){var a=Math.floor((s+r)/2),h=t[a],d=void 0===o?h[i]:h[i][o],l=e(d);if(0==l)return a;-1==l?s=a+1:r=a-1,n++}return-1},e.binarySearchValue=function(t,e,i,o,n){for(var s,r,a,h,d=0,l=0,u=t.length-1,n=void 0!=n?n:function(t,e){return t==e?0:t<e?-1:1};l<=u&&d<1e4;){if(h=Math.floor(.5*(u+l)),s=t[Math.max(0,h-1)][i],r=t[h][i],a=t[Math.min(t.length-1,h+1)][i],0==n(r,e))return h;if(n(s,e)<0&&n(r,e)>0)return"before"==o?Math.max(0,h-1):h;if(n(r,e)<0&&n(a,e)>0)return"before"==o?h:Math.min(t.length-1,h+1);n(r,e)<0?l=h+1:u=h-1,d++}return-1},e.easingFunctions={linear:function(t){return t},easeInQuad:function(t){return t*t},easeOutQuad:function(t){return t*(2-t)},easeInOutQuad:function(t){return t<.5?2*t*t:(4-2*t)*t-1},easeInCubic:function(t){return t*t*t},easeOutCubic:function(t){return--t*t*t+1},easeInOutCubic:function(t){return t<.5?4*t*t*t:(t-1)*(2*t-2)*(2*t-2)+1},easeInQuart:function(t){return t*t*t*t},easeOutQuart:function(t){return 1- --t*t*t*t},easeInOutQuart:function(t){return t<.5?8*t*t*t*t:1-8*--t*t*t*t},easeInQuint:function(t){return t*t*t*t*t},easeOutQuint:function(t){return 1+--t*t*t*t*t},easeInOutQuint:function(t){return t<.5?16*t*t*t*t*t:1+16*--t*t*t*t*t}},e.getScrollBarWidth=function(){var t=document.createElement("p");t.style.width="100%",t.style.height="200px";var e=document.createElement("div");e.style.position="absolute",e.style.top="0px",e.style.left="0px",e.style.visibility="hidden",e.style.width="200px",e.style.height="150px",e.style.overflow="hidden",e.appendChild(t),document.body.appendChild(e);var i=t.offsetWidth;e.style.overflow="scroll";var o=t.offsetWidth;return i==o&&(o=e.clientWidth),document.body.removeChild(e),i-o},e.topMost=function(t,e){var i=void 0;Array.isArray(e)||(e=[e]);var o=!0,n=!1,r=void 0;try{for(var a,h=(0,s.default)(t);!(o=(a=h.next()).done);o=!0){var d=a.value;if(d){i=d[e[0]];for(var l=1;l<e.length;l++)i&&(i=i[e[l]]);if(void 0!==i)break}}}catch(t){n=!0,r=t}finally{try{!o&&h.return&&h.return()}finally{if(n)throw r}}return i}},function(t,e,i){t.exports={default:i(3),__esModule:!0}},function(t,e,i){i(4),i(50),t.exports=i(52)},function(t,e,i){i(5);for(var o=i(16),n=i(20),s=i(8),r=i(47)("toStringTag"),a=["NodeList","DOMTokenList","MediaList","StyleSheetList","CSSRuleList"],h=0;h<5;h++){var d=a[h],l=o[d],u=l&&l.prototype;u&&!u[r]&&n(u,r,d),s[d]=s.Array}},function(t,e,i){var o=i(6),n=i(7),s=i(8),r=i(9);t.exports=i(13)(Array,"Array",function(t,e){this._t=r(t),this._i=0,this._k=e},function(){var t=this._t,e=this._k,i=this._i++;return!t||i>=t.length?(this._t=void 0,n(1)):"keys"==e?n(0,i):"values"==e?n(0,t[i]):n(0,[i,t[i]])},"values"),s.Arguments=s.Array,o("keys"),o("values"),o("entries")},function(t,e){t.exports=function(){}},function(t,e){t.exports=function(t,e){return{value:e,done:!!t}}},function(t,e){t.exports={}},function(t,e,i){var o=i(10),n=i(12);t.exports=function(t){return o(n(t))}},function(t,e,i){var o=i(11);t.exports=Object("z").propertyIsEnumerable(0)?Object:function(t){return"String"==o(t)?t.split(""):Object(t)}},function(t,e){var i={}.toString;t.exports=function(t){return i.call(t).slice(8,-1)}},function(t,e){t.exports=function(t){if(void 0==t)throw TypeError("Can't call method on  "+t);return t}},function(t,e,i){var o=i(14),n=i(15),s=i(30),r=i(20),a=i(31),h=i(8),d=i(32),l=i(46),u=i(48),c=i(47)("iterator"),p=!([].keys&&"next"in[].keys()),f=function(){return this};t.exports=function(t,e,i,m,v,g,y){d(i,e,m);var b,_,w,x=function(t){if(!p&&t in S)return S[t];switch(t){case"keys":case"values":return function(){return new i(this,t)}}return function(){return new i(this,t)}},k=e+" Iterator",D="values"==v,M=!1,S=t.prototype,O=S[c]||S["@@iterator"]||v&&S[v],C=O||x(v),T=v?D?x("entries"):C:void 0,E="Array"==e?S.entries||O:O;if(E&&(w=u(E.call(new t)))!==Object.prototype&&(l(w,k,!0),o||a(w,c)||r(w,c,f)),D&&O&&"values"!==O.name&&(M=!0,C=function(){return O.call(this)}),o&&!y||!p&&!M&&S[c]||r(S,c,C),h[e]=C,h[k]=f,v)if(b={values:D?C:x("values"),keys:g?C:x("keys"),entries:T},y)for(_ in b)_ in S||s(S,_,b[_]);else n(n.P+n.F*(p||M),e,b);return b}},function(t,e){t.exports=!0},function(t,e,i){var o=i(16),n=i(17),s=i(18),r=i(20),a=function(t,e,i){var h,d,l,u=t&a.F,c=t&a.G,p=t&a.S,f=t&a.P,m=t&a.B,v=t&a.W,g=c?n:n[e]||(n[e]={}),y=g.prototype,b=c?o:p?o[e]:(o[e]||{}).prototype;c&&(i=e);for(h in i)(d=!u&&b&&void 0!==b[h])&&h in g||(l=d?b[h]:i[h],g[h]=c&&"function"!=typeof b[h]?i[h]:m&&d?s(l,o):v&&b[h]==l?function(t){var e=function(e,i,o){if(this instanceof t){switch(arguments.length){case 0:return new t;case 1:return new t(e);case 2:return new t(e,i)}return new t(e,i,o)}return t.apply(this,arguments)};return e.prototype=t.prototype,e}(l):f&&"function"==typeof l?s(Function.call,l):l,f&&((g.virtual||(g.virtual={}))[h]=l,t&a.R&&y&&!y[h]&&r(y,h,l)))};a.F=1,a.G=2,a.S=4,a.P=8,a.B=16,a.W=32,a.U=64,a.R=128,t.exports=a},function(t,e){var i=t.exports="undefined"!=typeof window&&window.Math==Math?window:"undefined"!=typeof self&&self.Math==Math?self:Function("return this")();"number"==typeof __g&&(__g=i)},function(t,e){var i=t.exports={version:"2.4.0"};"number"==typeof __e&&(__e=i)},function(t,e,i){var o=i(19);t.exports=function(t,e,i){if(o(t),void 0===e)return t;switch(i){case 1:return function(i){return t.call(e,i)};case 2:return function(i,o){return t.call(e,i,o)};case 3:return function(i,o,n){return t.call(e,i,o,n)}}return function(){return t.apply(e,arguments)}}},function(t,e){t.exports=function(t){if("function"!=typeof t)throw TypeError(t+" is not a function!");return t}},function(t,e,i){var o=i(21),n=i(29);t.exports=i(25)?function(t,e,i){return o.f(t,e,n(1,i))}:function(t,e,i){return t[e]=i,t}},function(t,e,i){var o=i(22),n=i(24),s=i(28),r=Object.defineProperty;e.f=i(25)?Object.defineProperty:function(t,e,i){if(o(t),e=s(e,!0),o(i),n)try{return r(t,e,i)}catch(t){}if("get"in i||"set"in i)throw TypeError("Accessors not supported!");return"value"in i&&(t[e]=i.value),t}},function(t,e,i){var o=i(23);t.exports=function(t){if(!o(t))throw TypeError(t+" is not an object!");return t}},function(t,e){t.exports=function(t){return"object"==typeof t?null!==t:"function"==typeof t}},function(t,e,i){t.exports=!i(25)&&!i(26)(function(){return 7!=Object.defineProperty(i(27)("div"),"a",{get:function(){return 7}}).a})},function(t,e,i){t.exports=!i(26)(function(){return 7!=Object.defineProperty({},"a",{get:function(){return 7}}).a})},function(t,e){t.exports=function(t){try{return!!t()}catch(t){return!0}}},function(t,e,i){var o=i(23),n=i(16).document,s=o(n)&&o(n.createElement);t.exports=function(t){return s?n.createElement(t):{}}},function(t,e,i){var o=i(23);t.exports=function(t,e){if(!o(t))return t;var i,n;if(e&&"function"==typeof(i=t.toString)&&!o(n=i.call(t)))return n;if("function"==typeof(i=t.valueOf)&&!o(n=i.call(t)))return n;if(!e&&"function"==typeof(i=t.toString)&&!o(n=i.call(t)))return n;throw TypeError("Can't convert object to primitive value")}},function(t,e){t.exports=function(t,e){return{enumerable:!(1&t),configurable:!(2&t),writable:!(4&t),value:e}}},function(t,e,i){t.exports=i(20)},function(t,e){var i={}.hasOwnProperty;t.exports=function(t,e){return i.call(t,e)}},function(t,e,i){var o=i(33),n=i(29),s=i(46),r={};i(20)(r,i(47)("iterator"),function(){return this}),t.exports=function(t,e,i){t.prototype=o(r,{next:n(1,i)}),s(t,e+" Iterator")}},function(t,e,i){var o=i(22),n=i(34),s=i(44),r=i(41)("IE_PROTO"),a=function(){},h=function(){var t,e=i(27)("iframe"),o=s.length;for(e.style.display="none",i(45).appendChild(e),e.src="javascript:",t=e.contentWindow.document,t.open(),t.write("<script>document.F=Object<\/script>"),t.close(),h=t.F;o--;)delete h.prototype[s[o]];return h()};t.exports=Object.create||function(t,e){var i;return null!==t?(a.prototype=o(t),i=new a,a.prototype=null,i[r]=t):i=h(),void 0===e?i:n(i,e)}},function(t,e,i){var o=i(21),n=i(22),s=i(35);t.exports=i(25)?Object.defineProperties:function(t,e){n(t);for(var i,r=s(e),a=r.length,h=0;a>h;)o.f(t,i=r[h++],e[i]);return t}},function(t,e,i){var o=i(36),n=i(44);t.exports=Object.keys||function(t){return o(t,n)}},function(t,e,i){var o=i(31),n=i(9),s=i(37)(!1),r=i(41)("IE_PROTO");t.exports=function(t,e){var i,a=n(t),h=0,d=[];for(i in a)i!=r&&o(a,i)&&d.push(i);for(;e.length>h;)o(a,i=e[h++])&&(~s(d,i)||d.push(i));return d}},function(t,e,i){var o=i(9),n=i(38),s=i(40);t.exports=function(t){return function(e,i,r){var a,h=o(e),d=n(h.length),l=s(r,d);if(t&&i!=i){for(;d>l;)if((a=h[l++])!=a)return!0}else for(;d>l;l++)if((t||l in h)&&h[l]===i)return t||l||0;return!t&&-1}}},function(t,e,i){var o=i(39),n=Math.min;t.exports=function(t){return t>0?n(o(t),9007199254740991):0}},function(t,e){var i=Math.ceil,o=Math.floor;t.exports=function(t){return isNaN(t=+t)?0:(t>0?o:i)(t)}},function(t,e,i){var o=i(39),n=Math.max,s=Math.min;t.exports=function(t,e){return t=o(t),t<0?n(t+e,0):s(t,e)}},function(t,e,i){var o=i(42)("keys"),n=i(43);t.exports=function(t){return o[t]||(o[t]=n(t))}},function(t,e,i){var o=i(16),n=o["__core-js_shared__"]||(o["__core-js_shared__"]={});t.exports=function(t){return n[t]||(n[t]={})}},function(t,e){var i=0,o=Math.random();t.exports=function(t){return"Symbol(".concat(void 0===t?"":t,")_",(++i+o).toString(36))}},function(t,e){t.exports="constructor,hasOwnProperty,isPrototypeOf,propertyIsEnumerable,toLocaleString,toString,valueOf".split(",")},function(t,e,i){t.exports=i(16).document&&document.documentElement},function(t,e,i){var o=i(21).f,n=i(31),s=i(47)("toStringTag");t.exports=function(t,e,i){t&&!n(t=i?t:t.prototype,s)&&o(t,s,{configurable:!0,value:e})}},function(t,e,i){var o=i(42)("wks"),n=i(43),s=i(16).Symbol,r="function"==typeof s;(t.exports=function(t){return o[t]||(o[t]=r&&s[t]||(r?s:n)("Symbol."+t))}).store=o},function(t,e,i){var o=i(31),n=i(49),s=i(41)("IE_PROTO"),r=Object.prototype;t.exports=Object.getPrototypeOf||function(t){return t=n(t),o(t,s)?t[s]:"function"==typeof t.constructor&&t instanceof t.constructor?t.constructor.prototype:t instanceof Object?r:null}},function(t,e,i){var o=i(12);t.exports=function(t){return Object(o(t))}},function(t,e,i){var o=i(51)(!0);i(13)(String,"String",function(t){this._t=String(t),this._i=0},function(){var t,e=this._t,i=this._i;return i>=e.length?{value:void 0,done:!0}:(t=o(e,i),this._i+=t.length,{value:t,done:!1})})},function(t,e,i){var o=i(39),n=i(12);t.exports=function(t){return function(e,i){var s,r,a=String(n(e)),h=o(i),d=a.length;return h<0||h>=d?t?"":void 0:(s=a.charCodeAt(h),s<55296||s>56319||h+1===d||(r=a.charCodeAt(h+1))<56320||r>57343?t?a.charAt(h):s:t?a.slice(h,h+2):r-56320+(s-55296<<10)+65536)}}},function(t,e,i){var o=i(22),n=i(53);t.exports=i(17).getIterator=function(t){var e=n(t);if("function"!=typeof e)throw TypeError(t+" is not iterable!");return o(e.call(t))}},function(t,e,i){var o=i(54),n=i(47)("iterator"),s=i(8);t.exports=i(17).getIteratorMethod=function(t){if(void 0!=t)return t[n]||t["@@iterator"]||s[o(t)]}},function(t,e,i){var o=i(11),n=i(47)("toStringTag"),s="Arguments"==o(function(){return arguments}()),r=function(t,e){try{return t[e]}catch(t){}};t.exports=function(t){var e,i,a;return void 0===t?"Undefined":null===t?"Null":"string"==typeof(i=r(e=Object(t),n))?i:s?o(e):"Object"==(a=o(e))&&"function"==typeof e.callee?"Arguments":a}},function(t,e,i){t.exports={default:i(56),__esModule:!0}},function(t,e,i){i(57);var o=i(17).Object;t.exports=function(t,e){return o.create(t,e)}},function(t,e,i){var o=i(15);o(o.S,"Object",{create:i(33)})},function(t,e,i){t.exports={default:i(59),__esModule:!0}},function(t,e,i){i(60),t.exports=i(17).Object.keys},function(t,e,i){var o=i(49),n=i(35);i(61)("keys",function(){return function(t){return n(o(t))}})},function(t,e,i){var o=i(15),n=i(17),s=i(26);t.exports=function(t,e){var i=(n.Object||{})[t]||Object[t],r={};r[t]=e(i),o(o.S+o.F*s(function(){i(1)}),"Object",r)}},function(t,e,i){function o(t){return t&&t.__esModule?t:{default:t}}e.__esModule=!0;var n=i(63),s=o(n),r=i(66),a=o(r),h="function"==typeof a.default&&"symbol"==typeof s.default?function(t){return typeof t}:function(t){return t&&"function"==typeof a.default&&t.constructor===a.default&&t!==a.default.prototype?"symbol":typeof t};e.default="function"==typeof a.default&&"symbol"===h(s.default)?function(t){return void 0===t?"undefined":h(t)}:function(t){return t&&"function"==typeof a.default&&t.constructor===a.default&&t!==a.default.prototype?"symbol":void 0===t?"undefined":h(t)}},function(t,e,i){t.exports={default:i(64),__esModule:!0}},function(t,e,i){i(50),i(4),t.exports=i(65).f("iterator")},function(t,e,i){e.f=i(47)},function(t,e,i){t.exports={default:i(67),__esModule:!0}},function(t,e,i){i(68),i(79),i(80),i(81),t.exports=i(17).Symbol},function(t,e,i){var o=i(16),n=i(31),s=i(25),r=i(15),a=i(30),h=i(69).KEY,d=i(26),l=i(42),u=i(46),c=i(43),p=i(47),f=i(65),m=i(70),v=i(71),g=i(72),y=i(75),b=i(22),_=i(9),w=i(28),x=i(29),k=i(33),D=i(76),M=i(78),S=i(21),O=i(35),C=M.f,T=S.f,E=D.f,P=o.Symbol,I=o.JSON,N=I&&I.stringify,A=p("_hidden"),R=p("toPrimitive"),z={}.propertyIsEnumerable,L=l("symbol-registry"),F=l("symbols"),B=l("op-symbols"),j=Object.prototype,H="function"==typeof P,W=o.QObject,Y=!W||!W.prototype||!W.prototype.findChild,G=s&&d(function(){return 7!=k(T({},"a",{get:function(){return T(this,"a",{value:7}).a}})).a})?function(t,e,i){var o=C(j,e);o&&delete j[e],T(t,e,i),o&&t!==j&&T(j,e,o)}:T,V=function(t){var e=F[t]=k(P.prototype);return e._k=t,e},U=H&&"symbol"==typeof P.iterator?function(t){return"symbol"==typeof t}:function(t){return t instanceof P},q=function(t,e,i){return t===j&&q(B,e,i),b(t),e=w(e,!0),b(i),n(F,e)?(i.enumerable?(n(t,A)&&t[A][e]&&(t[A][e]=!1),i=k(i,{enumerable:x(0,!1)})):(n(t,A)||T(t,A,x(1,{})),t[A][e]=!0),G(t,e,i)):T(t,e,i)},X=function(t,e){b(t);for(var i,o=g(e=_(e)),n=0,s=o.length;s>n;)q(t,i=o[n++],e[i]);return t},Z=function(t,e){return void 0===e?k(t):X(k(t),e)},K=function(t){var e=z.call(this,t=w(t,!0));return!(this===j&&n(F,t)&&!n(B,t))&&(!(e||!n(this,t)||!n(F,t)||n(this,A)&&this[A][t])||e)},J=function(t,e){if(t=_(t),e=w(e,!0),t!==j||!n(F,e)||n(B,e)){var i=C(t,e);return!i||!n(F,e)||n(t,A)&&t[A][e]||(i.enumerable=!0),i}},Q=function(t){for(var e,i=E(_(t)),o=[],s=0;i.length>s;)n(F,e=i[s++])||e==A||e==h||o.push(e);return o},$=function(t){for(var e,i=t===j,o=E(i?B:_(t)),s=[],r=0;o.length>r;)!n(F,e=o[r++])||i&&!n(j,e)||s.push(F[e]);return s};H||(P=function(){if(this instanceof P)throw TypeError("Symbol is not a constructor!");var t=c(arguments.length>0?arguments[0]:void 0),e=function(i){this===j&&e.call(B,i),n(this,A)&&n(this[A],t)&&(this[A][t]=!1),G(this,t,x(1,i))};return s&&Y&&G(j,t,{configurable:!0,set:e}),V(t)},a(P.prototype,"toString",function(){return this._k}),M.f=J,S.f=q,i(77).f=D.f=Q,i(74).f=K,i(73).f=$,s&&!i(14)&&a(j,"propertyIsEnumerable",K,!0),f.f=function(t){return V(p(t))}),r(r.G+r.W+r.F*!H,{Symbol:P});for(var tt="hasInstance,isConcatSpreadable,iterator,match,replace,search,species,split,toPrimitive,toStringTag,unscopables".split(","),et=0;tt.length>et;)p(tt[et++]);for(var tt=O(p.store),et=0;tt.length>et;)m(tt[et++]);r(r.S+r.F*!H,"Symbol",{for:function(t){return n(L,t+="")?L[t]:L[t]=P(t)},keyFor:function(t){if(U(t))return v(L,t);throw TypeError(t+" is not a symbol!")},useSetter:function(){Y=!0},useSimple:function(){Y=!1}}),r(r.S+r.F*!H,"Object",{create:Z,defineProperty:q,defineProperties:X,getOwnPropertyDescriptor:J,getOwnPropertyNames:Q,getOwnPropertySymbols:$}),I&&r(r.S+r.F*(!H||d(function(){var t=P();return"[null]"!=N([t])||"{}"!=N({a:t})||"{}"!=N(Object(t))})),"JSON",{stringify:function(t){if(void 0!==t&&!U(t)){for(var e,i,o=[t],n=1;arguments.length>n;)o.push(arguments[n++]);return e=o[1],"function"==typeof e&&(i=e),!i&&y(e)||(e=function(t,e){if(i&&(e=i.call(this,t,e)),!U(e))return e}),o[1]=e,N.apply(I,o)}}}),P.prototype[R]||i(20)(P.prototype,R,P.prototype.valueOf),u(P,"Symbol"),u(Math,"Math",!0),u(o.JSON,"JSON",!0)},function(t,e,i){var o=i(43)("meta"),n=i(23),s=i(31),r=i(21).f,a=0,h=Object.isExtensible||function(){return!0},d=!i(26)(function(){return h(Object.preventExtensions({}))}),l=function(t){r(t,o,{value:{i:"O"+ ++a,w:{}}})},u=function(t,e){if(!n(t))return"symbol"==typeof t?t:("string"==typeof t?"S":"P")+t;if(!s(t,o)){if(!h(t))return"F";if(!e)return"E";l(t)}return t[o].i},c=function(t,e){if(!s(t,o)){if(!h(t))return!0;if(!e)return!1;l(t)}return t[o].w},p=function(t){return d&&f.NEED&&h(t)&&!s(t,o)&&l(t),t},f=t.exports={KEY:o,NEED:!1,fastKey:u,getWeak:c,onFreeze:p}},function(t,e,i){var o=i(16),n=i(17),s=i(14),r=i(65),a=i(21).f;t.exports=function(t){var e=n.Symbol||(n.Symbol=s?{}:o.Symbol||{});"_"==t.charAt(0)||t in e||a(e,t,{value:r.f(t)})}},function(t,e,i){var o=i(35),n=i(9);t.exports=function(t,e){for(var i,s=n(t),r=o(s),a=r.length,h=0;a>h;)if(s[i=r[h++]]===e)return i}},function(t,e,i){var o=i(35),n=i(73),s=i(74);t.exports=function(t){var e=o(t),i=n.f;if(i)for(var r,a=i(t),h=s.f,d=0;a.length>d;)h.call(t,r=a[d++])&&e.push(r);return e}},function(t,e){e.f=Object.getOwnPropertySymbols},function(t,e){e.f={}.propertyIsEnumerable},function(t,e,i){var o=i(11);t.exports=Array.isArray||function(t){return"Array"==o(t)}},function(t,e,i){var o=i(9),n=i(77).f,s={}.toString,r="object"==typeof window&&window&&Object.getOwnPropertyNames?Object.getOwnPropertyNames(window):[],a=function(t){try{return n(t)}catch(t){return r.slice()}};t.exports.f=function(t){return r&&"[object Window]"==s.call(t)?a(t):n(o(t))}},function(t,e,i){var o=i(36),n=i(44).concat("length","prototype");e.f=Object.getOwnPropertyNames||function(t){return o(t,n)}},function(t,e,i){var o=i(74),n=i(29),s=i(9),r=i(28),a=i(31),h=i(24),d=Object.getOwnPropertyDescriptor;e.f=i(25)?d:function(t,e){if(t=s(t),e=r(e,!0),h)try{return d(t,e)}catch(t){}if(a(t,e))return n(!o.f.call(t,e),t[e])}},function(t,e){},function(t,e,i){i(70)("asyncIterator")},function(t,e,i){i(70)("observable")},function(t,e,i){t.exports="undefined"!=typeof window&&window.moment||i(83)},function(t,e,i){(function(t){!function(e,i){t.exports=i()}(0,function(){function e(){return bo.apply(null,arguments)}function i(t){return t instanceof Array||"[object Array]"===Object.prototype.toString.call(t)}function o(t){return null!=t&&"[object Object]"===Object.prototype.toString.call(t)}function n(t){var e;for(e in t)return!1;return!0}function s(t){return void 0===t}function r(t){return"number"==typeof t||"[object Number]"===Object.prototype.toString.call(t)}function a(t){return t instanceof Date||"[object Date]"===Object.prototype.toString.call(t)}function h(t,e){var i,o=[];for(i=0;i<t.length;++i)o.push(e(t[i],i));return o}function d(t,e){return Object.prototype.hasOwnProperty.call(t,e)}function l(t,e){for(var i in e)d(e,i)&&(t[i]=e[i]);return d(e,"toString")&&(t.toString=e.toString),d(e,"valueOf")&&(t.valueOf=e.valueOf),t}function u(t,e,i,o){return ye(t,e,i,o,!0).utc()}function c(){return{empty:!1,unusedTokens:[],unusedInput:[],overflow:-2,charsLeftOver:0,nullInput:!1,invalidMonth:null,invalidFormat:!1,userInvalidated:!1,iso:!1,parsedDateParts:[],meridiem:null,rfc2822:!1,weekdayMismatch:!1}}function p(t){return null==t._pf&&(t._pf=c()),t._pf}function f(t){if(null==t._isValid){var e=p(t),i=wo.call(e.parsedDateParts,function(t){return null!=t}),o=!isNaN(t._d.getTime())&&e.overflow<0&&!e.empty&&!e.invalidMonth&&!e.invalidWeekday&&!e.nullInput&&!e.invalidFormat&&!e.userInvalidated&&(!e.meridiem||e.meridiem&&i);if(t._strict&&(o=o&&0===e.charsLeftOver&&0===e.unusedTokens.length&&void 0===e.bigHour),null!=Object.isFrozen&&Object.isFrozen(t))return o;t._isValid=o}return t._isValid}function m(t){var e=u(NaN);return null!=t?l(p(e),t):p(e).userInvalidated=!0,e}function v(t,e){var i,o,n;if(s(e._isAMomentObject)||(t._isAMomentObject=e._isAMomentObject),s(e._i)||(t._i=e._i),s(e._f)||(t._f=e._f),s(e._l)||(t._l=e._l),s(e._strict)||(t._strict=e._strict),
s(e._tzm)||(t._tzm=e._tzm),s(e._isUTC)||(t._isUTC=e._isUTC),s(e._offset)||(t._offset=e._offset),s(e._pf)||(t._pf=p(e)),s(e._locale)||(t._locale=e._locale),xo.length>0)for(i=0;i<xo.length;i++)o=xo[i],n=e[o],s(n)||(t[o]=n);return t}function g(t){v(this,t),this._d=new Date(null!=t._d?t._d.getTime():NaN),this.isValid()||(this._d=new Date(NaN)),!1===ko&&(ko=!0,e.updateOffset(this),ko=!1)}function y(t){return t instanceof g||null!=t&&null!=t._isAMomentObject}function b(t){return t<0?Math.ceil(t)||0:Math.floor(t)}function _(t){var e=+t,i=0;return 0!==e&&isFinite(e)&&(i=b(e)),i}function w(t,e,i){var o,n=Math.min(t.length,e.length),s=Math.abs(t.length-e.length),r=0;for(o=0;o<n;o++)(i&&t[o]!==e[o]||!i&&_(t[o])!==_(e[o]))&&r++;return r+s}function x(t){!1===e.suppressDeprecationWarnings&&"undefined"!=typeof console&&console.warn&&console.warn("Deprecation warning: "+t)}function k(t,i){var o=!0;return l(function(){if(null!=e.deprecationHandler&&e.deprecationHandler(null,t),o){for(var n,s=[],r=0;r<arguments.length;r++){if(n="","object"==typeof arguments[r]){n+="\n["+r+"] ";for(var a in arguments[0])n+=a+": "+arguments[0][a]+", ";n=n.slice(0,-2)}else n=arguments[r];s.push(n)}x(t+"\nArguments: "+Array.prototype.slice.call(s).join("")+"\n"+(new Error).stack),o=!1}return i.apply(this,arguments)},i)}function D(t,i){null!=e.deprecationHandler&&e.deprecationHandler(t,i),Do[t]||(x(i),Do[t]=!0)}function M(t){return t instanceof Function||"[object Function]"===Object.prototype.toString.call(t)}function S(t){var e,i;for(i in t)e=t[i],M(e)?this[i]=e:this["_"+i]=e;this._config=t,this._dayOfMonthOrdinalParseLenient=new RegExp((this._dayOfMonthOrdinalParse.source||this._ordinalParse.source)+"|"+/\d{1,2}/.source)}function O(t,e){var i,n=l({},t);for(i in e)d(e,i)&&(o(t[i])&&o(e[i])?(n[i]={},l(n[i],t[i]),l(n[i],e[i])):null!=e[i]?n[i]=e[i]:delete n[i]);for(i in t)d(t,i)&&!d(e,i)&&o(t[i])&&(n[i]=l({},n[i]));return n}function C(t){null!=t&&this.set(t)}function T(t,e,i){var o=this._calendar[t]||this._calendar.sameElse;return M(o)?o.call(e,i):o}function E(t){var e=this._longDateFormat[t],i=this._longDateFormat[t.toUpperCase()];return e||!i?e:(this._longDateFormat[t]=i.replace(/MMMM|MM|DD|dddd/g,function(t){return t.slice(1)}),this._longDateFormat[t])}function P(){return this._invalidDate}function I(t){return this._ordinal.replace("%d",t)}function N(t,e,i,o){var n=this._relativeTime[i];return M(n)?n(t,e,i,o):n.replace(/%d/i,t)}function A(t,e){var i=this._relativeTime[t>0?"future":"past"];return M(i)?i(e):i.replace(/%s/i,e)}function R(t,e){var i=t.toLowerCase();Io[i]=Io[i+"s"]=Io[e]=t}function z(t){return"string"==typeof t?Io[t]||Io[t.toLowerCase()]:void 0}function L(t){var e,i,o={};for(i in t)d(t,i)&&(e=z(i))&&(o[e]=t[i]);return o}function F(t,e){No[t]=e}function B(t){var e=[];for(var i in t)e.push({unit:i,priority:No[i]});return e.sort(function(t,e){return t.priority-e.priority}),e}function j(t,i){return function(o){return null!=o?(W(this,t,o),e.updateOffset(this,i),this):H(this,t)}}function H(t,e){return t.isValid()?t._d["get"+(t._isUTC?"UTC":"")+e]():NaN}function W(t,e,i){t.isValid()&&t._d["set"+(t._isUTC?"UTC":"")+e](i)}function Y(t){return t=z(t),M(this[t])?this[t]():this}function G(t,e){if("object"==typeof t){t=L(t);for(var i=B(t),o=0;o<i.length;o++)this[i[o].unit](t[i[o].unit])}else if(t=z(t),M(this[t]))return this[t](e);return this}function V(t,e,i){var o=""+Math.abs(t),n=e-o.length;return(t>=0?i?"+":"":"-")+Math.pow(10,Math.max(0,n)).toString().substr(1)+o}function U(t,e,i,o){var n=o;"string"==typeof o&&(n=function(){return this[o]()}),t&&(Lo[t]=n),e&&(Lo[e[0]]=function(){return V(n.apply(this,arguments),e[1],e[2])}),i&&(Lo[i]=function(){return this.localeData().ordinal(n.apply(this,arguments),t)})}function q(t){return t.match(/\[[\s\S]/)?t.replace(/^\[|\]$/g,""):t.replace(/\\/g,"")}function X(t){var e,i,o=t.match(Ao);for(e=0,i=o.length;e<i;e++)Lo[o[e]]?o[e]=Lo[o[e]]:o[e]=q(o[e]);return function(e){var n,s="";for(n=0;n<i;n++)s+=M(o[n])?o[n].call(e,t):o[n];return s}}function Z(t,e){return t.isValid()?(e=K(e,t.localeData()),zo[e]=zo[e]||X(e),zo[e](t)):t.localeData().invalidDate()}function K(t,e){function i(t){return e.longDateFormat(t)||t}var o=5;for(Ro.lastIndex=0;o>=0&&Ro.test(t);)t=t.replace(Ro,i),Ro.lastIndex=0,o-=1;return t}function J(t,e,i){en[t]=M(e)?e:function(t,o){return t&&i?i:e}}function Q(t,e){return d(en,t)?en[t](e._strict,e._locale):new RegExp($(t))}function $(t){return tt(t.replace("\\","").replace(/\\(\[)|\\(\])|\[([^\]\[]*)\]|\\(.)/g,function(t,e,i,o,n){return e||i||o||n}))}function tt(t){return t.replace(/[-\/\\^$*+?.()|[\]{}]/g,"\\$&")}function et(t,e){var i,o=e;for("string"==typeof t&&(t=[t]),r(e)&&(o=function(t,i){i[e]=_(t)}),i=0;i<t.length;i++)on[t[i]]=o}function it(t,e){et(t,function(t,i,o,n){o._w=o._w||{},e(t,o._w,o,n)})}function ot(t,e,i){null!=e&&d(on,t)&&on[t](e,i._a,i,t)}function nt(t,e){return new Date(Date.UTC(t,e+1,0)).getUTCDate()}function st(t,e){return t?i(this._months)?this._months[t.month()]:this._months[(this._months.isFormat||fn).test(e)?"format":"standalone"][t.month()]:i(this._months)?this._months:this._months.standalone}function rt(t,e){return t?i(this._monthsShort)?this._monthsShort[t.month()]:this._monthsShort[fn.test(e)?"format":"standalone"][t.month()]:i(this._monthsShort)?this._monthsShort:this._monthsShort.standalone}function at(t,e,i){var o,n,s,r=t.toLocaleLowerCase();if(!this._monthsParse)for(this._monthsParse=[],this._longMonthsParse=[],this._shortMonthsParse=[],o=0;o<12;++o)s=u([2e3,o]),this._shortMonthsParse[o]=this.monthsShort(s,"").toLocaleLowerCase(),this._longMonthsParse[o]=this.months(s,"").toLocaleLowerCase();return i?"MMM"===e?(n=pn.call(this._shortMonthsParse,r),-1!==n?n:null):(n=pn.call(this._longMonthsParse,r),-1!==n?n:null):"MMM"===e?-1!==(n=pn.call(this._shortMonthsParse,r))?n:(n=pn.call(this._longMonthsParse,r),-1!==n?n:null):-1!==(n=pn.call(this._longMonthsParse,r))?n:(n=pn.call(this._shortMonthsParse,r),-1!==n?n:null)}function ht(t,e,i){var o,n,s;if(this._monthsParseExact)return at.call(this,t,e,i);for(this._monthsParse||(this._monthsParse=[],this._longMonthsParse=[],this._shortMonthsParse=[]),o=0;o<12;o++){if(n=u([2e3,o]),i&&!this._longMonthsParse[o]&&(this._longMonthsParse[o]=new RegExp("^"+this.months(n,"").replace(".","")+"$","i"),this._shortMonthsParse[o]=new RegExp("^"+this.monthsShort(n,"").replace(".","")+"$","i")),i||this._monthsParse[o]||(s="^"+this.months(n,"")+"|^"+this.monthsShort(n,""),this._monthsParse[o]=new RegExp(s.replace(".",""),"i")),i&&"MMMM"===e&&this._longMonthsParse[o].test(t))return o;if(i&&"MMM"===e&&this._shortMonthsParse[o].test(t))return o;if(!i&&this._monthsParse[o].test(t))return o}}function dt(t,e){var i;if(!t.isValid())return t;if("string"==typeof e)if(/^\d+$/.test(e))e=_(e);else if(e=t.localeData().monthsParse(e),!r(e))return t;return i=Math.min(t.date(),nt(t.year(),e)),t._d["set"+(t._isUTC?"UTC":"")+"Month"](e,i),t}function lt(t){return null!=t?(dt(this,t),e.updateOffset(this,!0),this):H(this,"Month")}function ut(){return nt(this.year(),this.month())}function ct(t){return this._monthsParseExact?(d(this,"_monthsRegex")||ft.call(this),t?this._monthsShortStrictRegex:this._monthsShortRegex):(d(this,"_monthsShortRegex")||(this._monthsShortRegex=gn),this._monthsShortStrictRegex&&t?this._monthsShortStrictRegex:this._monthsShortRegex)}function pt(t){return this._monthsParseExact?(d(this,"_monthsRegex")||ft.call(this),t?this._monthsStrictRegex:this._monthsRegex):(d(this,"_monthsRegex")||(this._monthsRegex=yn),this._monthsStrictRegex&&t?this._monthsStrictRegex:this._monthsRegex)}function ft(){function t(t,e){return e.length-t.length}var e,i,o=[],n=[],s=[];for(e=0;e<12;e++)i=u([2e3,e]),o.push(this.monthsShort(i,"")),n.push(this.months(i,"")),s.push(this.months(i,"")),s.push(this.monthsShort(i,""));for(o.sort(t),n.sort(t),s.sort(t),e=0;e<12;e++)o[e]=tt(o[e]),n[e]=tt(n[e]);for(e=0;e<24;e++)s[e]=tt(s[e]);this._monthsRegex=new RegExp("^("+s.join("|")+")","i"),this._monthsShortRegex=this._monthsRegex,this._monthsStrictRegex=new RegExp("^("+n.join("|")+")","i"),this._monthsShortStrictRegex=new RegExp("^("+o.join("|")+")","i")}function mt(t){return vt(t)?366:365}function vt(t){return t%4==0&&t%100!=0||t%400==0}function gt(){return vt(this.year())}function yt(t,e,i,o,n,s,r){var a=new Date(t,e,i,o,n,s,r);return t<100&&t>=0&&isFinite(a.getFullYear())&&a.setFullYear(t),a}function bt(t){var e=new Date(Date.UTC.apply(null,arguments));return t<100&&t>=0&&isFinite(e.getUTCFullYear())&&e.setUTCFullYear(t),e}function _t(t,e,i){var o=7+e-i;return-(7+bt(t,0,o).getUTCDay()-e)%7+o-1}function wt(t,e,i,o,n){var s,r,a=(7+i-o)%7,h=_t(t,o,n),d=1+7*(e-1)+a+h;return d<=0?(s=t-1,r=mt(s)+d):d>mt(t)?(s=t+1,r=d-mt(t)):(s=t,r=d),{year:s,dayOfYear:r}}function xt(t,e,i){var o,n,s=_t(t.year(),e,i),r=Math.floor((t.dayOfYear()-s-1)/7)+1;return r<1?(n=t.year()-1,o=r+kt(n,e,i)):r>kt(t.year(),e,i)?(o=r-kt(t.year(),e,i),n=t.year()+1):(n=t.year(),o=r),{week:o,year:n}}function kt(t,e,i){var o=_t(t,e,i),n=_t(t+1,e,i);return(mt(t)-o+n)/7}function Dt(t){return xt(t,this._week.dow,this._week.doy).week}function Mt(){return this._week.dow}function St(){return this._week.doy}function Ot(t){var e=this.localeData().week(this);return null==t?e:this.add(7*(t-e),"d")}function Ct(t){var e=xt(this,1,4).week;return null==t?e:this.add(7*(t-e),"d")}function Tt(t,e){return"string"!=typeof t?t:isNaN(t)?(t=e.weekdaysParse(t),"number"==typeof t?t:null):parseInt(t,10)}function Et(t,e){return"string"==typeof t?e.weekdaysParse(t)%7||7:isNaN(t)?null:t}function Pt(t,e){return t?i(this._weekdays)?this._weekdays[t.day()]:this._weekdays[this._weekdays.isFormat.test(e)?"format":"standalone"][t.day()]:i(this._weekdays)?this._weekdays:this._weekdays.standalone}function It(t){return t?this._weekdaysShort[t.day()]:this._weekdaysShort}function Nt(t){return t?this._weekdaysMin[t.day()]:this._weekdaysMin}function At(t,e,i){var o,n,s,r=t.toLocaleLowerCase();if(!this._weekdaysParse)for(this._weekdaysParse=[],this._shortWeekdaysParse=[],this._minWeekdaysParse=[],o=0;o<7;++o)s=u([2e3,1]).day(o),this._minWeekdaysParse[o]=this.weekdaysMin(s,"").toLocaleLowerCase(),this._shortWeekdaysParse[o]=this.weekdaysShort(s,"").toLocaleLowerCase(),this._weekdaysParse[o]=this.weekdays(s,"").toLocaleLowerCase();return i?"dddd"===e?(n=pn.call(this._weekdaysParse,r),-1!==n?n:null):"ddd"===e?(n=pn.call(this._shortWeekdaysParse,r),-1!==n?n:null):(n=pn.call(this._minWeekdaysParse,r),-1!==n?n:null):"dddd"===e?-1!==(n=pn.call(this._weekdaysParse,r))?n:-1!==(n=pn.call(this._shortWeekdaysParse,r))?n:(n=pn.call(this._minWeekdaysParse,r),-1!==n?n:null):"ddd"===e?-1!==(n=pn.call(this._shortWeekdaysParse,r))?n:-1!==(n=pn.call(this._weekdaysParse,r))?n:(n=pn.call(this._minWeekdaysParse,r),-1!==n?n:null):-1!==(n=pn.call(this._minWeekdaysParse,r))?n:-1!==(n=pn.call(this._weekdaysParse,r))?n:(n=pn.call(this._shortWeekdaysParse,r),-1!==n?n:null)}function Rt(t,e,i){var o,n,s;if(this._weekdaysParseExact)return At.call(this,t,e,i);for(this._weekdaysParse||(this._weekdaysParse=[],this._minWeekdaysParse=[],this._shortWeekdaysParse=[],this._fullWeekdaysParse=[]),o=0;o<7;o++){if(n=u([2e3,1]).day(o),i&&!this._fullWeekdaysParse[o]&&(this._fullWeekdaysParse[o]=new RegExp("^"+this.weekdays(n,"").replace(".",".?")+"$","i"),this._shortWeekdaysParse[o]=new RegExp("^"+this.weekdaysShort(n,"").replace(".",".?")+"$","i"),this._minWeekdaysParse[o]=new RegExp("^"+this.weekdaysMin(n,"").replace(".",".?")+"$","i")),this._weekdaysParse[o]||(s="^"+this.weekdays(n,"")+"|^"+this.weekdaysShort(n,"")+"|^"+this.weekdaysMin(n,""),this._weekdaysParse[o]=new RegExp(s.replace(".",""),"i")),i&&"dddd"===e&&this._fullWeekdaysParse[o].test(t))return o;if(i&&"ddd"===e&&this._shortWeekdaysParse[o].test(t))return o;if(i&&"dd"===e&&this._minWeekdaysParse[o].test(t))return o;if(!i&&this._weekdaysParse[o].test(t))return o}}function zt(t){if(!this.isValid())return null!=t?this:NaN;var e=this._isUTC?this._d.getUTCDay():this._d.getDay();return null!=t?(t=Tt(t,this.localeData()),this.add(t-e,"d")):e}function Lt(t){if(!this.isValid())return null!=t?this:NaN;var e=(this.day()+7-this.localeData()._week.dow)%7;return null==t?e:this.add(t-e,"d")}function Ft(t){if(!this.isValid())return null!=t?this:NaN;if(null!=t){var e=Et(t,this.localeData());return this.day(this.day()%7?e:e-7)}return this.day()||7}function Bt(t){return this._weekdaysParseExact?(d(this,"_weekdaysRegex")||Wt.call(this),t?this._weekdaysStrictRegex:this._weekdaysRegex):(d(this,"_weekdaysRegex")||(this._weekdaysRegex=Dn),this._weekdaysStrictRegex&&t?this._weekdaysStrictRegex:this._weekdaysRegex)}function jt(t){return this._weekdaysParseExact?(d(this,"_weekdaysRegex")||Wt.call(this),t?this._weekdaysShortStrictRegex:this._weekdaysShortRegex):(d(this,"_weekdaysShortRegex")||(this._weekdaysShortRegex=Mn),this._weekdaysShortStrictRegex&&t?this._weekdaysShortStrictRegex:this._weekdaysShortRegex)}function Ht(t){return this._weekdaysParseExact?(d(this,"_weekdaysRegex")||Wt.call(this),t?this._weekdaysMinStrictRegex:this._weekdaysMinRegex):(d(this,"_weekdaysMinRegex")||(this._weekdaysMinRegex=Sn),this._weekdaysMinStrictRegex&&t?this._weekdaysMinStrictRegex:this._weekdaysMinRegex)}function Wt(){function t(t,e){return e.length-t.length}var e,i,o,n,s,r=[],a=[],h=[],d=[];for(e=0;e<7;e++)i=u([2e3,1]).day(e),o=this.weekdaysMin(i,""),n=this.weekdaysShort(i,""),s=this.weekdays(i,""),r.push(o),a.push(n),h.push(s),d.push(o),d.push(n),d.push(s);for(r.sort(t),a.sort(t),h.sort(t),d.sort(t),e=0;e<7;e++)a[e]=tt(a[e]),h[e]=tt(h[e]),d[e]=tt(d[e]);this._weekdaysRegex=new RegExp("^("+d.join("|")+")","i"),this._weekdaysShortRegex=this._weekdaysRegex,this._weekdaysMinRegex=this._weekdaysRegex,this._weekdaysStrictRegex=new RegExp("^("+h.join("|")+")","i"),this._weekdaysShortStrictRegex=new RegExp("^("+a.join("|")+")","i"),this._weekdaysMinStrictRegex=new RegExp("^("+r.join("|")+")","i")}function Yt(){return this.hours()%12||12}function Gt(){return this.hours()||24}function Vt(t,e){U(t,0,0,function(){return this.localeData().meridiem(this.hours(),this.minutes(),e)})}function Ut(t,e){return e._meridiemParse}function qt(t){return"p"===(t+"").toLowerCase().charAt(0)}function Xt(t,e,i){return t>11?i?"pm":"PM":i?"am":"AM"}function Zt(t){return t?t.toLowerCase().replace("_","-"):t}function Kt(t){for(var e,i,o,n,s=0;s<t.length;){for(n=Zt(t[s]).split("-"),e=n.length,i=Zt(t[s+1]),i=i?i.split("-"):null;e>0;){if(o=Jt(n.slice(0,e).join("-")))return o;if(i&&i.length>=e&&w(n,i,!0)>=e-1)break;e--}s++}return null}function Jt(e){var i=null;if(!Pn[e]&&void 0!==t&&t&&t.exports)try{i=On._abbr,function(){var t=new Error('Cannot find module "./locale"');throw t.code="MODULE_NOT_FOUND",t}(),Qt(i)}catch(t){}return Pn[e]}function Qt(t,e){var i;return t&&(i=s(e)?ee(t):$t(t,e))&&(On=i),On._abbr}function $t(t,e){if(null!==e){var i=En;if(e.abbr=t,null!=Pn[t])D("defineLocaleOverride","use moment.updateLocale(localeName, config) to change an existing locale. moment.defineLocale(localeName, config) should only be used for creating a new locale See http://momentjs.com/guides/#/warnings/define-locale/ for more info."),i=Pn[t]._config;else if(null!=e.parentLocale){if(null==Pn[e.parentLocale])return In[e.parentLocale]||(In[e.parentLocale]=[]),In[e.parentLocale].push({name:t,config:e}),null;i=Pn[e.parentLocale]._config}return Pn[t]=new C(O(i,e)),In[t]&&In[t].forEach(function(t){$t(t.name,t.config)}),Qt(t),Pn[t]}return delete Pn[t],null}function te(t,e){if(null!=e){var i,o=En;null!=Pn[t]&&(o=Pn[t]._config),e=O(o,e),i=new C(e),i.parentLocale=Pn[t],Pn[t]=i,Qt(t)}else null!=Pn[t]&&(null!=Pn[t].parentLocale?Pn[t]=Pn[t].parentLocale:null!=Pn[t]&&delete Pn[t]);return Pn[t]}function ee(t){var e;if(t&&t._locale&&t._locale._abbr&&(t=t._locale._abbr),!t)return On;if(!i(t)){if(e=Jt(t))return e;t=[t]}return Kt(t)}function ie(){return Oo(Pn)}function oe(t){var e,i=t._a;return i&&-2===p(t).overflow&&(e=i[sn]<0||i[sn]>11?sn:i[rn]<1||i[rn]>nt(i[nn],i[sn])?rn:i[an]<0||i[an]>24||24===i[an]&&(0!==i[hn]||0!==i[dn]||0!==i[ln])?an:i[hn]<0||i[hn]>59?hn:i[dn]<0||i[dn]>59?dn:i[ln]<0||i[ln]>999?ln:-1,p(t)._overflowDayOfYear&&(e<nn||e>rn)&&(e=rn),p(t)._overflowWeeks&&-1===e&&(e=un),p(t)._overflowWeekday&&-1===e&&(e=cn),p(t).overflow=e),t}function ne(t){var e,i,o,n,s,r,a=t._i,h=Nn.exec(a)||An.exec(a);if(h){for(p(t).iso=!0,e=0,i=zn.length;e<i;e++)if(zn[e][1].exec(h[1])){n=zn[e][0],o=!1!==zn[e][2];break}if(null==n)return void(t._isValid=!1);if(h[3]){for(e=0,i=Ln.length;e<i;e++)if(Ln[e][1].exec(h[3])){s=(h[2]||" ")+Ln[e][0];break}if(null==s)return void(t._isValid=!1)}if(!o&&null!=s)return void(t._isValid=!1);if(h[4]){if(!Rn.exec(h[4]))return void(t._isValid=!1);r="Z"}t._f=n+(s||"")+(r||""),ue(t)}else t._isValid=!1}function se(t){var e,i,o,n,s,r,a,h,d={" GMT":" +0000"," EDT":" -0400"," EST":" -0500"," CDT":" -0500"," CST":" -0600"," MDT":" -0600"," MST":" -0700"," PDT":" -0700"," PST":" -0800"},l="YXWVUTSRQPONZABCDEFGHIKLM";if(e=t._i.replace(/\([^\)]*\)|[\n\t]/g," ").replace(/(\s\s+)/g," ").replace(/^\s|\s$/g,""),i=Bn.exec(e)){if(o=i[1]?"ddd"+(5===i[1].length?", ":" "):"",n="D MMM "+(i[2].length>10?"YYYY ":"YY "),s="HH:mm"+(i[4]?":ss":""),i[1]){var u=new Date(i[2]),c=["Sun","Mon","Tue","Wed","Thu","Fri","Sat"][u.getDay()];if(i[1].substr(0,3)!==c)return p(t).weekdayMismatch=!0,void(t._isValid=!1)}switch(i[5].length){case 2:0===h?a=" +0000":(h=l.indexOf(i[5][1].toUpperCase())-12,a=(h<0?" -":" +")+(""+h).replace(/^-?/,"0").match(/..$/)[0]+"00");break;case 4:a=d[i[5]];break;default:a=d[" GMT"]}i[5]=a,t._i=i.splice(1).join(""),r=" ZZ",t._f=o+n+s+r,ue(t),p(t).rfc2822=!0}else t._isValid=!1}function re(t){var i=Fn.exec(t._i);if(null!==i)return void(t._d=new Date(+i[1]));ne(t),!1===t._isValid&&(delete t._isValid,se(t),!1===t._isValid&&(delete t._isValid,e.createFromInputFallback(t)))}function ae(t,e,i){return null!=t?t:null!=e?e:i}function he(t){var i=new Date(e.now());return t._useUTC?[i.getUTCFullYear(),i.getUTCMonth(),i.getUTCDate()]:[i.getFullYear(),i.getMonth(),i.getDate()]}function de(t){var e,i,o,n,s=[];if(!t._d){for(o=he(t),t._w&&null==t._a[rn]&&null==t._a[sn]&&le(t),null!=t._dayOfYear&&(n=ae(t._a[nn],o[nn]),(t._dayOfYear>mt(n)||0===t._dayOfYear)&&(p(t)._overflowDayOfYear=!0),i=bt(n,0,t._dayOfYear),t._a[sn]=i.getUTCMonth(),t._a[rn]=i.getUTCDate()),e=0;e<3&&null==t._a[e];++e)t._a[e]=s[e]=o[e];for(;e<7;e++)t._a[e]=s[e]=null==t._a[e]?2===e?1:0:t._a[e];24===t._a[an]&&0===t._a[hn]&&0===t._a[dn]&&0===t._a[ln]&&(t._nextDay=!0,t._a[an]=0),t._d=(t._useUTC?bt:yt).apply(null,s),null!=t._tzm&&t._d.setUTCMinutes(t._d.getUTCMinutes()-t._tzm),t._nextDay&&(t._a[an]=24)}}function le(t){var e,i,o,n,s,r,a,h;if(e=t._w,null!=e.GG||null!=e.W||null!=e.E)s=1,r=4,i=ae(e.GG,t._a[nn],xt(be(),1,4).year),o=ae(e.W,1),((n=ae(e.E,1))<1||n>7)&&(h=!0);else{s=t._locale._week.dow,r=t._locale._week.doy;var d=xt(be(),s,r);i=ae(e.gg,t._a[nn],d.year),o=ae(e.w,d.week),null!=e.d?((n=e.d)<0||n>6)&&(h=!0):null!=e.e?(n=e.e+s,(e.e<0||e.e>6)&&(h=!0)):n=s}o<1||o>kt(i,s,r)?p(t)._overflowWeeks=!0:null!=h?p(t)._overflowWeekday=!0:(a=wt(i,o,n,s,r),t._a[nn]=a.year,t._dayOfYear=a.dayOfYear)}function ue(t){if(t._f===e.ISO_8601)return void ne(t);if(t._f===e.RFC_2822)return void se(t);t._a=[],p(t).empty=!0;var i,o,n,s,r,a=""+t._i,h=a.length,d=0;for(n=K(t._f,t._locale).match(Ao)||[],i=0;i<n.length;i++)s=n[i],o=(a.match(Q(s,t))||[])[0],o&&(r=a.substr(0,a.indexOf(o)),r.length>0&&p(t).unusedInput.push(r),a=a.slice(a.indexOf(o)+o.length),d+=o.length),Lo[s]?(o?p(t).empty=!1:p(t).unusedTokens.push(s),ot(s,o,t)):t._strict&&!o&&p(t).unusedTokens.push(s);p(t).charsLeftOver=h-d,a.length>0&&p(t).unusedInput.push(a),t._a[an]<=12&&!0===p(t).bigHour&&t._a[an]>0&&(p(t).bigHour=void 0),p(t).parsedDateParts=t._a.slice(0),p(t).meridiem=t._meridiem,t._a[an]=ce(t._locale,t._a[an],t._meridiem),de(t),oe(t)}function ce(t,e,i){var o;return null==i?e:null!=t.meridiemHour?t.meridiemHour(e,i):null!=t.isPM?(o=t.isPM(i),o&&e<12&&(e+=12),o||12!==e||(e=0),e):e}function pe(t){var e,i,o,n,s;if(0===t._f.length)return p(t).invalidFormat=!0,void(t._d=new Date(NaN));for(n=0;n<t._f.length;n++)s=0,e=v({},t),null!=t._useUTC&&(e._useUTC=t._useUTC),e._f=t._f[n],ue(e),f(e)&&(s+=p(e).charsLeftOver,s+=10*p(e).unusedTokens.length,p(e).score=s,(null==o||s<o)&&(o=s,i=e));l(t,i||e)}function fe(t){if(!t._d){var e=L(t._i);t._a=h([e.year,e.month,e.day||e.date,e.hour,e.minute,e.second,e.millisecond],function(t){return t&&parseInt(t,10)}),de(t)}}function me(t){var e=new g(oe(ve(t)));return e._nextDay&&(e.add(1,"d"),e._nextDay=void 0),e}function ve(t){var e=t._i,o=t._f;return t._locale=t._locale||ee(t._l),null===e||void 0===o&&""===e?m({nullInput:!0}):("string"==typeof e&&(t._i=e=t._locale.preparse(e)),y(e)?new g(oe(e)):(a(e)?t._d=e:i(o)?pe(t):o?ue(t):ge(t),f(t)||(t._d=null),t))}function ge(t){var n=t._i;s(n)?t._d=new Date(e.now()):a(n)?t._d=new Date(n.valueOf()):"string"==typeof n?re(t):i(n)?(t._a=h(n.slice(0),function(t){return parseInt(t,10)}),de(t)):o(n)?fe(t):r(n)?t._d=new Date(n):e.createFromInputFallback(t)}function ye(t,e,s,r,a){var h={};return!0!==s&&!1!==s||(r=s,s=void 0),(o(t)&&n(t)||i(t)&&0===t.length)&&(t=void 0),h._isAMomentObject=!0,h._useUTC=h._isUTC=a,h._l=s,h._i=t,h._f=e,h._strict=r,me(h)}function be(t,e,i,o){return ye(t,e,i,o,!1)}function _e(t,e){var o,n;if(1===e.length&&i(e[0])&&(e=e[0]),!e.length)return be();for(o=e[0],n=1;n<e.length;++n)e[n].isValid()&&!e[n][t](o)||(o=e[n]);return o}function we(){return _e("isBefore",[].slice.call(arguments,0))}function xe(){return _e("isAfter",[].slice.call(arguments,0))}function ke(t){for(var e in t)if(-1===Yn.indexOf(e)||null!=t[e]&&isNaN(t[e]))return!1;for(var i=!1,o=0;o<Yn.length;++o)if(t[Yn[o]]){if(i)return!1;parseFloat(t[Yn[o]])!==_(t[Yn[o]])&&(i=!0)}return!0}function De(){return this._isValid}function Me(){return Ge(NaN)}function Se(t){var e=L(t),i=e.year||0,o=e.quarter||0,n=e.month||0,s=e.week||0,r=e.day||0,a=e.hour||0,h=e.minute||0,d=e.second||0,l=e.millisecond||0;this._isValid=ke(e),this._milliseconds=+l+1e3*d+6e4*h+1e3*a*60*60,this._days=+r+7*s,this._months=+n+3*o+12*i,this._data={},this._locale=ee(),this._bubble()}function Oe(t){return t instanceof Se}function Ce(t){return t<0?-1*Math.round(-1*t):Math.round(t)}function Te(t,e){U(t,0,0,function(){var t=this.utcOffset(),i="+";return t<0&&(t=-t,i="-"),i+V(~~(t/60),2)+e+V(~~t%60,2)})}function Ee(t,e){var i=(e||"").match(t);if(null===i)return null;var o=i[i.length-1]||[],n=(o+"").match(Gn)||["-",0,0],s=60*n[1]+_(n[2]);return 0===s?0:"+"===n[0]?s:-s}function Pe(t,i){var o,n;return i._isUTC?(o=i.clone(),n=(y(t)||a(t)?t.valueOf():be(t).valueOf())-o.valueOf(),o._d.setTime(o._d.valueOf()+n),e.updateOffset(o,!1),o):be(t).local()}function Ie(t){return 15*-Math.round(t._d.getTimezoneOffset()/15)}function Ne(t,i,o){var n,s=this._offset||0;if(!this.isValid())return null!=t?this:NaN;if(null!=t){if("string"==typeof t){if(null===(t=Ee(Qo,t)))return this}else Math.abs(t)<16&&!o&&(t*=60);return!this._isUTC&&i&&(n=Ie(this)),this._offset=t,this._isUTC=!0,null!=n&&this.add(n,"m"),s!==t&&(!i||this._changeInProgress?Ze(this,Ge(t-s,"m"),1,!1):this._changeInProgress||(this._changeInProgress=!0,e.updateOffset(this,!0),this._changeInProgress=null)),this}return this._isUTC?s:Ie(this)}function Ae(t,e){return null!=t?("string"!=typeof t&&(t=-t),this.utcOffset(t,e),this):-this.utcOffset()}function Re(t){return this.utcOffset(0,t)}function ze(t){return this._isUTC&&(this.utcOffset(0,t),this._isUTC=!1,t&&this.subtract(Ie(this),"m")),this}function Le(){if(null!=this._tzm)this.utcOffset(this._tzm,!1,!0);else if("string"==typeof this._i){var t=Ee(Jo,this._i);null!=t?this.utcOffset(t):this.utcOffset(0,!0)}return this}function Fe(t){return!!this.isValid()&&(t=t?be(t).utcOffset():0,(this.utcOffset()-t)%60==0)}function Be(){return this.utcOffset()>this.clone().month(0).utcOffset()||this.utcOffset()>this.clone().month(5).utcOffset()}function je(){if(!s(this._isDSTShifted))return this._isDSTShifted;var t={};if(v(t,this),t=ve(t),t._a){var e=t._isUTC?u(t._a):be(t._a);this._isDSTShifted=this.isValid()&&w(t._a,e.toArray())>0}else this._isDSTShifted=!1;return this._isDSTShifted}function He(){return!!this.isValid()&&!this._isUTC}function We(){return!!this.isValid()&&this._isUTC}function Ye(){return!!this.isValid()&&(this._isUTC&&0===this._offset)}function Ge(t,e){var i,o,n,s=t,a=null;return Oe(t)?s={ms:t._milliseconds,d:t._days,M:t._months}:r(t)?(s={},e?s[e]=t:s.milliseconds=t):(a=Vn.exec(t))?(i="-"===a[1]?-1:1,s={y:0,d:_(a[rn])*i,h:_(a[an])*i,m:_(a[hn])*i,s:_(a[dn])*i,ms:_(Ce(1e3*a[ln]))*i}):(a=Un.exec(t))?(i="-"===a[1]?-1:1,s={y:Ve(a[2],i),M:Ve(a[3],i),w:Ve(a[4],i),d:Ve(a[5],i),h:Ve(a[6],i),m:Ve(a[7],i),s:Ve(a[8],i)}):null==s?s={}:"object"==typeof s&&("from"in s||"to"in s)&&(n=qe(be(s.from),be(s.to)),s={},s.ms=n.milliseconds,s.M=n.months),o=new Se(s),Oe(t)&&d(t,"_locale")&&(o._locale=t._locale),o}function Ve(t,e){var i=t&&parseFloat(t.replace(",","."));return(isNaN(i)?0:i)*e}function Ue(t,e){var i={milliseconds:0,months:0};return i.months=e.month()-t.month()+12*(e.year()-t.year()),t.clone().add(i.months,"M").isAfter(e)&&--i.months,i.milliseconds=+e-+t.clone().add(i.months,"M"),i}function qe(t,e){var i;return t.isValid()&&e.isValid()?(e=Pe(e,t),t.isBefore(e)?i=Ue(t,e):(i=Ue(e,t),i.milliseconds=-i.milliseconds,i.months=-i.months),i):{milliseconds:0,months:0}}function Xe(t,e){return function(i,o){var n,s;return null===o||isNaN(+o)||(D(e,"moment()."+e+"(period, number) is deprecated. Please use moment()."+e+"(number, period). See http://momentjs.com/guides/#/warnings/add-inverted-param/ for more info."),s=i,i=o,o=s),i="string"==typeof i?+i:i,n=Ge(i,o),Ze(this,n,t),this}}function Ze(t,i,o,n){var s=i._milliseconds,r=Ce(i._days),a=Ce(i._months);t.isValid()&&(n=null==n||n,s&&t._d.setTime(t._d.valueOf()+s*o),r&&W(t,"Date",H(t,"Date")+r*o),a&&dt(t,H(t,"Month")+a*o),n&&e.updateOffset(t,r||a))}function Ke(t,e){var i=t.diff(e,"days",!0);return i<-6?"sameElse":i<-1?"lastWeek":i<0?"lastDay":i<1?"sameDay":i<2?"nextDay":i<7?"nextWeek":"sameElse"}function Je(t,i){var o=t||be(),n=Pe(o,this).startOf("day"),s=e.calendarFormat(this,n)||"sameElse",r=i&&(M(i[s])?i[s].call(this,o):i[s]);return this.format(r||this.localeData().calendar(s,this,be(o)))}function Qe(){return new g(this)}function $e(t,e){var i=y(t)?t:be(t);return!(!this.isValid()||!i.isValid())&&(e=z(s(e)?"millisecond":e),"millisecond"===e?this.valueOf()>i.valueOf():i.valueOf()<this.clone().startOf(e).valueOf())}function ti(t,e){var i=y(t)?t:be(t);return!(!this.isValid()||!i.isValid())&&(e=z(s(e)?"millisecond":e),"millisecond"===e?this.valueOf()<i.valueOf():this.clone().endOf(e).valueOf()<i.valueOf())}function ei(t,e,i,o){return o=o||"()",("("===o[0]?this.isAfter(t,i):!this.isBefore(t,i))&&(")"===o[1]?this.isBefore(e,i):!this.isAfter(e,i))}function ii(t,e){var i,o=y(t)?t:be(t);return!(!this.isValid()||!o.isValid())&&(e=z(e||"millisecond"),"millisecond"===e?this.valueOf()===o.valueOf():(i=o.valueOf(),this.clone().startOf(e).valueOf()<=i&&i<=this.clone().endOf(e).valueOf()))}function oi(t,e){return this.isSame(t,e)||this.isAfter(t,e)}function ni(t,e){return this.isSame(t,e)||this.isBefore(t,e)}function si(t,e,i){var o,n,s,r;return this.isValid()?(o=Pe(t,this),o.isValid()?(n=6e4*(o.utcOffset()-this.utcOffset()),e=z(e),"year"===e||"month"===e||"quarter"===e?(r=ri(this,o),"quarter"===e?r/=3:"year"===e&&(r/=12)):(s=this-o,r="second"===e?s/1e3:"minute"===e?s/6e4:"hour"===e?s/36e5:"day"===e?(s-n)/864e5:"week"===e?(s-n)/6048e5:s),i?r:b(r)):NaN):NaN}function ri(t,e){var i,o,n=12*(e.year()-t.year())+(e.month()-t.month()),s=t.clone().add(n,"months");return e-s<0?(i=t.clone().add(n-1,"months"),o=(e-s)/(s-i)):(i=t.clone().add(n+1,"months"),o=(e-s)/(i-s)),-(n+o)||0}function ai(){return this.clone().locale("en").format("ddd MMM DD YYYY HH:mm:ss [GMT]ZZ")}function hi(){if(!this.isValid())return null;var t=this.clone().utc();return t.year()<0||t.year()>9999?Z(t,"YYYYYY-MM-DD[T]HH:mm:ss.SSS[Z]"):M(Date.prototype.toISOString)?this.toDate().toISOString():Z(t,"YYYY-MM-DD[T]HH:mm:ss.SSS[Z]")}function di(){if(!this.isValid())return"moment.invalid(/* "+this._i+" */)";var t="moment",e="";this.isLocal()||(t=0===this.utcOffset()?"moment.utc":"moment.parseZone",e="Z");var i="["+t+'("]',o=0<=this.year()&&this.year()<=9999?"YYYY":"YYYYYY",n=e+'[")]';return this.format(i+o+"-MM-DD[T]HH:mm:ss.SSS"+n)}function li(t){t||(t=this.isUtc()?e.defaultFormatUtc:e.defaultFormat);var i=Z(this,t);return this.localeData().postformat(i)}function ui(t,e){return this.isValid()&&(y(t)&&t.isValid()||be(t).isValid())?Ge({to:this,from:t}).locale(this.locale()).humanize(!e):this.localeData().invalidDate()}function ci(t){return this.from(be(),t)}function pi(t,e){return this.isValid()&&(y(t)&&t.isValid()||be(t).isValid())?Ge({from:this,to:t}).locale(this.locale()).humanize(!e):this.localeData().invalidDate()}function fi(t){return this.to(be(),t)}function mi(t){var e;return void 0===t?this._locale._abbr:(e=ee(t),null!=e&&(this._locale=e),this)}function vi(){return this._locale}function gi(t){switch(t=z(t)){case"year":this.month(0);case"quarter":case"month":this.date(1);case"week":case"isoWeek":case"day":case"date":this.hours(0);case"hour":this.minutes(0);case"minute":this.seconds(0);case"second":this.milliseconds(0)}return"week"===t&&this.weekday(0),"isoWeek"===t&&this.isoWeekday(1),"quarter"===t&&this.month(3*Math.floor(this.month()/3)),this}function yi(t){return void 0===(t=z(t))||"millisecond"===t?this:("date"===t&&(t="day"),this.startOf(t).add(1,"isoWeek"===t?"week":t).subtract(1,"ms"))}function bi(){return this._d.valueOf()-6e4*(this._offset||0)}function _i(){return Math.floor(this.valueOf()/1e3)}function wi(){return new Date(this.valueOf())}function xi(){var t=this;return[t.year(),t.month(),t.date(),t.hour(),t.minute(),t.second(),t.millisecond()]}function ki(){var t=this;return{years:t.year(),months:t.month(),date:t.date(),hours:t.hours(),minutes:t.minutes(),seconds:t.seconds(),milliseconds:t.milliseconds()}}function Di(){return this.isValid()?this.toISOString():null}function Mi(){return f(this)}function Si(){return l({},p(this))}function Oi(){return p(this).overflow}function Ci(){return{input:this._i,format:this._f,locale:this._locale,isUTC:this._isUTC,strict:this._strict}}function Ti(t,e){U(0,[t,t.length],0,e)}function Ei(t){return Ai.call(this,t,this.week(),this.weekday(),this.localeData()._week.dow,this.localeData()._week.doy)}function Pi(t){return Ai.call(this,t,this.isoWeek(),this.isoWeekday(),1,4)}function Ii(){return kt(this.year(),1,4)}function Ni(){var t=this.localeData()._week;return kt(this.year(),t.dow,t.doy)}function Ai(t,e,i,o,n){var s;return null==t?xt(this,o,n).year:(s=kt(t,o,n),e>s&&(e=s),Ri.call(this,t,e,i,o,n))}function Ri(t,e,i,o,n){var s=wt(t,e,i,o,n),r=bt(s.year,0,s.dayOfYear);return this.year(r.getUTCFullYear()),this.month(r.getUTCMonth()),this.date(r.getUTCDate()),this}function zi(t){return null==t?Math.ceil((this.month()+1)/3):this.month(3*(t-1)+this.month()%3)}function Li(t){var e=Math.round((this.clone().startOf("day")-this.clone().startOf("year"))/864e5)+1;return null==t?e:this.add(t-e,"d")}function Fi(t,e){e[ln]=_(1e3*("0."+t))}function Bi(){return this._isUTC?"UTC":""}function ji(){return this._isUTC?"Coordinated Universal Time":""}function Hi(t){return be(1e3*t)}function Wi(){return be.apply(null,arguments).parseZone()}function Yi(t){return t}function Gi(t,e,i,o){var n=ee(),s=u().set(o,e);return n[i](s,t)}function Vi(t,e,i){if(r(t)&&(e=t,t=void 0),t=t||"",null!=e)return Gi(t,e,i,"month");var o,n=[];for(o=0;o<12;o++)n[o]=Gi(t,o,i,"month");return n}function Ui(t,e,i,o){"boolean"==typeof t?(r(e)&&(i=e,e=void 0),e=e||""):(e=t,i=e,t=!1,r(e)&&(i=e,e=void 0),e=e||"");var n=ee(),s=t?n._week.dow:0;if(null!=i)return Gi(e,(i+s)%7,o,"day");var a,h=[];for(a=0;a<7;a++)h[a]=Gi(e,(a+s)%7,o,"day");return h}function qi(t,e){return Vi(t,e,"months")}function Xi(t,e){return Vi(t,e,"monthsShort")}function Zi(t,e,i){return Ui(t,e,i,"weekdays")}function Ki(t,e,i){return Ui(t,e,i,"weekdaysShort")}function Ji(t,e,i){return Ui(t,e,i,"weekdaysMin")}function Qi(){
var t=this._data;return this._milliseconds=os(this._milliseconds),this._days=os(this._days),this._months=os(this._months),t.milliseconds=os(t.milliseconds),t.seconds=os(t.seconds),t.minutes=os(t.minutes),t.hours=os(t.hours),t.months=os(t.months),t.years=os(t.years),this}function $i(t,e,i,o){var n=Ge(e,i);return t._milliseconds+=o*n._milliseconds,t._days+=o*n._days,t._months+=o*n._months,t._bubble()}function to(t,e){return $i(this,t,e,1)}function eo(t,e){return $i(this,t,e,-1)}function io(t){return t<0?Math.floor(t):Math.ceil(t)}function oo(){var t,e,i,o,n,s=this._milliseconds,r=this._days,a=this._months,h=this._data;return s>=0&&r>=0&&a>=0||s<=0&&r<=0&&a<=0||(s+=864e5*io(so(a)+r),r=0,a=0),h.milliseconds=s%1e3,t=b(s/1e3),h.seconds=t%60,e=b(t/60),h.minutes=e%60,i=b(e/60),h.hours=i%24,r+=b(i/24),n=b(no(r)),a+=n,r-=io(so(n)),o=b(a/12),a%=12,h.days=r,h.months=a,h.years=o,this}function no(t){return 4800*t/146097}function so(t){return 146097*t/4800}function ro(t){if(!this.isValid())return NaN;var e,i,o=this._milliseconds;if("month"===(t=z(t))||"year"===t)return e=this._days+o/864e5,i=this._months+no(e),"month"===t?i:i/12;switch(e=this._days+Math.round(so(this._months)),t){case"week":return e/7+o/6048e5;case"day":return e+o/864e5;case"hour":return 24*e+o/36e5;case"minute":return 1440*e+o/6e4;case"second":return 86400*e+o/1e3;case"millisecond":return Math.floor(864e5*e)+o;default:throw new Error("Unknown unit "+t)}}function ao(){return this.isValid()?this._milliseconds+864e5*this._days+this._months%12*2592e6+31536e6*_(this._months/12):NaN}function ho(t){return function(){return this.as(t)}}function lo(t){return t=z(t),this.isValid()?this[t+"s"]():NaN}function uo(t){return function(){return this.isValid()?this._data[t]:NaN}}function co(){return b(this.days()/7)}function po(t,e,i,o,n){return n.relativeTime(e||1,!!i,t,o)}function fo(t,e,i){var o=Ge(t).abs(),n=bs(o.as("s")),s=bs(o.as("m")),r=bs(o.as("h")),a=bs(o.as("d")),h=bs(o.as("M")),d=bs(o.as("y")),l=n<=_s.ss&&["s",n]||n<_s.s&&["ss",n]||s<=1&&["m"]||s<_s.m&&["mm",s]||r<=1&&["h"]||r<_s.h&&["hh",r]||a<=1&&["d"]||a<_s.d&&["dd",a]||h<=1&&["M"]||h<_s.M&&["MM",h]||d<=1&&["y"]||["yy",d];return l[2]=e,l[3]=+t>0,l[4]=i,po.apply(null,l)}function mo(t){return void 0===t?bs:"function"==typeof t&&(bs=t,!0)}function vo(t,e){return void 0!==_s[t]&&(void 0===e?_s[t]:(_s[t]=e,"s"===t&&(_s.ss=e-1),!0))}function go(t){if(!this.isValid())return this.localeData().invalidDate();var e=this.localeData(),i=fo(this,!t,e);return t&&(i=e.pastFuture(+this,i)),e.postformat(i)}function yo(){if(!this.isValid())return this.localeData().invalidDate();var t,e,i,o=ws(this._milliseconds)/1e3,n=ws(this._days),s=ws(this._months);t=b(o/60),e=b(t/60),o%=60,t%=60,i=b(s/12),s%=12;var r=i,a=s,h=n,d=e,l=t,u=o,c=this.asSeconds();return c?(c<0?"-":"")+"P"+(r?r+"Y":"")+(a?a+"M":"")+(h?h+"D":"")+(d||l||u?"T":"")+(d?d+"H":"")+(l?l+"M":"")+(u?u+"S":""):"P0D"}var bo,_o;_o=Array.prototype.some?Array.prototype.some:function(t){for(var e=Object(this),i=e.length>>>0,o=0;o<i;o++)if(o in e&&t.call(this,e[o],o,e))return!0;return!1};var wo=_o,xo=e.momentProperties=[],ko=!1,Do={};e.suppressDeprecationWarnings=!1,e.deprecationHandler=null;var Mo;Mo=Object.keys?Object.keys:function(t){var e,i=[];for(e in t)d(t,e)&&i.push(e);return i};var So,Oo=Mo,Co={sameDay:"[Today at] LT",nextDay:"[Tomorrow at] LT",nextWeek:"dddd [at] LT",lastDay:"[Yesterday at] LT",lastWeek:"[Last] dddd [at] LT",sameElse:"L"},To={LTS:"h:mm:ss A",LT:"h:mm A",L:"MM/DD/YYYY",LL:"MMMM D, YYYY",LLL:"MMMM D, YYYY h:mm A",LLLL:"dddd, MMMM D, YYYY h:mm A"},Eo=/\d{1,2}/,Po={future:"in %s",past:"%s ago",s:"a few seconds",ss:"%d seconds",m:"a minute",mm:"%d minutes",h:"an hour",hh:"%d hours",d:"a day",dd:"%d days",M:"a month",MM:"%d months",y:"a year",yy:"%d years"},Io={},No={},Ao=/(\[[^\[]*\])|(\\)?([Hh]mm(ss)?|Mo|MM?M?M?|Do|DDDo|DD?D?D?|ddd?d?|do?|w[o|w]?|W[o|W]?|Qo?|YYYYYY|YYYYY|YYYY|YY|gg(ggg?)?|GG(GGG?)?|e|E|a|A|hh?|HH?|kk?|mm?|ss?|S{1,9}|x|X|zz?|ZZ?|.)/g,Ro=/(\[[^\[]*\])|(\\)?(LTS|LT|LL?L?L?|l{1,4})/g,zo={},Lo={},Fo=/\d/,Bo=/\d\d/,jo=/\d{3}/,Ho=/\d{4}/,Wo=/[+-]?\d{6}/,Yo=/\d\d?/,Go=/\d\d\d\d?/,Vo=/\d\d\d\d\d\d?/,Uo=/\d{1,3}/,qo=/\d{1,4}/,Xo=/[+-]?\d{1,6}/,Zo=/\d+/,Ko=/[+-]?\d+/,Jo=/Z|[+-]\d\d:?\d\d/gi,Qo=/Z|[+-]\d\d(?::?\d\d)?/gi,$o=/[+-]?\d+(\.\d{1,3})?/,tn=/[0-9]*['a-z\u00A0-\u05FF\u0700-\uD7FF\uF900-\uFDCF\uFDF0-\uFFEF]+|[\u0600-\u06FF\/]+(\s*?[\u0600-\u06FF]+){1,2}/i,en={},on={},nn=0,sn=1,rn=2,an=3,hn=4,dn=5,ln=6,un=7,cn=8;So=Array.prototype.indexOf?Array.prototype.indexOf:function(t){var e;for(e=0;e<this.length;++e)if(this[e]===t)return e;return-1};var pn=So;U("M",["MM",2],"Mo",function(){return this.month()+1}),U("MMM",0,0,function(t){return this.localeData().monthsShort(this,t)}),U("MMMM",0,0,function(t){return this.localeData().months(this,t)}),R("month","M"),F("month",8),J("M",Yo),J("MM",Yo,Bo),J("MMM",function(t,e){return e.monthsShortRegex(t)}),J("MMMM",function(t,e){return e.monthsRegex(t)}),et(["M","MM"],function(t,e){e[sn]=_(t)-1}),et(["MMM","MMMM"],function(t,e,i,o){var n=i._locale.monthsParse(t,o,i._strict);null!=n?e[sn]=n:p(i).invalidMonth=t});var fn=/D[oD]?(\[[^\[\]]*\]|\s)+MMMM?/,mn="January_February_March_April_May_June_July_August_September_October_November_December".split("_"),vn="Jan_Feb_Mar_Apr_May_Jun_Jul_Aug_Sep_Oct_Nov_Dec".split("_"),gn=tn,yn=tn;U("Y",0,0,function(){var t=this.year();return t<=9999?""+t:"+"+t}),U(0,["YY",2],0,function(){return this.year()%100}),U(0,["YYYY",4],0,"year"),U(0,["YYYYY",5],0,"year"),U(0,["YYYYYY",6,!0],0,"year"),R("year","y"),F("year",1),J("Y",Ko),J("YY",Yo,Bo),J("YYYY",qo,Ho),J("YYYYY",Xo,Wo),J("YYYYYY",Xo,Wo),et(["YYYYY","YYYYYY"],nn),et("YYYY",function(t,i){i[nn]=2===t.length?e.parseTwoDigitYear(t):_(t)}),et("YY",function(t,i){i[nn]=e.parseTwoDigitYear(t)}),et("Y",function(t,e){e[nn]=parseInt(t,10)}),e.parseTwoDigitYear=function(t){return _(t)+(_(t)>68?1900:2e3)};var bn=j("FullYear",!0);U("w",["ww",2],"wo","week"),U("W",["WW",2],"Wo","isoWeek"),R("week","w"),R("isoWeek","W"),F("week",5),F("isoWeek",5),J("w",Yo),J("ww",Yo,Bo),J("W",Yo),J("WW",Yo,Bo),it(["w","ww","W","WW"],function(t,e,i,o){e[o.substr(0,1)]=_(t)});var _n={dow:0,doy:6};U("d",0,"do","day"),U("dd",0,0,function(t){return this.localeData().weekdaysMin(this,t)}),U("ddd",0,0,function(t){return this.localeData().weekdaysShort(this,t)}),U("dddd",0,0,function(t){return this.localeData().weekdays(this,t)}),U("e",0,0,"weekday"),U("E",0,0,"isoWeekday"),R("day","d"),R("weekday","e"),R("isoWeekday","E"),F("day",11),F("weekday",11),F("isoWeekday",11),J("d",Yo),J("e",Yo),J("E",Yo),J("dd",function(t,e){return e.weekdaysMinRegex(t)}),J("ddd",function(t,e){return e.weekdaysShortRegex(t)}),J("dddd",function(t,e){return e.weekdaysRegex(t)}),it(["dd","ddd","dddd"],function(t,e,i,o){var n=i._locale.weekdaysParse(t,o,i._strict);null!=n?e.d=n:p(i).invalidWeekday=t}),it(["d","e","E"],function(t,e,i,o){e[o]=_(t)});var wn="Sunday_Monday_Tuesday_Wednesday_Thursday_Friday_Saturday".split("_"),xn="Sun_Mon_Tue_Wed_Thu_Fri_Sat".split("_"),kn="Su_Mo_Tu_We_Th_Fr_Sa".split("_"),Dn=tn,Mn=tn,Sn=tn;U("H",["HH",2],0,"hour"),U("h",["hh",2],0,Yt),U("k",["kk",2],0,Gt),U("hmm",0,0,function(){return""+Yt.apply(this)+V(this.minutes(),2)}),U("hmmss",0,0,function(){return""+Yt.apply(this)+V(this.minutes(),2)+V(this.seconds(),2)}),U("Hmm",0,0,function(){return""+this.hours()+V(this.minutes(),2)}),U("Hmmss",0,0,function(){return""+this.hours()+V(this.minutes(),2)+V(this.seconds(),2)}),Vt("a",!0),Vt("A",!1),R("hour","h"),F("hour",13),J("a",Ut),J("A",Ut),J("H",Yo),J("h",Yo),J("k",Yo),J("HH",Yo,Bo),J("hh",Yo,Bo),J("kk",Yo,Bo),J("hmm",Go),J("hmmss",Vo),J("Hmm",Go),J("Hmmss",Vo),et(["H","HH"],an),et(["k","kk"],function(t,e,i){var o=_(t);e[an]=24===o?0:o}),et(["a","A"],function(t,e,i){i._isPm=i._locale.isPM(t),i._meridiem=t}),et(["h","hh"],function(t,e,i){e[an]=_(t),p(i).bigHour=!0}),et("hmm",function(t,e,i){var o=t.length-2;e[an]=_(t.substr(0,o)),e[hn]=_(t.substr(o)),p(i).bigHour=!0}),et("hmmss",function(t,e,i){var o=t.length-4,n=t.length-2;e[an]=_(t.substr(0,o)),e[hn]=_(t.substr(o,2)),e[dn]=_(t.substr(n)),p(i).bigHour=!0}),et("Hmm",function(t,e,i){var o=t.length-2;e[an]=_(t.substr(0,o)),e[hn]=_(t.substr(o))}),et("Hmmss",function(t,e,i){var o=t.length-4,n=t.length-2;e[an]=_(t.substr(0,o)),e[hn]=_(t.substr(o,2)),e[dn]=_(t.substr(n))});var On,Cn=/[ap]\.?m?\.?/i,Tn=j("Hours",!0),En={calendar:Co,longDateFormat:To,invalidDate:"Invalid date",ordinal:"%d",dayOfMonthOrdinalParse:Eo,relativeTime:Po,months:mn,monthsShort:vn,week:_n,weekdays:wn,weekdaysMin:kn,weekdaysShort:xn,meridiemParse:Cn},Pn={},In={},Nn=/^\s*((?:[+-]\d{6}|\d{4})-(?:\d\d-\d\d|W\d\d-\d|W\d\d|\d\d\d|\d\d))(?:(T| )(\d\d(?::\d\d(?::\d\d(?:[.,]\d+)?)?)?)([\+\-]\d\d(?::?\d\d)?|\s*Z)?)?$/,An=/^\s*((?:[+-]\d{6}|\d{4})(?:\d\d\d\d|W\d\d\d|W\d\d|\d\d\d|\d\d))(?:(T| )(\d\d(?:\d\d(?:\d\d(?:[.,]\d+)?)?)?)([\+\-]\d\d(?::?\d\d)?|\s*Z)?)?$/,Rn=/Z|[+-]\d\d(?::?\d\d)?/,zn=[["YYYYYY-MM-DD",/[+-]\d{6}-\d\d-\d\d/],["YYYY-MM-DD",/\d{4}-\d\d-\d\d/],["GGGG-[W]WW-E",/\d{4}-W\d\d-\d/],["GGGG-[W]WW",/\d{4}-W\d\d/,!1],["YYYY-DDD",/\d{4}-\d{3}/],["YYYY-MM",/\d{4}-\d\d/,!1],["YYYYYYMMDD",/[+-]\d{10}/],["YYYYMMDD",/\d{8}/],["GGGG[W]WWE",/\d{4}W\d{3}/],["GGGG[W]WW",/\d{4}W\d{2}/,!1],["YYYYDDD",/\d{7}/]],Ln=[["HH:mm:ss.SSSS",/\d\d:\d\d:\d\d\.\d+/],["HH:mm:ss,SSSS",/\d\d:\d\d:\d\d,\d+/],["HH:mm:ss",/\d\d:\d\d:\d\d/],["HH:mm",/\d\d:\d\d/],["HHmmss.SSSS",/\d\d\d\d\d\d\.\d+/],["HHmmss,SSSS",/\d\d\d\d\d\d,\d+/],["HHmmss",/\d\d\d\d\d\d/],["HHmm",/\d\d\d\d/],["HH",/\d\d/]],Fn=/^\/?Date\((\-?\d+)/i,Bn=/^((?:Mon|Tue|Wed|Thu|Fri|Sat|Sun),?\s)?(\d?\d\s(?:Jan|Feb|Mar|Apr|May|Jun|Jul|Aug|Sep|Oct|Nov|Dec)\s(?:\d\d)?\d\d\s)(\d\d:\d\d)(\:\d\d)?(\s(?:UT|GMT|[ECMP][SD]T|[A-IK-Za-ik-z]|[+-]\d{4}))$/;e.createFromInputFallback=k("value provided is not in a recognized RFC2822 or ISO format. moment construction falls back to js Date(), which is not reliable across all browsers and versions. Non RFC2822/ISO date formats are discouraged and will be removed in an upcoming major release. Please refer to http://momentjs.com/guides/#/warnings/js-date/ for more info.",function(t){t._d=new Date(t._i+(t._useUTC?" UTC":""))}),e.ISO_8601=function(){},e.RFC_2822=function(){};var jn=k("moment().min is deprecated, use moment.max instead. http://momentjs.com/guides/#/warnings/min-max/",function(){var t=be.apply(null,arguments);return this.isValid()&&t.isValid()?t<this?this:t:m()}),Hn=k("moment().max is deprecated, use moment.min instead. http://momentjs.com/guides/#/warnings/min-max/",function(){var t=be.apply(null,arguments);return this.isValid()&&t.isValid()?t>this?this:t:m()}),Wn=function(){return Date.now?Date.now():+new Date},Yn=["year","quarter","month","week","day","hour","minute","second","millisecond"];Te("Z",":"),Te("ZZ",""),J("Z",Qo),J("ZZ",Qo),et(["Z","ZZ"],function(t,e,i){i._useUTC=!0,i._tzm=Ee(Qo,t)});var Gn=/([\+\-]|\d\d)/gi;e.updateOffset=function(){};var Vn=/^(\-)?(?:(\d*)[. ])?(\d+)\:(\d+)(?:\:(\d+)(\.\d*)?)?$/,Un=/^(-)?P(?:(-?[0-9,.]*)Y)?(?:(-?[0-9,.]*)M)?(?:(-?[0-9,.]*)W)?(?:(-?[0-9,.]*)D)?(?:T(?:(-?[0-9,.]*)H)?(?:(-?[0-9,.]*)M)?(?:(-?[0-9,.]*)S)?)?$/;Ge.fn=Se.prototype,Ge.invalid=Me;var qn=Xe(1,"add"),Xn=Xe(-1,"subtract");e.defaultFormat="YYYY-MM-DDTHH:mm:ssZ",e.defaultFormatUtc="YYYY-MM-DDTHH:mm:ss[Z]";var Zn=k("moment().lang() is deprecated. Instead, use moment().localeData() to get the language configuration. Use moment().locale() to change languages.",function(t){return void 0===t?this.localeData():this.locale(t)});U(0,["gg",2],0,function(){return this.weekYear()%100}),U(0,["GG",2],0,function(){return this.isoWeekYear()%100}),Ti("gggg","weekYear"),Ti("ggggg","weekYear"),Ti("GGGG","isoWeekYear"),Ti("GGGGG","isoWeekYear"),R("weekYear","gg"),R("isoWeekYear","GG"),F("weekYear",1),F("isoWeekYear",1),J("G",Ko),J("g",Ko),J("GG",Yo,Bo),J("gg",Yo,Bo),J("GGGG",qo,Ho),J("gggg",qo,Ho),J("GGGGG",Xo,Wo),J("ggggg",Xo,Wo),it(["gggg","ggggg","GGGG","GGGGG"],function(t,e,i,o){e[o.substr(0,2)]=_(t)}),it(["gg","GG"],function(t,i,o,n){i[n]=e.parseTwoDigitYear(t)}),U("Q",0,"Qo","quarter"),R("quarter","Q"),F("quarter",7),J("Q",Fo),et("Q",function(t,e){e[sn]=3*(_(t)-1)}),U("D",["DD",2],"Do","date"),R("date","D"),F("date",9),J("D",Yo),J("DD",Yo,Bo),J("Do",function(t,e){return t?e._dayOfMonthOrdinalParse||e._ordinalParse:e._dayOfMonthOrdinalParseLenient}),et(["D","DD"],rn),et("Do",function(t,e){e[rn]=_(t.match(Yo)[0],10)});var Kn=j("Date",!0);U("DDD",["DDDD",3],"DDDo","dayOfYear"),R("dayOfYear","DDD"),F("dayOfYear",4),J("DDD",Uo),J("DDDD",jo),et(["DDD","DDDD"],function(t,e,i){i._dayOfYear=_(t)}),U("m",["mm",2],0,"minute"),R("minute","m"),F("minute",14),J("m",Yo),J("mm",Yo,Bo),et(["m","mm"],hn);var Jn=j("Minutes",!1);U("s",["ss",2],0,"second"),R("second","s"),F("second",15),J("s",Yo),J("ss",Yo,Bo),et(["s","ss"],dn);var Qn=j("Seconds",!1);U("S",0,0,function(){return~~(this.millisecond()/100)}),U(0,["SS",2],0,function(){return~~(this.millisecond()/10)}),U(0,["SSS",3],0,"millisecond"),U(0,["SSSS",4],0,function(){return 10*this.millisecond()}),U(0,["SSSSS",5],0,function(){return 100*this.millisecond()}),U(0,["SSSSSS",6],0,function(){return 1e3*this.millisecond()}),U(0,["SSSSSSS",7],0,function(){return 1e4*this.millisecond()}),U(0,["SSSSSSSS",8],0,function(){return 1e5*this.millisecond()}),U(0,["SSSSSSSSS",9],0,function(){return 1e6*this.millisecond()}),R("millisecond","ms"),F("millisecond",16),J("S",Uo,Fo),J("SS",Uo,Bo),J("SSS",Uo,jo);var $n;for($n="SSSS";$n.length<=9;$n+="S")J($n,Zo);for($n="S";$n.length<=9;$n+="S")et($n,Fi);var ts=j("Milliseconds",!1);U("z",0,0,"zoneAbbr"),U("zz",0,0,"zoneName");var es=g.prototype;es.add=qn,es.calendar=Je,es.clone=Qe,es.diff=si,es.endOf=yi,es.format=li,es.from=ui,es.fromNow=ci,es.to=pi,es.toNow=fi,es.get=Y,es.invalidAt=Oi,es.isAfter=$e,es.isBefore=ti,es.isBetween=ei,es.isSame=ii,es.isSameOrAfter=oi,es.isSameOrBefore=ni,es.isValid=Mi,es.lang=Zn,es.locale=mi,es.localeData=vi,es.max=Hn,es.min=jn,es.parsingFlags=Si,es.set=G,es.startOf=gi,es.subtract=Xn,es.toArray=xi,es.toObject=ki,es.toDate=wi,es.toISOString=hi,es.inspect=di,es.toJSON=Di,es.toString=ai,es.unix=_i,es.valueOf=bi,es.creationData=Ci,es.year=bn,es.isLeapYear=gt,es.weekYear=Ei,es.isoWeekYear=Pi,es.quarter=es.quarters=zi,es.month=lt,es.daysInMonth=ut,es.week=es.weeks=Ot,es.isoWeek=es.isoWeeks=Ct,es.weeksInYear=Ni,es.isoWeeksInYear=Ii,es.date=Kn,es.day=es.days=zt,es.weekday=Lt,es.isoWeekday=Ft,es.dayOfYear=Li,es.hour=es.hours=Tn,es.minute=es.minutes=Jn,es.second=es.seconds=Qn,es.millisecond=es.milliseconds=ts,es.utcOffset=Ne,es.utc=Re,es.local=ze,es.parseZone=Le,es.hasAlignedHourOffset=Fe,es.isDST=Be,es.isLocal=He,es.isUtcOffset=We,es.isUtc=Ye,es.isUTC=Ye,es.zoneAbbr=Bi,es.zoneName=ji,es.dates=k("dates accessor is deprecated. Use date instead.",Kn),es.months=k("months accessor is deprecated. Use month instead",lt),es.years=k("years accessor is deprecated. Use year instead",bn),es.zone=k("moment().zone is deprecated, use moment().utcOffset instead. http://momentjs.com/guides/#/warnings/zone/",Ae),es.isDSTShifted=k("isDSTShifted is deprecated. See http://momentjs.com/guides/#/warnings/dst-shifted/ for more information",je);var is=C.prototype;is.calendar=T,is.longDateFormat=E,is.invalidDate=P,is.ordinal=I,is.preparse=Yi,is.postformat=Yi,is.relativeTime=N,is.pastFuture=A,is.set=S,is.months=st,is.monthsShort=rt,is.monthsParse=ht,is.monthsRegex=pt,is.monthsShortRegex=ct,is.week=Dt,is.firstDayOfYear=St,is.firstDayOfWeek=Mt,is.weekdays=Pt,is.weekdaysMin=Nt,is.weekdaysShort=It,is.weekdaysParse=Rt,is.weekdaysRegex=Bt,is.weekdaysShortRegex=jt,is.weekdaysMinRegex=Ht,is.isPM=qt,is.meridiem=Xt,Qt("en",{dayOfMonthOrdinalParse:/\d{1,2}(th|st|nd|rd)/,ordinal:function(t){var e=t%10;return t+(1===_(t%100/10)?"th":1===e?"st":2===e?"nd":3===e?"rd":"th")}}),e.lang=k("moment.lang is deprecated. Use moment.locale instead.",Qt),e.langData=k("moment.langData is deprecated. Use moment.localeData instead.",ee);var os=Math.abs,ns=ho("ms"),ss=ho("s"),rs=ho("m"),as=ho("h"),hs=ho("d"),ds=ho("w"),ls=ho("M"),us=ho("y"),cs=uo("milliseconds"),ps=uo("seconds"),fs=uo("minutes"),ms=uo("hours"),vs=uo("days"),gs=uo("months"),ys=uo("years"),bs=Math.round,_s={ss:44,s:45,m:45,h:22,d:26,M:11},ws=Math.abs,xs=Se.prototype;return xs.isValid=De,xs.abs=Qi,xs.add=to,xs.subtract=eo,xs.as=ro,xs.asMilliseconds=ns,xs.asSeconds=ss,xs.asMinutes=rs,xs.asHours=as,xs.asDays=hs,xs.asWeeks=ds,xs.asMonths=ls,xs.asYears=us,xs.valueOf=ao,xs._bubble=oo,xs.get=lo,xs.milliseconds=cs,xs.seconds=ps,xs.minutes=fs,xs.hours=ms,xs.days=vs,xs.weeks=co,xs.months=gs,xs.years=ys,xs.humanize=go,xs.toISOString=yo,xs.toString=yo,xs.toJSON=yo,xs.locale=mi,xs.localeData=vi,xs.toIsoString=k("toIsoString() is deprecated. Please use toISOString() instead (notice the capitals)",yo),xs.lang=Zn,U("X",0,0,"unix"),U("x",0,0,"valueOf"),J("x",Ko),J("X",$o),et("X",function(t,e,i){i._d=new Date(1e3*parseFloat(t,10))}),et("x",function(t,e,i){i._d=new Date(_(t))}),e.version="2.18.1",function(t){bo=t}(be),e.fn=es,e.min=we,e.max=xe,e.now=Wn,e.utc=u,e.unix=Hi,e.months=qi,e.isDate=a,e.locale=Qt,e.invalid=m,e.duration=Ge,e.isMoment=y,e.weekdays=Zi,e.parseZone=Wi,e.localeData=ee,e.isDuration=Oe,e.monthsShort=Xi,e.weekdaysMin=Ji,e.defineLocale=$t,e.updateLocale=te,e.locales=ie,e.weekdaysShort=Ki,e.normalizeUnits=z,e.relativeTimeRounding=mo,e.relativeTimeThreshold=vo,e.calendarFormat=Ke,e.prototype=es,e})}).call(e,i(84)(t))},function(t,e){t.exports=function(t){return t.webpackPolyfill||(t.deprecate=function(){},t.paths=[],t.children=[],t.webpackPolyfill=1),t}},function(t,e){function i(t){throw new Error("Cannot find module '"+t+"'.")}i.keys=function(){return[]},i.resolve=i,t.exports=i,i.id=85},function(t,e){(function(e){function i(t,e,i){var o=e&&i||0,n=0;for(e=e||[],t.toLowerCase().replace(/[0-9a-f]{2}/g,function(t){n<16&&(e[o+n++]=u[t])});n<16;)e[o+n++]=0;return e}function o(t,e){var i=e||0,o=l;return o[t[i++]]+o[t[i++]]+o[t[i++]]+o[t[i++]]+"-"+o[t[i++]]+o[t[i++]]+"-"+o[t[i++]]+o[t[i++]]+"-"+o[t[i++]]+o[t[i++]]+"-"+o[t[i++]]+o[t[i++]]+o[t[i++]]+o[t[i++]]+o[t[i++]]+o[t[i++]]}function n(t,e,i){var n=e&&i||0,s=e||[];t=t||{};var r=void 0!==t.clockseq?t.clockseq:m,a=void 0!==t.msecs?t.msecs:(new Date).getTime(),h=void 0!==t.nsecs?t.nsecs:g+1,d=a-v+(h-g)/1e4;if(d<0&&void 0===t.clockseq&&(r=r+1&16383),(d<0||a>v)&&void 0===t.nsecs&&(h=0),h>=1e4)throw new Error("uuid.v1(): Can't create more than 10M uuids/sec");v=a,g=h,m=r,a+=122192928e5;var l=(1e4*(268435455&a)+h)%4294967296;s[n++]=l>>>24&255,s[n++]=l>>>16&255,s[n++]=l>>>8&255,s[n++]=255&l;var u=a/4294967296*1e4&268435455;s[n++]=u>>>8&255,s[n++]=255&u,s[n++]=u>>>24&15|16,s[n++]=u>>>16&255,s[n++]=r>>>8|128,s[n++]=255&r;for(var c=t.node||f,p=0;p<6;p++)s[n+p]=c[p];return e||o(s)}function s(t,e,i){var n=e&&i||0;"string"==typeof t&&(e="binary"==t?new Array(16):null,t=null),t=t||{};var s=t.random||(t.rng||r)();if(s[6]=15&s[6]|64,s[8]=63&s[8]|128,e)for(var a=0;a<16;a++)e[n+a]=s[a];return e||o(s)}var r,a="undefined"!=typeof window?window:void 0!==e?e:null;if(a&&a.crypto&&crypto.getRandomValues){var h=new Uint8Array(16);r=function(){return crypto.getRandomValues(h),h}}if(!r){var d=new Array(16);r=function(){for(var t,e=0;e<16;e++)0==(3&e)&&(t=4294967296*Math.random()),d[e]=t>>>((3&e)<<3)&255;return d}}for(var l=[],u={},c=0;c<256;c++)l[c]=(c+256).toString(16).substr(1),u[l[c]]=c;var p=r(),f=[1|p[0],p[1],p[2],p[3],p[4],p[5]],m=16383&(p[6]<<8|p[7]),v=0,g=0,y=s;y.v1=n,y.v4=s,y.parse=i,y.unparse=o,t.exports=y}).call(e,function(){return this}())},function(t,e,i){e.util=i(1),e.DOMutil=i(88),e.DataSet=i(89),e.DataView=i(93),e.Queue=i(92),e.Graph3d=i(94),e.graph3d={Camera:i(102),Filter:i(107),Point2d:i(101),Point3d:i(100),Slider:i(108),StepNumber:i(109)},e.moment=i(82),e.Hammer=i(113),e.keycharm=i(116)},function(t,e){e.prepareElements=function(t){for(var e in t)t.hasOwnProperty(e)&&(t[e].redundant=t[e].used,t[e].used=[])},e.cleanupElements=function(t){for(var e in t)if(t.hasOwnProperty(e)&&t[e].redundant){for(var i=0;i<t[e].redundant.length;i++)t[e].redundant[i].parentNode.removeChild(t[e].redundant[i]);t[e].redundant=[]}},e.resetElements=function(t){e.prepareElements(t),e.cleanupElements(t),e.prepareElements(t)},e.getSVGElement=function(t,e,i){var o;return e.hasOwnProperty(t)?e[t].redundant.length>0?(o=e[t].redundant[0],e[t].redundant.shift()):(o=document.createElementNS("http://www.w3.org/2000/svg",t),i.appendChild(o)):(o=document.createElementNS("http://www.w3.org/2000/svg",t),e[t]={used:[],redundant:[]},i.appendChild(o)),e[t].used.push(o),o},e.getDOMElement=function(t,e,i,o){var n;return e.hasOwnProperty(t)?e[t].redundant.length>0?(n=e[t].redundant[0],e[t].redundant.shift()):(n=document.createElement(t),void 0!==o?i.insertBefore(n,o):i.appendChild(n)):(n=document.createElement(t),e[t]={used:[],redundant:[]},void 0!==o?i.insertBefore(n,o):i.appendChild(n)),e[t].used.push(n),n},e.drawPoint=function(t,i,o,n,s,r){var a;if("circle"==o.style?(a=e.getSVGElement("circle",n,s),a.setAttributeNS(null,"cx",t),a.setAttributeNS(null,"cy",i),a.setAttributeNS(null,"r",.5*o.size)):(a=e.getSVGElement("rect",n,s),a.setAttributeNS(null,"x",t-.5*o.size),a.setAttributeNS(null,"y",i-.5*o.size),a.setAttributeNS(null,"width",o.size),a.setAttributeNS(null,"height",o.size)),void 0!==o.styles&&a.setAttributeNS(null,"style",o.styles),a.setAttributeNS(null,"class",o.className+" vis-point"),r){var h=e.getSVGElement("text",n,s);r.xOffset&&(t+=r.xOffset),r.yOffset&&(i+=r.yOffset),r.content&&(h.textContent=r.content),r.className&&h.setAttributeNS(null,"class",r.className+" vis-label"),h.setAttributeNS(null,"x",t),h.setAttributeNS(null,"y",i)}return a},e.drawBar=function(t,i,o,n,s,r,a,h){if(0!=n){n<0&&(n*=-1,i-=n);var d=e.getSVGElement("rect",r,a);d.setAttributeNS(null,"x",t-.5*o),d.setAttributeNS(null,"y",i),d.setAttributeNS(null,"width",o),d.setAttributeNS(null,"height",n),d.setAttributeNS(null,"class",s),h&&d.setAttributeNS(null,"style",h)}}},function(t,e,i){function o(t){return t&&t.__esModule?t:{default:t}}function n(t,e){if(t&&!Array.isArray(t)&&(e=t,t=null),this._options=e||{},this._data={},this.length=0,this._fieldId=this._options.fieldId||"id",this._type={},this._options.type)for(var i=(0,l.default)(this._options.type),o=0,n=i.length;o<n;o++){var s=i[o],r=this._options.type[s];this._type[s]="Date"==r||"ISODate"==r||"ASPDate"==r?"Date":r}if(this._options.convert)throw new Error('Option "convert" is deprecated. Use "type" instead.');this._subscribers={},t&&this.add(t),this.setOptions(e)}var s=i(90),r=o(s),a=i(62),h=o(a),d=i(58),l=o(d),u=i(1),c=i(92);n.prototype.setOptions=function(t){t&&void 0!==t.queue&&(!1===t.queue?this._queue&&(this._queue.destroy(),delete this._queue):(this._queue||(this._queue=c.extend(this,{replace:["add","update","remove"]})),"object"===(0,h.default)(t.queue)&&this._queue.setOptions(t.queue)))},n.prototype.on=function(t,e){var i=this._subscribers[t];i||(i=[],this._subscribers[t]=i),i.push({callback:e})},n.prototype.subscribe=function(){throw new Error("DataSet.subscribe is deprecated. Use DataSet.on instead.")},n.prototype.off=function(t,e){var i=this._subscribers[t];i&&(this._subscribers[t]=i.filter(function(t){return t.callback!=e}))},n.prototype.unsubscribe=function(){throw new Error("DataSet.unsubscribe is deprecated. Use DataSet.off instead.")},n.prototype._trigger=function(t,e,i){if("*"==t)throw new Error("Cannot trigger event *");var o=[];t in this._subscribers&&(o=o.concat(this._subscribers[t])),"*"in this._subscribers&&(o=o.concat(this._subscribers["*"]));for(var n=0,s=o.length;n<s;n++){var r=o[n];r.callback&&r.callback(t,e,i||null)}},n.prototype.add=function(t,e){var i,o=[],n=this;if(Array.isArray(t))for(var s=0,r=t.length;s<r;s++)i=n._addItem(t[s]),o.push(i);else{if(!t||"object"!==(void 0===t?"undefined":(0,h.default)(t)))throw new Error("Unknown dataType");i=n._addItem(t),o.push(i)}return o.length&&this._trigger("add",{items:o},e),o},n.prototype.update=function(t,e){var i=[],o=[],n=[],s=[],r=this,a=r._fieldId,d=function(t){var e=t[a];if(r._data[e]){var h=u.extend({},r._data[e]);e=r._updateItem(t),o.push(e),s.push(t),n.push(h)}else e=r._addItem(t),i.push(e)};if(Array.isArray(t))for(var l=0,c=t.length;l<c;l++)t[l]&&"object"===(0,h.default)(t[l])?d(t[l]):console.warn("Ignoring input item, which is not an object at index "+l);else{if(!t||"object"!==(void 0===t?"undefined":(0,h.default)(t)))throw new Error("Unknown dataType");d(t)}if(i.length&&this._trigger("add",{items:i},e),o.length){var p={items:o,oldData:n,data:s};this._trigger("update",p,e)}return i.concat(o)},n.prototype.get=function(t){var e,i,o,n=this,s=u.getType(arguments[0]);"String"==s||"Number"==s?(e=arguments[0],o=arguments[1]):"Array"==s?(i=arguments[0],o=arguments[1]):o=arguments[0];var r;if(o&&o.returnType){r=-1==["Array","Object"].indexOf(o.returnType)?"Array":o.returnType}else r="Array";var a,h,d,c,p,f=o&&o.type||this._options.type,m=o&&o.filter,v=[];if(void 0!=e)(a=n._getItem(e,f))&&m&&!m(a)&&(a=null);else if(void 0!=i)for(c=0,p=i.length;c<p;c++)a=n._getItem(i[c],f),m&&!m(a)||v.push(a);else for(h=(0,l.default)(this._data),c=0,p=h.length;c<p;c++)d=h[c],a=n._getItem(d,f),m&&!m(a)||v.push(a);if(o&&o.order&&void 0==e&&this._sort(v,o.order),o&&o.fields){var g=o.fields;if(void 0!=e)a=this._filterFields(a,g);else for(c=0,p=v.length;c<p;c++)v[c]=this._filterFields(v[c],g)}if("Object"==r){var y,b={};for(c=0,p=v.length;c<p;c++)y=v[c],b[y.id]=y;return b}return void 0!=e?a:v},n.prototype.getIds=function(t){var e,i,o,n,s,r=this._data,a=t&&t.filter,h=t&&t.order,d=t&&t.type||this._options.type,u=(0,l.default)(r),c=[];if(a)if(h){for(s=[],e=0,i=u.length;e<i;e++)o=u[e],n=this._getItem(o,d),a(n)&&s.push(n);for(this._sort(s,h),e=0,i=s.length;e<i;e++)c.push(s[e][this._fieldId])}else for(e=0,i=u.length;e<i;e++)o=u[e],n=this._getItem(o,d),a(n)&&c.push(n[this._fieldId]);else if(h){for(s=[],e=0,i=u.length;e<i;e++)o=u[e],s.push(r[o]);for(this._sort(s,h),e=0,i=s.length;e<i;e++)c.push(s[e][this._fieldId])}else for(e=0,i=u.length;e<i;e++)o=u[e],n=r[o],c.push(n[this._fieldId]);return c},n.prototype.getDataSet=function(){return this},n.prototype.forEach=function(t,e){var i,o,n,s,r=e&&e.filter,a=e&&e.type||this._options.type,h=this._data,d=(0,l.default)(h);if(e&&e.order){var u=this.get(e);for(i=0,o=u.length;i<o;i++)n=u[i],s=n[this._fieldId],t(n,s)}else for(i=0,o=d.length;i<o;i++)s=d[i],n=this._getItem(s,a),r&&!r(n)||t(n,s)},n.prototype.map=function(t,e){var i,o,n,s,r=e&&e.filter,a=e&&e.type||this._options.type,h=[],d=this._data,u=(0,l.default)(d);for(i=0,o=u.length;i<o;i++)n=u[i],s=this._getItem(n,a),r&&!r(s)||h.push(t(s,n));return e&&e.order&&this._sort(h,e.order),h},n.prototype._filterFields=function(t,e){if(!t)return t;var i,o,n={},s=(0,l.default)(t),r=s.length;if(Array.isArray(e))for(i=0;i<r;i++)o=s[i],-1!=e.indexOf(o)&&(n[o]=t[o]);else for(i=0;i<r;i++)o=s[i],e.hasOwnProperty(o)&&(n[e[o]]=t[o]);return n},n.prototype._sort=function(t,e){if(u.isString(e)){var i=e;t.sort(function(t,e){var o=t[i],n=e[i];return o>n?1:o<n?-1:0})}else{if("function"!=typeof e)throw new TypeError("Order must be a function or a string");t.sort(e)}},n.prototype.remove=function(t,e){var i,o,n,s,r=[],a=[],h=[];for(h=Array.isArray(t)?t:[t],i=0,o=h.length;i<o;i++)(s=this._remove(h[i]))&&void 0!=(n=s[this._fieldId])&&(r.push(n),a.push(s));return r.length&&this._trigger("remove",{items:r,oldData:a},e),r},n.prototype._remove=function(t){var e,i;return u.isNumber(t)||u.isString(t)?i=t:t&&"object"===(void 0===t?"undefined":(0,h.default)(t))&&(i=t[this._fieldId]),void 0!==i&&this._data[i]?(e=this._data[i],delete this._data[i],this.length--,e):null},n.prototype.clear=function(t){var e,i,o=(0,l.default)(this._data),n=[];for(e=0,i=o.length;e<i;e++)n.push(this._data[o[e]]);return this._data={},this.length=0,this._trigger("remove",{items:o,oldData:n},t),o},n.prototype.max=function(t){var e,i,o=this._data,n=(0,l.default)(o),s=null,r=null;for(e=0,i=n.length;e<i;e++){var a=n[e],h=o[a],d=h[t];null!=d&&(!s||d>r)&&(s=h,r=d)}return s},n.prototype.min=function(t){var e,i,o=this._data,n=(0,l.default)(o),s=null,r=null;for(e=0,i=n.length;e<i;e++){var a=n[e],h=o[a],d=h[t];null!=d&&(!s||d<r)&&(s=h,r=d)}return s},n.prototype.distinct=function(t){var e,i,o,n=this._data,s=(0,l.default)(n),r=[],a=this._options.type&&this._options.type[t]||null,h=0;for(e=0,o=s.length;e<o;e++){var d=s[e],c=n[d],p=c[t],f=!1;for(i=0;i<h;i++)if(r[i]==p){f=!0;break}f||void 0===p||(r[h]=p,h++)}if(a)for(e=0,o=r.length;e<o;e++)r[e]=u.convert(r[e],a);return r},n.prototype._addItem=function(t){var e=t[this._fieldId];if(void 0!=e){if(this._data[e])throw new Error("Cannot add item: item with id "+e+" already exists")}else e=u.randomUUID(),t[this._fieldId]=e;var i,o,n={},s=(0,l.default)(t);for(i=0,o=s.length;i<o;i++){var r=s[i],a=this._type[r];n[r]=u.convert(t[r],a)}return this._data[e]=n,this.length++,e},n.prototype._getItem=function(t,e){var i,o,n,s,r=this._data[t];if(!r)return null;var a={},h=(0,l.default)(r);if(e)for(n=0,s=h.length;n<s;n++)i=h[n],o=r[i],a[i]=u.convert(o,e[i]);else for(n=0,s=h.length;n<s;n++)i=h[n],o=r[i],a[i]=o;return a[this._fieldId]||(a[this._fieldId]=r.id),a},n.prototype._updateItem=function(t){var e=t[this._fieldId];if(void 0==e)throw new Error("Cannot update item: item has no id (item: "+(0,r.default)(t)+")");var i=this._data[e];if(!i)throw new Error("Cannot update item: no item with id "+e+" found");for(var o=(0,l.default)(t),n=0,s=o.length;n<s;n++){var a=o[n],h=this._type[a];i[a]=u.convert(t[a],h)}return e},t.exports=n},function(t,e,i){t.exports={default:i(91),__esModule:!0}},function(t,e,i){var o=i(17),n=o.JSON||(o.JSON={stringify:JSON.stringify});t.exports=function(t){return n.stringify.apply(n,arguments)}},function(t,e){function i(t){this.delay=null,this.max=1/0,this._queue=[],this._timeout=null,this._extended=null,this.setOptions(t)}i.prototype.setOptions=function(t){t&&void 0!==t.delay&&(this.delay=t.delay),t&&void 0!==t.max&&(this.max=t.max),this._flushIfNeeded()},i.extend=function(t,e){var o=new i(e);if(void 0!==t.flush)throw new Error("Target object already has a property flush");t.flush=function(){o.flush()};var n=[{name:"flush",original:void 0}];if(e&&e.replace)for(var s=0;s<e.replace.length;s++){var r=e.replace[s];n.push({name:r,original:t[r]}),o.replace(t,r)}return o._extended={object:t,methods:n},o},i.prototype.destroy=function(){if(this.flush(),this._extended){for(var t=this._extended.object,e=this._extended.methods,i=0;i<e.length;i++){var o=e[i];o.original?t[o.name]=o.original:delete t[o.name]}this._extended=null}},i.prototype.replace=function(t,e){var i=this,o=t[e];if(!o)throw new Error("Method "+e+" undefined");t[e]=function(){for(var t=[],e=0;e<arguments.length;e++)t[e]=arguments[e];i.queue({args:t,fn:o,context:this})}},i.prototype.queue=function(t){"function"==typeof t?this._queue.push({fn:t}):this._queue.push(t),this._flushIfNeeded()},i.prototype._flushIfNeeded=function(){if(this._queue.length>this.max&&this.flush(),clearTimeout(this._timeout),this.queue.length>0&&"number"==typeof this.delay){var t=this;this._timeout=setTimeout(function(){t.flush()},this.delay)}},i.prototype.flush=function(){for(;this._queue.length>0;){var t=this._queue.shift();t.fn.apply(t.context||t.fn,t.args||[])}},t.exports=i},function(t,e,i){function o(t,e){this._data=null,this._ids={},this.length=0,this._options=e||{},this._fieldId="id",this._subscribers={};var i=this;this.listener=function(){i._onEvent.apply(i,arguments)},this.setData(t)}var n=i(58),s=function(t){return t&&t.__esModule?t:{default:t}}(n),r=i(1),a=i(89);o.prototype.setData=function(t){var e,i,o,n,s;if(this._data){for(this._data.off&&this._data.off("*",this.listener),e=this._data.getIds({filter:this._options&&this._options.filter}),s=[],o=0,n=e.length;o<n;o++)s.push(this._data._data[e[o]]);this._ids={},this.length=0,this._trigger("remove",{items:e,oldData:s})}if(this._data=t,this._data){for(this._fieldId=this._options.fieldId||this._data&&this._data.options&&this._data.options.fieldId||"id",e=this._data.getIds({filter:this._options&&this._options.filter}),o=0,n=e.length;o<n;o++)i=e[o],this._ids[i]=!0;this.length=e.length,
this._trigger("add",{items:e}),this._data.on&&this._data.on("*",this.listener)}},o.prototype.refresh=function(){var t,e,i,o=this._data.getIds({filter:this._options&&this._options.filter}),n=(0,s.default)(this._ids),r={},a=[],h=[],d=[];for(e=0,i=o.length;e<i;e++)t=o[e],r[t]=!0,this._ids[t]||(a.push(t),this._ids[t]=!0);for(e=0,i=n.length;e<i;e++)t=n[e],r[t]||(h.push(t),d.push(this._data._data[t]),delete this._ids[t]);this.length+=a.length-h.length,a.length&&this._trigger("add",{items:a}),h.length&&this._trigger("remove",{items:h,oldData:d})},o.prototype.get=function(t){var e,i,o,n=this,s=r.getType(arguments[0]);"String"==s||"Number"==s||"Array"==s?(e=arguments[0],i=arguments[1],o=arguments[2]):(i=arguments[0],o=arguments[1]);var a=r.extend({},this._options,i);this._options.filter&&i&&i.filter&&(a.filter=function(t){return n._options.filter(t)&&i.filter(t)});var h=[];return void 0!=e&&h.push(e),h.push(a),h.push(o),this._data&&this._data.get.apply(this._data,h)},o.prototype.getIds=function(t){var e;if(this._data){var i,o=this._options.filter;i=t&&t.filter?o?function(e){return o(e)&&t.filter(e)}:t.filter:o,e=this._data.getIds({filter:i,order:t&&t.order})}else e=[];return e},o.prototype.map=function(t,e){var i=[];if(this._data){var o,n=this._options.filter;o=e&&e.filter?n?function(t){return n(t)&&e.filter(t)}:e.filter:n,i=this._data.map(t,{filter:o,order:e&&e.order})}else i=[];return i},o.prototype.getDataSet=function(){for(var t=this;t instanceof o;)t=t._data;return t||null},o.prototype._onEvent=function(t,e,i){var o,n,s,r,a=e&&e.items,h=[],d=[],l=[],u=[],c=[],p=[];if(a&&this._data){switch(t){case"add":for(o=0,n=a.length;o<n;o++)s=a[o],(r=this.get(s))&&(this._ids[s]=!0,h.push(s));break;case"update":for(o=0,n=a.length;o<n;o++)s=a[o],r=this.get(s),r?this._ids[s]?(d.push(s),c.push(e.data[o]),u.push(e.oldData[o])):(this._ids[s]=!0,h.push(s)):this._ids[s]&&(delete this._ids[s],l.push(s),p.push(e.oldData[o]));break;case"remove":for(o=0,n=a.length;o<n;o++)s=a[o],this._ids[s]&&(delete this._ids[s],l.push(s),p.push(e.oldData[o]))}this.length+=h.length-l.length,h.length&&this._trigger("add",{items:h},i),d.length&&this._trigger("update",{items:d,oldData:u,data:c},i),l.length&&this._trigger("remove",{items:l,oldData:p},i)}},o.prototype.on=a.prototype.on,o.prototype.off=a.prototype.off,o.prototype._trigger=a.prototype._trigger,o.prototype.subscribe=o.prototype.on,o.prototype.unsubscribe=o.prototype.off,t.exports=o},function(t,e,i){function o(t,e,i){if(!(this instanceof o))throw new SyntaxError("Constructor must be called with the new operator");this.containerElement=t,this.dataGroup=new v,this.dataPoints=null,this.create(),m.setDefaults(g,this),this.colX=void 0,this.colY=void 0,this.colZ=void 0,this.colValue=void 0,this.colFilter=void 0,this.setOptions(i),e&&this.setData(e)}function n(t){return"clientX"in t?t.clientX:t.targetTouches[0]&&t.targetTouches[0].clientX||0}function s(t){return"clientY"in t?t.clientY:t.targetTouches[0]&&t.targetTouches[0].clientY||0}var r=i(95),a=function(t){return t&&t.__esModule?t:{default:t}}(r),h=i(99),d=(i(89),i(93),i(1)),l=i(100),u=i(101),c=(i(102),i(107)),p=i(108),f=i(109),m=(i(110),i(111)),v=i(112);o.STYLE=m.STYLE;var g={width:"400px",height:"400px",filterLabel:"time",legendLabel:"value",xLabel:"x",yLabel:"y",zLabel:"z",xValueLabel:function(t){return t},yValueLabel:function(t){return t},zValueLabel:function(t){return t},showXAxis:!0,showYAxis:!0,showZAxis:!0,showGrid:!0,showPerspective:!0,showShadow:!1,keepAspectRatio:!0,verticalRatio:.5,dotSizeRatio:.02,dotSizeMinFraction:.5,dotSizeMaxFraction:2.5,showAnimationControls:void 0,animationInterval:1e3,animationPreload:!1,animationAutoStart:void 0,axisColor:"#4D4D4D",gridColor:"#D3D3D3",xCenter:"55%",yCenter:"50%",style:o.STYLE.DOT,tooltip:!1,tooltipStyle:{content:{padding:"10px",border:"1px solid #4d4d4d",color:"#1a1a1a",background:"rgba(255,255,255,0.7)",borderRadius:"2px",boxShadow:"5px 5px 10px rgba(128,128,128,0.5)"},line:{height:"40px",width:"0",borderLeft:"1px solid #4d4d4d"},dot:{height:"0",width:"0",border:"5px solid #4d4d4d",borderRadius:"5px"}},showLegend:void 0,backgroundColor:void 0,dataColor:{fill:"#7DC1FF",stroke:"#3267D2",strokeWidth:1},cameraPosition:{horizontal:1,vertical:.5,distance:1.7},xBarWidth:void 0,yBarWidth:void 0,valueMin:void 0,valueMax:void 0,xMin:void 0,xMax:void 0,xStep:void 0,yMin:void 0,yMax:void 0,yStep:void 0,zMin:void 0,zMax:void 0,zStep:void 0};h(o.prototype),o.prototype._setScale=function(){this.scale=new l(1/this.xRange.range(),1/this.yRange.range(),1/this.zRange.range()),this.keepAspectRatio&&(this.scale.x<this.scale.y?this.scale.y=this.scale.x:this.scale.x=this.scale.y),this.scale.z*=this.verticalRatio,void 0!==this.valueRange&&(this.scale.value=1/this.valueRange.range());var t=this.xRange.center()*this.scale.x,e=this.yRange.center()*this.scale.y,i=this.zRange.center()*this.scale.z;this.camera.setArmLocation(t,e,i)},o.prototype._convert3Dto2D=function(t){var e=this._convertPointToTranslation(t);return this._convertTranslationToScreen(e)},o.prototype._convertPointToTranslation=function(t){var e=this.camera.getCameraLocation(),i=this.camera.getCameraRotation(),o=t.x*this.scale.x,n=t.y*this.scale.y,s=t.z*this.scale.z,r=e.x,a=e.y,h=e.z,d=Math.sin(i.x),u=Math.cos(i.x),c=Math.sin(i.y),p=Math.cos(i.y),f=Math.sin(i.z),m=Math.cos(i.z);return new l(p*(f*(n-a)+m*(o-r))-c*(s-h),d*(p*(s-h)+c*(f*(n-a)+m*(o-r)))+u*(m*(n-a)-f*(o-r)),u*(p*(s-h)+c*(f*(n-a)+m*(o-r)))-d*(m*(n-a)-f*(o-r)))},o.prototype._convertTranslationToScreen=function(t){var e,i,o=this.eye.x,n=this.eye.y,s=this.eye.z,r=t.x,a=t.y,h=t.z;return this.showPerspective?(e=s/h*(r-o),i=s/h*(a-n)):(e=r*(-s/this.camera.getArmLength()),i=a*(-s/this.camera.getArmLength())),new u(this.currentXCenter+e*this.frame.canvas.clientWidth,this.currentYCenter-i*this.frame.canvas.clientWidth)},o.prototype._calcTranslations=function(t){for(var e=0;e<t.length;e++){var i=t[e];i.trans=this._convertPointToTranslation(i.point),i.screen=this._convertTranslationToScreen(i.trans);var o=this._convertPointToTranslation(i.bottom);i.dist=this.showPerspective?o.length():-o.z}var n=function(t,e){return e.dist-t.dist};t.sort(n)},o.prototype._checkValueField=function(t){if(this.style===o.STYLE.BARCOLOR||this.style===o.STYLE.BARSIZE||this.style===o.STYLE.DOTCOLOR||this.style===o.STYLE.DOTSIZE){if(void 0===this.colValue)throw new Error("Expected data to have  field 'style'  for graph style '"+this.style+"'");if(void 0===t[0][this.colValue])throw new Error("Expected data to have  field '"+this.colValue+"'  for graph style '"+this.style+"'")}},o.prototype._initializeData=function(t,e){if(this.dataGroup.initializeData(this,t,e),this.xRange=this.dataGroup.xRange,this.yRange=this.dataGroup.yRange,this.zRange=this.dataGroup.zRange,this.valueRange=this.dataGroup.valueRange,this.xStep=this.dataGroup.xStep,this.yStep=this.dataGroup.yStep,this.zStep=this.dataGroup.zStep,this.xBarWidth=this.dataGroup.xBarWidth,this.yBarWidth=this.dataGroup.yBarWidth,this.colX=this.dataGroup.colX,this.colY=this.dataGroup.colY,this.colZ=this.dataGroup.colZ,this.colValue=this.dataGroup.colValue,this.dataGroup.getDataTable()[0].hasOwnProperty("filter")){this.colFilter="filter";var i=this;void 0===this.dataFilter&&(this.dataFilter=new c(this.dataGroup,this.colFilter,this),this.dataFilter.setOnLoadCallback(function(){i.redraw()}))}this._setScale()},o.prototype.getDataPoints=function(t){for(var e=[],i=0;i<t.length;i++){var o=new l;o.x=t[i][this.colX]||0,o.y=t[i][this.colY]||0,o.z=t[i][this.colZ]||0,o.data=t[i],void 0!==this.colValue&&(o.value=t[i][this.colValue]||0);var n={};n.point=o,n.bottom=new l(o.x,o.y,this.zRange.min),n.trans=void 0,n.screen=void 0,e.push(n)}return e},o.prototype._getDataPoints=function(t){var e,i,n,s,r=[];if(this.style===o.STYLE.GRID||this.style===o.STYLE.SURFACE){var a=this.dataGroup.getDistinctValues(this.colX,t),h=this.dataGroup.getDistinctValues(this.colY,t);r=this.getDataPoints(t);var d=[];for(n=0;n<r.length;n++){s=r[n];var l=a.indexOf(s.point.x),u=h.indexOf(s.point.y);void 0===d[l]&&(d[l]=[]),d[l][u]=s}for(e=0;e<d.length;e++)for(i=0;i<d[e].length;i++)d[e][i]&&(d[e][i].pointRight=e<d.length-1?d[e+1][i]:void 0,d[e][i].pointTop=i<d[e].length-1?d[e][i+1]:void 0,d[e][i].pointCross=e<d.length-1&&i<d[e].length-1?d[e+1][i+1]:void 0)}else if(this._checkValueField(t),r=this.getDataPoints(t),this.style===o.STYLE.LINE)for(n=0;n<r.length;n++)n>0&&(r[n-1].pointNext=r[n]);return r},o.prototype.create=function(){for(;this.containerElement.hasChildNodes();)this.containerElement.removeChild(this.containerElement.firstChild);this.frame=document.createElement("div"),this.frame.style.position="relative",this.frame.style.overflow="hidden",this.frame.canvas=document.createElement("canvas"),this.frame.canvas.style.position="relative",this.frame.appendChild(this.frame.canvas);var t=document.createElement("DIV");t.style.color="red",t.style.fontWeight="bold",t.style.padding="10px",t.innerHTML="Error: your browser does not support HTML canvas",this.frame.canvas.appendChild(t),this.frame.filter=document.createElement("div"),this.frame.filter.style.position="absolute",this.frame.filter.style.bottom="0px",this.frame.filter.style.left="0px",this.frame.filter.style.width="100%",this.frame.appendChild(this.frame.filter);var e=this,i=function(t){e._onMouseDown(t)},o=function(t){e._onTouchStart(t)},n=function(t){e._onWheel(t)},s=function(t){e._onTooltip(t)},r=function(t){e._onClick(t)};d.addEventListener(this.frame.canvas,"mousedown",i),d.addEventListener(this.frame.canvas,"touchstart",o),d.addEventListener(this.frame.canvas,"mousewheel",n),d.addEventListener(this.frame.canvas,"mousemove",s),d.addEventListener(this.frame.canvas,"click",r),this.containerElement.appendChild(this.frame)},o.prototype._setSize=function(t,e){this.frame.style.width=t,this.frame.style.height=e,this._resizeCanvas()},o.prototype._resizeCanvas=function(){this.frame.canvas.style.width="100%",this.frame.canvas.style.height="100%",this.frame.canvas.width=this.frame.canvas.clientWidth,this.frame.canvas.height=this.frame.canvas.clientHeight,this.frame.filter.style.width=this.frame.canvas.clientWidth-20+"px"},o.prototype.animationStart=function(){if(!this.frame.filter||!this.frame.filter.slider)throw new Error("No animation available");this.frame.filter.slider.play()},o.prototype.animationStop=function(){this.frame.filter&&this.frame.filter.slider&&this.frame.filter.slider.stop()},o.prototype._resizeCenter=function(){"%"===this.xCenter.charAt(this.xCenter.length-1)?this.currentXCenter=parseFloat(this.xCenter)/100*this.frame.canvas.clientWidth:this.currentXCenter=parseFloat(this.xCenter),"%"===this.yCenter.charAt(this.yCenter.length-1)?this.currentYCenter=parseFloat(this.yCenter)/100*(this.frame.canvas.clientHeight-this.frame.filter.clientHeight):this.currentYCenter=parseFloat(this.yCenter)},o.prototype.getCameraPosition=function(){var t=this.camera.getArmRotation();return t.distance=this.camera.getArmLength(),t},o.prototype._readData=function(t){this._initializeData(t,this.style),this.dataFilter?this.dataPoints=this.dataFilter._getDataPoints():this.dataPoints=this._getDataPoints(this.dataGroup.getDataTable()),this._redrawFilter()},o.prototype.setData=function(t){this._readData(t),this.redraw(),this.animationAutoStart&&this.dataFilter&&this.animationStart()},o.prototype.setOptions=function(t){this.animationStop(),m.setOptions(t,this),this.setPointDrawingMethod(),this._setSize(this.width,this.height),this.dataGroup.reload(),this.animationAutoStart&&this.dataFilter&&this.animationStart()},o.prototype.setPointDrawingMethod=function(){var t=void 0;switch(this.style){case o.STYLE.BAR:t=o.prototype._redrawBarGraphPoint;break;case o.STYLE.BARCOLOR:t=o.prototype._redrawBarColorGraphPoint;break;case o.STYLE.BARSIZE:t=o.prototype._redrawBarSizeGraphPoint;break;case o.STYLE.DOT:t=o.prototype._redrawDotGraphPoint;break;case o.STYLE.DOTLINE:t=o.prototype._redrawDotLineGraphPoint;break;case o.STYLE.DOTCOLOR:t=o.prototype._redrawDotColorGraphPoint;break;case o.STYLE.DOTSIZE:t=o.prototype._redrawDotSizeGraphPoint;break;case o.STYLE.SURFACE:t=o.prototype._redrawSurfaceGraphPoint;break;case o.STYLE.GRID:t=o.prototype._redrawGridGraphPoint;break;case o.STYLE.LINE:t=o.prototype._redrawLineGraphPoint;break;default:throw new Error("Can not determine point drawing method for graph style '"+this.style+"'")}this._pointDrawingMethod=t},o.prototype.redraw=function(){if(void 0===this.dataPoints)throw new Error("Graph data not initialized");this._resizeCanvas(),this._resizeCenter(),this._redrawSlider(),this._redrawClear(),this._redrawAxis(),this._redrawDataGraph(),this._redrawInfo(),this._redrawLegend()},o.prototype._getContext=function(){var t=this.frame.canvas,e=t.getContext("2d");return e.lineJoin="round",e.lineCap="round",e},o.prototype._redrawClear=function(){var t=this.frame.canvas;t.getContext("2d").clearRect(0,0,t.width,t.height)},o.prototype._dotSize=function(){return this.frame.clientWidth*this.dotSizeRatio},o.prototype._getLegendWidth=function(){var t;if(this.style===o.STYLE.DOTSIZE){t=this._dotSize()*this.dotSizeMaxFraction}else t=this.style===o.STYLE.BARSIZE?this.xBarWidth:20;return t},o.prototype._redrawLegend=function(){if(!0===this.showLegend&&this.style!==o.STYLE.LINE&&this.style!==o.STYLE.BARSIZE){var t=this.style===o.STYLE.BARSIZE||this.style===o.STYLE.DOTSIZE,e=this.style===o.STYLE.DOTSIZE||this.style===o.STYLE.DOTCOLOR||this.style===o.STYLE.BARCOLOR,i=Math.max(.25*this.frame.clientHeight,100),n=this.margin,s=this._getLegendWidth(),r=this.frame.clientWidth-this.margin,a=r-s,h=n+i,d=this._getContext();if(d.lineWidth=1,d.font="14px arial",!1===t){var l,c=i;for(l=0;l<c;l++){var p=(l-0)/(c-0),m=240*p,v=this._hsv2rgb(m,1,1);d.strokeStyle=v,d.beginPath(),d.moveTo(a,n+l),d.lineTo(r,n+l),d.stroke()}d.strokeStyle=this.axisColor,d.strokeRect(a,n,s,i)}else{var g;this.style===o.STYLE.DOTSIZE?g=s*(this.dotSizeMinFraction/this.dotSizeMaxFraction):(this.style,o.STYLE.BARSIZE),d.strokeStyle=this.axisColor,d.fillStyle=this.dataColor.fill,d.beginPath(),d.moveTo(a,n),d.lineTo(r,n),d.lineTo(a+g,h),d.lineTo(a,h),d.closePath(),d.fill(),d.stroke()}var y=e?this.valueRange.min:this.zRange.min,b=e?this.valueRange.max:this.zRange.max,_=new f(y,b,(b-y)/5,!0);_.start(!0);for(var l,w,x;!_.end();)l=h-(_.getCurrent()-y)/(b-y)*i,w=new u(a-5,l),x=new u(a,l),this._line(d,w,x),d.textAlign="right",d.textBaseline="middle",d.fillStyle=this.axisColor,d.fillText(_.getCurrent(),a-10,l),_.next();d.textAlign="right",d.textBaseline="top";var k=this.legendLabel;d.fillText(k,r,h+this.margin)}},o.prototype._redrawFilter=function(){if(this.frame.filter.innerHTML="",this.dataFilter){var t={visible:this.showAnimationControls},e=new p(this.frame.filter,t);this.frame.filter.slider=e,this.frame.filter.style.padding="10px",e.setValues(this.dataFilter.values),e.setPlayInterval(this.animationInterval);var i=this,o=function(){var t=e.getIndex();i.dataFilter.selectValue(t),i.dataPoints=i.dataFilter._getDataPoints(),i.redraw()};e.setOnChangeCallback(o)}else this.frame.filter.slider=void 0},o.prototype._redrawSlider=function(){void 0!==this.frame.filter.slider&&this.frame.filter.slider.redraw()},o.prototype._redrawInfo=function(){if(this.dataFilter){var t=this._getContext();t.font="14px arial",t.lineStyle="gray",t.fillStyle="gray",t.textAlign="left",t.textBaseline="top";var e=this.margin,i=this.margin;t.fillText(this.dataFilter.getLabel()+": "+this.dataFilter.getSelectedValue(),e,i)}},o.prototype._line=function(t,e,i,o){void 0!==o&&(t.strokeStyle=o),t.beginPath(),t.moveTo(e.x,e.y),t.lineTo(i.x,i.y),t.stroke()},o.prototype.drawAxisLabelX=function(t,e,i,o,n){void 0===n&&(n=0);var s=this._convert3Dto2D(e);Math.cos(2*o)>0?(t.textAlign="center",t.textBaseline="top",s.y+=n):Math.sin(2*o)<0?(t.textAlign="right",t.textBaseline="middle"):(t.textAlign="left",t.textBaseline="middle"),t.fillStyle=this.axisColor,t.fillText(i,s.x,s.y)},o.prototype.drawAxisLabelY=function(t,e,i,o,n){void 0===n&&(n=0);var s=this._convert3Dto2D(e);Math.cos(2*o)<0?(t.textAlign="center",t.textBaseline="top",s.y+=n):Math.sin(2*o)>0?(t.textAlign="right",t.textBaseline="middle"):(t.textAlign="left",t.textBaseline="middle"),t.fillStyle=this.axisColor,t.fillText(i,s.x,s.y)},o.prototype.drawAxisLabelZ=function(t,e,i,o){void 0===o&&(o=0);var n=this._convert3Dto2D(e);t.textAlign="right",t.textBaseline="middle",t.fillStyle=this.axisColor,t.fillText(i,n.x-o,n.y)},o.prototype._line3d=function(t,e,i,o){var n=this._convert3Dto2D(e),s=this._convert3Dto2D(i);this._line(t,n,s,o)},o.prototype._redrawAxis=function(){var t,e,i,o,n,s,r,a,h,d,c,p=this._getContext();p.font=24/this.camera.getArmLength()+"px arial";var m=.025/this.scale.x,v=.025/this.scale.y,g=5/this.camera.getArmLength(),y=this.camera.getArmRotation().horizontal,b=new u(Math.cos(y),Math.sin(y)),_=this.xRange,w=this.yRange,x=this.zRange;for(p.lineWidth=1,o=void 0===this.defaultXStep,i=new f(_.min,_.max,this.xStep,o),i.start(!0);!i.end();){var k=i.getCurrent();if(this.showGrid?(t=new l(k,w.min,x.min),e=new l(k,w.max,x.min),this._line3d(p,t,e,this.gridColor)):this.showXAxis&&(t=new l(k,w.min,x.min),e=new l(k,w.min+m,x.min),this._line3d(p,t,e,this.axisColor),t=new l(k,w.max,x.min),e=new l(k,w.max-m,x.min),this._line3d(p,t,e,this.axisColor)),this.showXAxis){r=b.x>0?w.min:w.max;var D=new l(k,r,x.min),M="  "+this.xValueLabel(k)+"  ";this.drawAxisLabelX(p,D,M,y,g)}i.next()}for(p.lineWidth=1,o=void 0===this.defaultYStep,i=new f(w.min,w.max,this.yStep,o),i.start(!0);!i.end();){var S=i.getCurrent();if(this.showGrid?(t=new l(_.min,S,x.min),e=new l(_.max,S,x.min),this._line3d(p,t,e,this.gridColor)):this.showYAxis&&(t=new l(_.min,S,x.min),e=new l(_.min+v,S,x.min),this._line3d(p,t,e,this.axisColor),t=new l(_.max,S,x.min),e=new l(_.max-v,S,x.min),this._line3d(p,t,e,this.axisColor)),this.showYAxis){s=b.y>0?_.min:_.max,D=new l(s,S,x.min);var M="  "+this.yValueLabel(S)+"  ";this.drawAxisLabelY(p,D,M,y,g)}i.next()}if(this.showZAxis){for(p.lineWidth=1,o=void 0===this.defaultZStep,i=new f(x.min,x.max,this.zStep,o),i.start(!0),s=b.x>0?_.min:_.max,r=b.y<0?w.min:w.max;!i.end();){var O=i.getCurrent(),C=new l(s,r,O),T=this._convert3Dto2D(C);e=new u(T.x-g,T.y),this._line(p,T,e,this.axisColor);var M=this.zValueLabel(O)+" ";this.drawAxisLabelZ(p,C,M,5),i.next()}p.lineWidth=1,t=new l(s,r,x.min),e=new l(s,r,x.max),this._line3d(p,t,e,this.axisColor)}if(this.showXAxis){var E,P;p.lineWidth=1,E=new l(_.min,w.min,x.min),P=new l(_.max,w.min,x.min),this._line3d(p,E,P,this.axisColor),E=new l(_.min,w.max,x.min),P=new l(_.max,w.max,x.min),this._line3d(p,E,P,this.axisColor)}this.showYAxis&&(p.lineWidth=1,t=new l(_.min,w.min,x.min),e=new l(_.min,w.max,x.min),this._line3d(p,t,e,this.axisColor),t=new l(_.max,w.min,x.min),e=new l(_.max,w.max,x.min),this._line3d(p,t,e,this.axisColor));var I=this.xLabel;I.length>0&&this.showXAxis&&(c=.1/this.scale.y,s=(_.max+3*_.min)/4,r=b.x>0?w.min-c:w.max+c,n=new l(s,r,x.min),this.drawAxisLabelX(p,n,I,y));var N=this.yLabel;N.length>0&&this.showYAxis&&(d=.1/this.scale.x,s=b.y>0?_.min-d:_.max+d,r=(w.max+3*w.min)/4,n=new l(s,r,x.min),this.drawAxisLabelY(p,n,N,y));var A=this.zLabel;A.length>0&&this.showZAxis&&(h=30,s=b.x>0?_.min:_.max,r=b.y<0?w.min:w.max,a=(x.max+3*x.min)/4,n=new l(s,r,a),this.drawAxisLabelZ(p,n,A,h))},o.prototype._hsv2rgb=function(t,e,i){var o,n,s,r,a,h;switch(r=i*e,a=Math.floor(t/60),h=r*(1-Math.abs(t/60%2-1)),a){case 0:o=r,n=h,s=0;break;case 1:o=h,n=r,s=0;break;case 2:o=0,n=r,s=h;break;case 3:o=0,n=h,s=r;break;case 4:o=h,n=0,s=r;break;case 5:o=r,n=0,s=h;break;default:o=0,n=0,s=0}return"RGB("+parseInt(255*o)+","+parseInt(255*n)+","+parseInt(255*s)+")"},o.prototype._getStrokeWidth=function(t){return void 0!==t?this.showPerspective?1/-t.trans.z*this.dataColor.strokeWidth:-this.eye.z/this.camera.getArmLength()*this.dataColor.strokeWidth:this.dataColor.strokeWidth},o.prototype._redrawBar=function(t,e,i,o,n,s){var r,a,h=this,d=e.point,u=this.zRange.min,c=[{point:new l(d.x-i,d.y-o,d.z)},{point:new l(d.x+i,d.y-o,d.z)},{point:new l(d.x+i,d.y+o,d.z)},{point:new l(d.x-i,d.y+o,d.z)}],p=[{point:new l(d.x-i,d.y-o,u)},{point:new l(d.x+i,d.y-o,u)},{point:new l(d.x+i,d.y+o,u)},{point:new l(d.x-i,d.y+o,u)}];c.forEach(function(t){t.screen=h._convert3Dto2D(t.point)}),p.forEach(function(t){t.screen=h._convert3Dto2D(t.point)});var f=[{corners:c,center:l.avg(p[0].point,p[2].point)},{corners:[c[0],c[1],p[1],p[0]],center:l.avg(p[1].point,p[0].point)},{corners:[c[1],c[2],p[2],p[1]],center:l.avg(p[2].point,p[1].point)},{corners:[c[2],c[3],p[3],p[2]],center:l.avg(p[3].point,p[2].point)},{corners:[c[3],c[0],p[0],p[3]],center:l.avg(p[0].point,p[3].point)}];for(e.surfaces=f,r=0;r<f.length;r++){a=f[r];var m=this._convertPointToTranslation(a.center);a.dist=this.showPerspective?m.length():-m.z}for(f.sort(function(t,e){var i=e.dist-t.dist;return i||(t.corners===c?1:e.corners===c?-1:0)}),t.lineWidth=this._getStrokeWidth(e),t.strokeStyle=s,t.fillStyle=n,r=2;r<f.length;r++)a=f[r],this._polygon(t,a.corners)},o.prototype._polygon=function(t,e,i,o){if(!(e.length<2)){void 0!==i&&(t.fillStyle=i),void 0!==o&&(t.strokeStyle=o),t.beginPath(),t.moveTo(e[0].screen.x,e[0].screen.y);for(var n=1;n<e.length;++n){var s=e[n];t.lineTo(s.screen.x,s.screen.y)}t.closePath(),t.fill(),t.stroke()}},o.prototype._drawCircle=function(t,e,i,o,n){var s=this._calcRadius(e,n);t.lineWidth=this._getStrokeWidth(e),t.strokeStyle=o,t.fillStyle=i,t.beginPath(),t.arc(e.screen.x,e.screen.y,s,0,2*Math.PI,!0),t.fill(),t.stroke()},o.prototype._getColorsRegular=function(t){var e=240*(1-(t.point.z-this.zRange.min)*this.scale.z/this.verticalRatio);return{fill:this._hsv2rgb(e,1,1),border:this._hsv2rgb(e,1,.8)}},o.prototype._getColorsColor=function(t){var e,i;if("string"==typeof t.point.value)e=t.point.value,i=t.point.value;else{var o=240*(1-(t.point.value-this.valueRange.min)*this.scale.value);e=this._hsv2rgb(o,1,1),i=this._hsv2rgb(o,1,.8)}return{fill:e,border:i}},o.prototype._getColorsSize=function(){return{fill:this.dataColor.fill,border:this.dataColor.stroke}},o.prototype._calcRadius=function(t,e){void 0===e&&(e=this._dotSize());var i;return i=this.showPerspective?e/-t.trans.z:e*(-this.eye.z/this.camera.getArmLength()),i<0&&(i=0),i},o.prototype._redrawBarGraphPoint=function(t,e){var i=this.xBarWidth/2,o=this.yBarWidth/2,n=this._getColorsRegular(e);this._redrawBar(t,e,i,o,n.fill,n.border)},o.prototype._redrawBarColorGraphPoint=function(t,e){var i=this.xBarWidth/2,o=this.yBarWidth/2,n=this._getColorsColor(e);this._redrawBar(t,e,i,o,n.fill,n.border)},o.prototype._redrawBarSizeGraphPoint=function(t,e){var i=(e.point.value-this.valueRange.min)/this.valueRange.range(),o=this.xBarWidth/2*(.8*i+.2),n=this.yBarWidth/2*(.8*i+.2),s=this._getColorsSize();this._redrawBar(t,e,o,n,s.fill,s.border)},o.prototype._redrawDotGraphPoint=function(t,e){var i=this._getColorsRegular(e);this._drawCircle(t,e,i.fill,i.border)},o.prototype._redrawDotLineGraphPoint=function(t,e){var i=this._convert3Dto2D(e.bottom);t.lineWidth=1,this._line(t,i,e.screen,this.gridColor),this._redrawDotGraphPoint(t,e)},o.prototype._redrawDotColorGraphPoint=function(t,e){var i=this._getColorsColor(e);this._drawCircle(t,e,i.fill,i.border)},o.prototype._redrawDotSizeGraphPoint=function(t,e){var i=this._dotSize(),o=(e.point.value-this.valueRange.min)/this.valueRange.range(),n=i*this.dotSizeMinFraction,s=i*this.dotSizeMaxFraction-n,r=n+s*o,a=this._getColorsSize();this._drawCircle(t,e,a.fill,a.border,r)},o.prototype._redrawSurfaceGraphPoint=function(t,e){var i=e.pointRight,o=e.pointTop,n=e.pointCross;if(void 0!==e&&void 0!==i&&void 0!==o&&void 0!==n){var s,r,a=!0;if(this.showGrayBottom||this.showShadow){var h=l.subtract(n.trans,e.trans),d=l.subtract(o.trans,i.trans),u=l.crossProduct(h,d),c=u.length();a=u.z>0}if(a){var p,f=(e.point.z+i.point.z+o.point.z+n.point.z)/4,m=240*(1-(f-this.zRange.min)*this.scale.z/this.verticalRatio);this.showShadow?(p=Math.min(1+u.x/c/2,1),s=this._hsv2rgb(m,1,p),r=s):(p=1,s=this._hsv2rgb(m,1,p),r=this.axisColor)}else s="gray",r=this.axisColor;t.lineWidth=this._getStrokeWidth(e);var v=[e,i,n,o];this._polygon(t,v,s,r)}},o.prototype._drawGridLine=function(t,e,i){if(void 0!==e&&void 0!==i){var o=(e.point.z+i.point.z)/2,n=240*(1-(o-this.zRange.min)*this.scale.z/this.verticalRatio);t.lineWidth=2*this._getStrokeWidth(e),t.strokeStyle=this._hsv2rgb(n,1,1),this._line(t,e.screen,i.screen)}},o.prototype._redrawGridGraphPoint=function(t,e){this._drawGridLine(t,e,e.pointRight),this._drawGridLine(t,e,e.pointTop)},o.prototype._redrawLineGraphPoint=function(t,e){void 0!==e.pointNext&&(t.lineWidth=this._getStrokeWidth(e),t.strokeStyle=this.dataColor.stroke,this._line(t,e.screen,e.pointNext.screen))},o.prototype._redrawDataGraph=function(){var t,e=this._getContext();if(!(void 0===this.dataPoints||this.dataPoints.length<=0))for(this._calcTranslations(this.dataPoints),t=0;t<this.dataPoints.length;t++){var i=this.dataPoints[t];this._pointDrawingMethod.call(this,e,i)}},o.prototype._storeMousePosition=function(t){this.startMouseX=n(t),this.startMouseY=s(t),this._startCameraOffset=this.camera.getOffset()},o.prototype._onMouseDown=function(t){if(t=t||window.event,this.leftButtonDown&&this._onMouseUp(t),this.leftButtonDown=t.which?1===t.which:1===t.button,this.leftButtonDown||this.touchDown){this._storeMousePosition(t),this.startStart=new Date(this.start),this.startEnd=new Date(this.end),this.startArmRotation=this.camera.getArmRotation(),this.frame.style.cursor="move";var e=this;this.onmousemove=function(t){e._onMouseMove(t)},this.onmouseup=function(t){e._onMouseUp(t)},d.addEventListener(document,"mousemove",e.onmousemove),d.addEventListener(document,"mouseup",e.onmouseup),d.preventDefault(t)}},o.prototype._onMouseMove=function(t){this.moving=!0,t=t||window.event;var e=parseFloat(n(t))-this.startMouseX,i=parseFloat(s(t))-this.startMouseY;if(t&&!0===t.ctrlKey){var o=.5*this.frame.clientWidth,r=.5*this.frame.clientHeight,a=(this._startCameraOffset.x||0)-e/o*this.camera.armLength*.8,h=(this._startCameraOffset.y||0)+i/r*this.camera.armLength*.8;this.camera.setOffset(a,h),this._storeMousePosition(t)}else{var l=this.startArmRotation.horizontal+e/200,u=this.startArmRotation.vertical+i/200,c=Math.sin(4/360*2*Math.PI);Math.abs(Math.sin(l))<c&&(l=Math.round(l/Math.PI)*Math.PI-.001),Math.abs(Math.cos(l))<c&&(l=(Math.round(l/Math.PI-.5)+.5)*Math.PI-.001),Math.abs(Math.sin(u))<c&&(u=Math.round(u/Math.PI)*Math.PI),Math.abs(Math.cos(u))<c&&(u=(Math.round(u/Math.PI-.5)+.5)*Math.PI),this.camera.setArmRotation(l,u)}this.redraw();var p=this.getCameraPosition();this.emit("cameraPositionChange",p),d.preventDefault(t)},o.prototype._onMouseUp=function(t){this.frame.style.cursor="auto",this.leftButtonDown=!1,d.removeEventListener(document,"mousemove",this.onmousemove),d.removeEventListener(document,"mouseup",this.onmouseup),d.preventDefault(t)},o.prototype._onClick=function(t){if(this.onclick_callback){if(this.moving)this.moving=!1;else{var e=this.frame.getBoundingClientRect(),i=n(t)-e.left,o=s(t)-e.top,r=this._dataPointFromXY(i,o);r&&this.onclick_callback(r.point.data)}d.preventDefault(t)}},o.prototype._onTooltip=function(t){var e=this.frame.getBoundingClientRect(),i=n(t)-e.left,o=s(t)-e.top;if(this.showTooltip){if(this.tooltipTimeout&&clearTimeout(this.tooltipTimeout),this.leftButtonDown)return void this._hideTooltip();if(this.tooltip&&this.tooltip.dataPoint){var r=this._dataPointFromXY(i,o);r!==this.tooltip.dataPoint&&(r?this._showTooltip(r):this._hideTooltip())}else{var a=this;this.tooltipTimeout=setTimeout(function(){a.tooltipTimeout=null;var t=a._dataPointFromXY(i,o);t&&a._showTooltip(t)},300)}}},o.prototype._onTouchStart=function(t){this.touchDown=!0;var e=this;this.ontouchmove=function(t){e._onTouchMove(t)},this.ontouchend=function(t){e._onTouchEnd(t)},d.addEventListener(document,"touchmove",e.ontouchmove),d.addEventListener(document,"touchend",e.ontouchend),this._onMouseDown(t)},o.prototype._onTouchMove=function(t){this._onMouseMove(t)},o.prototype._onTouchEnd=function(t){this.touchDown=!1,d.removeEventListener(document,"touchmove",this.ontouchmove),d.removeEventListener(document,"touchend",this.ontouchend),this._onMouseUp(t)},o.prototype._onWheel=function(t){t||(t=window.event);var e=0;if(t.wheelDelta?e=t.wheelDelta/120:t.detail&&(e=-t.detail/3),e){var i=this.camera.getArmLength(),o=i*(1-e/10);this.camera.setArmLength(o),this.redraw(),this._hideTooltip()}var n=this.getCameraPosition();this.emit("cameraPositionChange",n),d.preventDefault(t)},o.prototype._insideTriangle=function(t,e){function i(t){return t>0?1:t<0?-1:0}var o=e[0],n=e[1],s=e[2],r=i((n.x-o.x)*(t.y-o.y)-(n.y-o.y)*(t.x-o.x)),a=i((s.x-n.x)*(t.y-n.y)-(s.y-n.y)*(t.x-n.x)),h=i((o.x-s.x)*(t.y-s.y)-(o.y-s.y)*(t.x-s.x));return!(0!=r&&0!=a&&r!=a||0!=a&&0!=h&&a!=h||0!=r&&0!=h&&r!=h)},o.prototype._dataPointFromXY=function(t,e){var i,n=null,s=null,r=null,a=new u(t,e);if(this.style===o.STYLE.BAR||this.style===o.STYLE.BARCOLOR||this.style===o.STYLE.BARSIZE)for(i=this.dataPoints.length-1;i>=0;i--){n=this.dataPoints[i];var h=n.surfaces;if(h)for(var d=h.length-1;d>=0;d--){var l=h[d],c=l.corners,p=[c[0].screen,c[1].screen,c[2].screen],f=[c[2].screen,c[3].screen,c[0].screen];if(this._insideTriangle(a,p)||this._insideTriangle(a,f))return n}}else for(i=0;i<this.dataPoints.length;i++){n=this.dataPoints[i];var m=n.screen;if(m){var v=Math.abs(t-m.x),g=Math.abs(e-m.y),y=Math.sqrt(v*v+g*g);(null===r||y<r)&&y<100&&(r=y,s=n)}}return s},o.prototype.hasBars=function(t){return t==o.STYLE.BAR||t==o.STYLE.BARCOLOR||t==o.STYLE.BARSIZE},o.prototype._showTooltip=function(t){var e,i,o;this.tooltip?(e=this.tooltip.dom.content,i=this.tooltip.dom.line,o=this.tooltip.dom.dot):(e=document.createElement("div"),(0,a.default)(e.style,{},this.tooltipStyle.content),e.style.position="absolute",i=document.createElement("div"),(0,a.default)(i.style,{},this.tooltipStyle.line),i.style.position="absolute",o=document.createElement("div"),(0,a.default)(o.style,{},this.tooltipStyle.dot),o.style.position="absolute",this.tooltip={dataPoint:null,dom:{content:e,line:i,dot:o}}),this._hideTooltip(),this.tooltip.dataPoint=t,"function"==typeof this.showTooltip?e.innerHTML=this.showTooltip(t.point):e.innerHTML="<table><tr><td>"+this.xLabel+":</td><td>"+t.point.x+"</td></tr><tr><td>"+this.yLabel+":</td><td>"+t.point.y+"</td></tr><tr><td>"+this.zLabel+":</td><td>"+t.point.z+"</td></tr></table>",e.style.left="0",e.style.top="0",this.frame.appendChild(e),this.frame.appendChild(i),this.frame.appendChild(o);var n=e.offsetWidth,s=e.offsetHeight,r=i.offsetHeight,h=o.offsetWidth,d=o.offsetHeight,l=t.screen.x-n/2;l=Math.min(Math.max(l,10),this.frame.clientWidth-10-n),i.style.left=t.screen.x+"px",i.style.top=t.screen.y-r+"px",e.style.left=l+"px",e.style.top=t.screen.y-r-s+"px",o.style.left=t.screen.x-h/2+"px",o.style.top=t.screen.y-d/2+"px"},o.prototype._hideTooltip=function(){if(this.tooltip){this.tooltip.dataPoint=null;for(var t in this.tooltip.dom)if(this.tooltip.dom.hasOwnProperty(t)){var e=this.tooltip.dom[t];e&&e.parentNode&&e.parentNode.removeChild(e)}}},o.prototype.setCameraPosition=function(t){m.setCameraPosition(t,this),this.redraw()},o.prototype.setSize=function(t,e){this._setSize(t,e),this.redraw()},t.exports=o},function(t,e,i){t.exports={default:i(96),__esModule:!0}},function(t,e,i){i(97),t.exports=i(17).Object.assign},function(t,e,i){var o=i(15);o(o.S+o.F,"Object",{assign:i(98)})},function(t,e,i){var o=i(35),n=i(73),s=i(74),r=i(49),a=i(10),h=Object.assign;t.exports=!h||i(26)(function(){var t={},e={},i=Symbol(),o="abcdefghijklmnopqrst";return t[i]=7,o.split("").forEach(function(t){e[t]=t}),7!=h({},t)[i]||Object.keys(h({},e)).join("")!=o})?function(t,e){for(var i=r(t),h=arguments.length,d=1,l=n.f,u=s.f;h>d;)for(var c,p=a(arguments[d++]),f=l?o(p).concat(l(p)):o(p),m=f.length,v=0;m>v;)u.call(p,c=f[v++])&&(i[c]=p[c]);return i}:h},function(t,e){function i(t){if(t)return o(t)}function o(t){for(var e in i.prototype)t[e]=i.prototype[e];return t}t.exports=i,i.prototype.on=i.prototype.addEventListener=function(t,e){
return this._callbacks=this._callbacks||{},(this._callbacks[t]=this._callbacks[t]||[]).push(e),this},i.prototype.once=function(t,e){function i(){o.off(t,i),e.apply(this,arguments)}var o=this;return this._callbacks=this._callbacks||{},i.fn=e,this.on(t,i),this},i.prototype.off=i.prototype.removeListener=i.prototype.removeAllListeners=i.prototype.removeEventListener=function(t,e){if(this._callbacks=this._callbacks||{},0==arguments.length)return this._callbacks={},this;var i=this._callbacks[t];if(!i)return this;if(1==arguments.length)return delete this._callbacks[t],this;for(var o,n=0;n<i.length;n++)if((o=i[n])===e||o.fn===e){i.splice(n,1);break}return this},i.prototype.emit=function(t){this._callbacks=this._callbacks||{};var e=[].slice.call(arguments,1),i=this._callbacks[t];if(i){i=i.slice(0);for(var o=0,n=i.length;o<n;++o)i[o].apply(this,e)}return this},i.prototype.listeners=function(t){return this._callbacks=this._callbacks||{},this._callbacks[t]||[]},i.prototype.hasListeners=function(t){return!!this.listeners(t).length}},function(t,e){function i(t,e,i){this.x=void 0!==t?t:0,this.y=void 0!==e?e:0,this.z=void 0!==i?i:0}i.subtract=function(t,e){var o=new i;return o.x=t.x-e.x,o.y=t.y-e.y,o.z=t.z-e.z,o},i.add=function(t,e){var o=new i;return o.x=t.x+e.x,o.y=t.y+e.y,o.z=t.z+e.z,o},i.avg=function(t,e){return new i((t.x+e.x)/2,(t.y+e.y)/2,(t.z+e.z)/2)},i.crossProduct=function(t,e){var o=new i;return o.x=t.y*e.z-t.z*e.y,o.y=t.z*e.x-t.x*e.z,o.z=t.x*e.y-t.y*e.x,o},i.prototype.length=function(){return Math.sqrt(this.x*this.x+this.y*this.y+this.z*this.z)},t.exports=i},function(t,e){function i(t,e){this.x=void 0!==t?t:0,this.y=void 0!==e?e:0}t.exports=i},function(t,e,i){function o(){this.armLocation=new r,this.armRotation={},this.armRotation.horizontal=0,this.armRotation.vertical=0,this.armLength=1.7,this.cameraOffset=new r,this.offsetMultiplier=.6,this.cameraLocation=new r,this.cameraRotation=new r(.5*Math.PI,0,0),this.calculateCameraOrientation()}var n=i(103),s=function(t){return t&&t.__esModule?t:{default:t}}(n),r=i(100);o.prototype.setOffset=function(t,e){var i=Math.abs,o=s.default,n=this.offsetMultiplier,r=this.armLength*n;i(t)>r&&(t=o(t)*r),i(e)>r&&(e=o(e)*r),this.cameraOffset.x=t,this.cameraOffset.y=e,this.calculateCameraOrientation()},o.prototype.getOffset=function(t,e){return this.cameraOffset},o.prototype.setArmLocation=function(t,e,i){this.armLocation.x=t,this.armLocation.y=e,this.armLocation.z=i,this.calculateCameraOrientation()},o.prototype.setArmRotation=function(t,e){void 0!==t&&(this.armRotation.horizontal=t),void 0!==e&&(this.armRotation.vertical=e,this.armRotation.vertical<0&&(this.armRotation.vertical=0),this.armRotation.vertical>.5*Math.PI&&(this.armRotation.vertical=.5*Math.PI)),void 0===t&&void 0===e||this.calculateCameraOrientation()},o.prototype.getArmRotation=function(){var t={};return t.horizontal=this.armRotation.horizontal,t.vertical=this.armRotation.vertical,t},o.prototype.setArmLength=function(t){void 0!==t&&(this.armLength=t,this.armLength<.71&&(this.armLength=.71),this.armLength>5&&(this.armLength=5),this.setOffset(this.cameraOffset.x,this.cameraOffset.y),this.calculateCameraOrientation())},o.prototype.getArmLength=function(){return this.armLength},o.prototype.getCameraLocation=function(){return this.cameraLocation},o.prototype.getCameraRotation=function(){return this.cameraRotation},o.prototype.calculateCameraOrientation=function(){this.cameraLocation.x=this.armLocation.x-this.armLength*Math.sin(this.armRotation.horizontal)*Math.cos(this.armRotation.vertical),this.cameraLocation.y=this.armLocation.y-this.armLength*Math.cos(this.armRotation.horizontal)*Math.cos(this.armRotation.vertical),this.cameraLocation.z=this.armLocation.z+this.armLength*Math.sin(this.armRotation.vertical),this.cameraRotation.x=Math.PI/2-this.armRotation.vertical,this.cameraRotation.y=0,this.cameraRotation.z=-this.armRotation.horizontal;var t=this.cameraRotation.x,e=(this.cameraRotation.y,this.cameraRotation.z),i=this.cameraOffset.x,o=this.cameraOffset.y,n=Math.sin,s=Math.cos;this.cameraLocation.x=this.cameraLocation.x+i*s(e)+o*-n(e)*s(t),this.cameraLocation.y=this.cameraLocation.y+i*n(e)+o*s(e)*s(t),this.cameraLocation.z=this.cameraLocation.z+o*n(t)},t.exports=o},function(t,e,i){t.exports={default:i(104),__esModule:!0}},function(t,e,i){i(105),t.exports=i(17).Math.sign},function(t,e,i){var o=i(15);o(o.S,"Math",{sign:i(106)})},function(t,e){t.exports=Math.sign||function(t){return 0==(t=+t)||t!=t?t:t<0?-1:1}},function(t,e,i){function o(t,e,i){this.data=t.getDataSet(),this.column=e,this.graph=i,this.index=void 0,this.value=void 0,this.values=t.getDistinctValues(this.column),this.values.length>0&&this.selectValue(0),this.dataPoints=[],this.loaded=!1,this.onLoadCallback=void 0,i.animationPreload?(this.loaded=!1,this.loadInBackground()):this.loaded=!0}var n=i(93);o.prototype.isLoaded=function(){return this.loaded},o.prototype.getLoadedProgress=function(){for(var t=this.values.length,e=0;this.dataPoints[e];)e++;return Math.round(e/t*100)},o.prototype.getLabel=function(){return this.graph.filterLabel},o.prototype.getColumn=function(){return this.column},o.prototype.getSelectedValue=function(){if(void 0!==this.index)return this.values[this.index]},o.prototype.getValues=function(){return this.values},o.prototype.getValue=function(t){if(t>=this.values.length)throw new Error("Index out of range");return this.values[t]},o.prototype._getDataPoints=function(t){if(void 0===t&&(t=this.index),void 0===t)return[];var e;if(this.dataPoints[t])e=this.dataPoints[t];else{var i={};i.column=this.column,i.value=this.values[t];var o=new n(this.data,{filter:function(t){return t[i.column]==i.value}}).get();e=this.graph._getDataPoints(o),this.dataPoints[t]=e}return e},o.prototype.setOnLoadCallback=function(t){this.onLoadCallback=t},o.prototype.selectValue=function(t){if(t>=this.values.length)throw new Error("Index out of range");this.index=t,this.value=this.values[t]},o.prototype.loadInBackground=function(t){void 0===t&&(t=0);var e=this.graph.frame;if(t<this.values.length){this._getDataPoints(t);void 0===e.progress&&(e.progress=document.createElement("DIV"),e.progress.style.position="absolute",e.progress.style.color="gray",e.appendChild(e.progress));var i=this.getLoadedProgress();e.progress.innerHTML="Loading animation... "+i+"%",e.progress.style.bottom="60px",e.progress.style.left="10px";var o=this;setTimeout(function(){o.loadInBackground(t+1)},10),this.loaded=!1}else this.loaded=!0,void 0!==e.progress&&(e.removeChild(e.progress),e.progress=void 0),this.onLoadCallback&&this.onLoadCallback()},t.exports=o},function(t,e,i){function o(t,e){if(void 0===t)throw new Error("No container element defined");if(this.container=t,this.visible=!e||void 0==e.visible||e.visible,this.visible){this.frame=document.createElement("DIV"),this.frame.style.width="100%",this.frame.style.position="relative",this.container.appendChild(this.frame),this.frame.prev=document.createElement("INPUT"),this.frame.prev.type="BUTTON",this.frame.prev.value="Prev",this.frame.appendChild(this.frame.prev),this.frame.play=document.createElement("INPUT"),this.frame.play.type="BUTTON",this.frame.play.value="Play",this.frame.appendChild(this.frame.play),this.frame.next=document.createElement("INPUT"),this.frame.next.type="BUTTON",this.frame.next.value="Next",this.frame.appendChild(this.frame.next),this.frame.bar=document.createElement("INPUT"),this.frame.bar.type="BUTTON",this.frame.bar.style.position="absolute",this.frame.bar.style.border="1px solid red",this.frame.bar.style.width="100px",this.frame.bar.style.height="6px",this.frame.bar.style.borderRadius="2px",this.frame.bar.style.MozBorderRadius="2px",this.frame.bar.style.border="1px solid #7F7F7F",this.frame.bar.style.backgroundColor="#E5E5E5",this.frame.appendChild(this.frame.bar),this.frame.slide=document.createElement("INPUT"),this.frame.slide.type="BUTTON",this.frame.slide.style.margin="0px",this.frame.slide.value=" ",this.frame.slide.style.position="relative",this.frame.slide.style.left="-100px",this.frame.appendChild(this.frame.slide);var i=this;this.frame.slide.onmousedown=function(t){i._onMouseDown(t)},this.frame.prev.onclick=function(t){i.prev(t)},this.frame.play.onclick=function(t){i.togglePlay(t)},this.frame.next.onclick=function(t){i.next(t)}}this.onChangeCallback=void 0,this.values=[],this.index=void 0,this.playTimeout=void 0,this.playInterval=1e3,this.playLoop=!0}var n=i(1);o.prototype.prev=function(){var t=this.getIndex();t>0&&(t--,this.setIndex(t))},o.prototype.next=function(){var t=this.getIndex();t<this.values.length-1&&(t++,this.setIndex(t))},o.prototype.playNext=function(){var t=new Date,e=this.getIndex();e<this.values.length-1?(e++,this.setIndex(e)):this.playLoop&&(e=0,this.setIndex(e));var i=new Date,o=i-t,n=Math.max(this.playInterval-o,0),s=this;this.playTimeout=setTimeout(function(){s.playNext()},n)},o.prototype.togglePlay=function(){void 0===this.playTimeout?this.play():this.stop()},o.prototype.play=function(){this.playTimeout||(this.playNext(),this.frame&&(this.frame.play.value="Stop"))},o.prototype.stop=function(){clearInterval(this.playTimeout),this.playTimeout=void 0,this.frame&&(this.frame.play.value="Play")},o.prototype.setOnChangeCallback=function(t){this.onChangeCallback=t},o.prototype.setPlayInterval=function(t){this.playInterval=t},o.prototype.getPlayInterval=function(t){return this.playInterval},o.prototype.setPlayLoop=function(t){this.playLoop=t},o.prototype.onChange=function(){void 0!==this.onChangeCallback&&this.onChangeCallback()},o.prototype.redraw=function(){if(this.frame){this.frame.bar.style.top=this.frame.clientHeight/2-this.frame.bar.offsetHeight/2+"px",this.frame.bar.style.width=this.frame.clientWidth-this.frame.prev.clientWidth-this.frame.play.clientWidth-this.frame.next.clientWidth-30+"px";var t=this.indexToLeft(this.index);this.frame.slide.style.left=t+"px"}},o.prototype.setValues=function(t){this.values=t,this.values.length>0?this.setIndex(0):this.index=void 0},o.prototype.setIndex=function(t){if(!(t<this.values.length))throw new Error("Index out of range");this.index=t,this.redraw(),this.onChange()},o.prototype.getIndex=function(){return this.index},o.prototype.get=function(){return this.values[this.index]},o.prototype._onMouseDown=function(t){if(t.which?1===t.which:1===t.button){this.startClientX=t.clientX,this.startSlideX=parseFloat(this.frame.slide.style.left),this.frame.style.cursor="move";var e=this;this.onmousemove=function(t){e._onMouseMove(t)},this.onmouseup=function(t){e._onMouseUp(t)},n.addEventListener(document,"mousemove",this.onmousemove),n.addEventListener(document,"mouseup",this.onmouseup),n.preventDefault(t)}},o.prototype.leftToIndex=function(t){var e=parseFloat(this.frame.bar.style.width)-this.frame.slide.clientWidth-10,i=t-3,o=Math.round(i/e*(this.values.length-1));return o<0&&(o=0),o>this.values.length-1&&(o=this.values.length-1),o},o.prototype.indexToLeft=function(t){var e=parseFloat(this.frame.bar.style.width)-this.frame.slide.clientWidth-10;return t/(this.values.length-1)*e+3},o.prototype._onMouseMove=function(t){var e=t.clientX-this.startClientX,i=this.startSlideX+e,o=this.leftToIndex(i);this.setIndex(o),n.preventDefault()},o.prototype._onMouseUp=function(t){this.frame.style.cursor="auto",n.removeEventListener(document,"mousemove",this.onmousemove),n.removeEventListener(document,"mouseup",this.onmouseup),n.preventDefault()},t.exports=o},function(t,e){function i(t,e,i,o){this._start=0,this._end=0,this._step=1,this.prettyStep=!0,this.precision=5,this._current=0,this.setRange(t,e,i,o)}i.prototype.isNumeric=function(t){return!isNaN(parseFloat(t))&&isFinite(t)},i.prototype.setRange=function(t,e,i,o){if(!this.isNumeric(t))throw new Error("Parameter 'start' is not numeric; value: "+t);if(!this.isNumeric(e))throw new Error("Parameter 'end' is not numeric; value: "+t);if(!this.isNumeric(i))throw new Error("Parameter 'step' is not numeric; value: "+t);this._start=t||0,this._end=e||0,this.setStep(i,o)},i.prototype.setStep=function(t,e){void 0===t||t<=0||(void 0!==e&&(this.prettyStep=e),!0===this.prettyStep?this._step=i.calculatePrettyStep(t):this._step=t)},i.calculatePrettyStep=function(t){var e=function(t){return Math.log(t)/Math.LN10},i=Math.pow(10,Math.round(e(t))),o=2*Math.pow(10,Math.round(e(t/2))),n=5*Math.pow(10,Math.round(e(t/5))),s=i;return Math.abs(o-t)<=Math.abs(s-t)&&(s=o),Math.abs(n-t)<=Math.abs(s-t)&&(s=n),s<=0&&(s=1),s},i.prototype.getCurrent=function(){return parseFloat(this._current.toPrecision(this.precision))},i.prototype.getStep=function(){return this._step},i.prototype.start=function(t){void 0===t&&(t=!1),this._current=this._start-this._start%this._step,t&&this.getCurrent()<this._start&&this.next()},i.prototype.next=function(){this._current+=this._step},i.prototype.end=function(){return this._current>this._end},t.exports=i},function(t,e){function i(){this.min=void 0,this.max=void 0}i.prototype.adjust=function(t){void 0!==t&&((void 0===this.min||this.min>t)&&(this.min=t),(void 0===this.max||this.max<t)&&(this.max=t))},i.prototype.combine=function(t){this.add(t.min),this.add(t.max)},i.prototype.expand=function(t){if(void 0!==t){var e=this.min-t,i=this.max+t;if(e>i)throw new Error("Passed expansion value makes range invalid");this.min=e,this.max=i}},i.prototype.range=function(){return this.max-this.min},i.prototype.center=function(){return(this.min+this.max)/2},t.exports=i},function(t,e,i){function o(t){for(var e in t)if(t.hasOwnProperty(e))return!1;return!0}function n(t){return void 0===t||""===t||"string"!=typeof t?t:t.charAt(0).toUpperCase()+t.slice(1)}function s(t,e){return void 0===t||""===t?e:t+n(e)}function r(t,e,i,o){var n,r;for(var a in i)n=i[a],r=s(o,n),e[r]=t[n]}function a(t,e,i,o){var n,r;for(var a in i)n=i[a],void 0!==t[n]&&(r=s(o,n),e[r]=t[n])}function h(t,e){if(void 0===t||o(t))throw new Error("No DEFAULTS passed");if(void 0===e)throw new Error("No dst passed");O=t,r(t,e,M),r(t,e,S,"default"),l(t,e),e.margin=10,e.showGrayBottom=!1,e.showTooltip=!1,e.onclick_callback=null,e.eye=new x(0,0,-1)}function d(t,e){if(void 0!==t){if(void 0===e)throw new Error("No dst passed");if(void 0===O||o(O))throw new Error("DEFAULTS not set for module Settings");a(t,e,M),a(t,e,S,"default"),l(t,e)}}function l(t,e){void 0!==t.backgroundColor&&m(t.backgroundColor,e),v(t.dataColor,e),f(t.style,e),u(t.showLegend,e),g(t.cameraPosition,e),void 0!==t.tooltip&&(e.showTooltip=t.tooltip),void 0!=t.onclick&&(e.onclick_callback=t.onclick),void 0!==t.tooltipStyle&&_.selectiveDeepExtend(["tooltipStyle"],e,t)}function u(t,e){if(void 0===t){if(void 0===O.showLegend){var i=e.style===k.DOTCOLOR||e.style===k.DOTSIZE;e.showLegend=i}}else e.showLegend=t}function c(t){var e=D[t];return void 0===e?-1:e}function p(t){var e=!1;for(var i in k)if(k[i]===t){e=!0;break}return e}function f(t,e){if(void 0!==t){var i;if("string"==typeof t){if(-1===(i=c(t)))throw new Error("Style '"+t+"' is invalid")}else{if(!p(t))throw new Error("Style '"+t+"' is invalid");i=t}e.style=i}}function m(t,e){var i="white",o="gray",n=1;if("string"==typeof t)i=t,o="none",n=0;else{if("object"!==(void 0===t?"undefined":(0,b.default)(t)))throw new Error("Unsupported type of backgroundColor");void 0!==t.fill&&(i=t.fill),void 0!==t.stroke&&(o=t.stroke),void 0!==t.strokeWidth&&(n=t.strokeWidth)}e.frame.style.backgroundColor=i,e.frame.style.borderColor=o,e.frame.style.borderWidth=n+"px",e.frame.style.borderStyle="solid"}function v(t,e){void 0!==t&&(void 0===e.dataColor&&(e.dataColor={}),"string"==typeof t?(e.dataColor.fill=t,e.dataColor.stroke=t):(t.fill&&(e.dataColor.fill=t.fill),t.stroke&&(e.dataColor.stroke=t.stroke),void 0!==t.strokeWidth&&(e.dataColor.strokeWidth=t.strokeWidth)))}function g(t,e){var i=t;void 0!==i&&(void 0===e.camera&&(e.camera=new w),e.camera.setArmRotation(i.horizontal,i.vertical),e.camera.setArmLength(i.distance))}var y=i(62),b=function(t){return t&&t.__esModule?t:{default:t}}(y),_=i(1),w=i(102),x=i(100),k={BAR:0,BARCOLOR:1,BARSIZE:2,DOT:3,DOTLINE:4,DOTCOLOR:5,DOTSIZE:6,GRID:7,LINE:8,SURFACE:9},D={dot:k.DOT,"dot-line":k.DOTLINE,"dot-color":k.DOTCOLOR,"dot-size":k.DOTSIZE,line:k.LINE,grid:k.GRID,surface:k.SURFACE,bar:k.BAR,"bar-color":k.BARCOLOR,"bar-size":k.BARSIZE},M=["width","height","filterLabel","legendLabel","xLabel","yLabel","zLabel","xValueLabel","yValueLabel","zValueLabel","showXAxis","showYAxis","showZAxis","showGrid","showPerspective","showShadow","keepAspectRatio","verticalRatio","dotSizeRatio","dotSizeMinFraction","dotSizeMaxFraction","showAnimationControls","animationInterval","animationPreload","animationAutoStart","axisColor","gridColor","xCenter","yCenter"],S=["xBarWidth","yBarWidth","valueMin","valueMax","xMin","xMax","xStep","yMin","yMax","yStep","zMin","zMax","zStep"],O=void 0;t.exports.STYLE=k,t.exports.setDefaults=h,t.exports.setOptions=d,t.exports.setCameraPosition=g},function(t,e,i){function o(){this.dataTable=null}var n=i(89),s=i(93),r=(i(100),i(110));o.prototype.initializeData=function(t,e,i){if(this.dataSet&&this.dataSet.off("*",this._onChange),void 0!==e){Array.isArray(e)&&(e=new n(e));var o;if(!(e instanceof n||e instanceof s))throw new Error("Array, DataSet, or DataView expected");if(o=e.get(),0!=o.length){this.dataSet=e,this.dataTable=o;var r=this;this._onChange=function(){t.setData(r.dataSet)},this.dataSet.on("*",this._onChange),this.colX="x",this.colY="y",this.colZ="z";var a=t.hasBars(i);if(a&&(void 0!==t.defaultXBarWidth?this.xBarWidth=t.defaultXBarWidth:this.xBarWidth=this.getSmallestDifference(o,this.colX)||1,void 0!==t.defaultYBarWidth?this.yBarWidth=t.defaultYBarWidth:this.yBarWidth=this.getSmallestDifference(o,this.colY)||1),this._initializeRange(o,this.colX,t,a),this._initializeRange(o,this.colY,t,a),this._initializeRange(o,this.colZ,t,!1),o[0].hasOwnProperty("style")){this.colValue="style";var h=this.getColumnRange(o,this.colValue);this._setRangeDefaults(h,t.defaultValueMin,t.defaultValueMax),this.valueRange=h}}}},o.prototype._collectRangeSettings=function(t,e){if(-1==["x","y","z"].indexOf(t))throw new Error("Column '"+t+"' invalid");var i=t.toUpperCase();return{barWidth:this[t+"BarWidth"],min:e["default"+i+"Min"],max:e["default"+i+"Max"],step:e["default"+i+"Step"],range_label:t+"Range",step_label:t+"Step"}},o.prototype._initializeRange=function(t,e,i,o){var n=this._collectRangeSettings(e,i),s=this.getColumnRange(t,e);o&&"z"!=e&&s.expand(n.barWidth/2),this._setRangeDefaults(s,n.min,n.max),this[n.range_label]=s,this[n.step_label]=void 0!==n.step?n.step:s.range()/5},o.prototype.getDistinctValues=function(t,e){void 0===e&&(e=this.dataTable);for(var i=[],o=0;o<e.length;o++){var n=e[o][t]||0;-1===i.indexOf(n)&&i.push(n)}return i.sort(function(t,e){return t-e})},o.prototype.getSmallestDifference=function(t,e){for(var i=this.getDistinctValues(t,e),o=null,n=1;n<i.length;n++){var s=i[n]-i[n-1];(null==o||o>s)&&(o=s)}return o},o.prototype.getColumnRange=function(t,e){for(var i=new r,o=0;o<t.length;o++){var n=t[o][e];i.adjust(n)}return i},o.prototype.getNumberOfRows=function(){return this.dataTable.length},o.prototype._setRangeDefaults=function(t,e,i){void 0!==e&&(t.min=e),void 0!==i&&(t.max=i),t.max<=t.min&&(t.max=t.min+1)},o.prototype.getDataTable=function(){return this.dataTable},o.prototype.getDataSet=function(){return this.dataSet},o.prototype.reload=function(){this.dataTable&&this.setData(this.dataTable)},t.exports=o},function(t,e,i){if("undefined"!=typeof window){var o=i(114),n=window.Hammer||i(115);t.exports=o(n,{preventDefault:"mouse"})}else t.exports=function(){throw Error("hammer.js is only available in a browser, not in node.js.")}},function(t,e,i){var o,n,s;!function(i){n=[],o=i,void 0!==(s="function"==typeof o?o.apply(e,n):o)&&(t.exports=s)}(function(){var t=null;return function e(i,o){function n(t){return t.match(/[^ ]+/g)}function s(e){if("hammer.input"!==e.type){if(e.srcEvent._handled||(e.srcEvent._handled={}),e.srcEvent._handled[e.type])return;e.srcEvent._handled[e.type]=!0}var i=!1;e.stopPropagation=function(){i=!0};var o=e.srcEvent.stopPropagation.bind(e.srcEvent);"function"==typeof o&&(e.srcEvent.stopPropagation=function(){o(),e.stopPropagation()}),e.firstTarget=t;for(var n=t;n&&!i;){var s=n.hammer;if(s)for(var r,a=0;a<s.length;a++)if(r=s[a]._handlers[e.type])for(var h=0;h<r.length&&!i;h++)r[h](e);n=n.parentNode}}var r=o||{preventDefault:!1};if(i.Manager){var a=i,h=function(t,i){var o=Object.create(r);return i&&a.assign(o,i),e(new a(t,o),o)};return a.assign(h,a),h.Manager=function(t,i){var o=Object.create(r);return i&&a.assign(o,i),e(new a.Manager(t,o),o)},h}var d=Object.create(i),l=i.element;return l.hammer||(l.hammer=[]),l.hammer.push(d),i.on("hammer.input",function(e){!0!==r.preventDefault&&r.preventDefault!==e.pointerType||e.preventDefault(),e.isFirst&&(t=e.target)}),d._handlers={},d.on=function(t,e){return n(t).forEach(function(t){var o=d._handlers[t];o||(d._handlers[t]=o=[],i.on(t,s)),o.push(e)}),d},d.off=function(t,e){return n(t).forEach(function(t){var o=d._handlers[t];o&&(o=e?o.filter(function(t){return t!==e}):[],o.length>0?d._handlers[t]=o:(i.off(t,s),delete d._handlers[t]))}),d},d.emit=function(e,o){t=o.target,i.emit(e,o)},d.destroy=function(){var t=i.element.hammer,e=t.indexOf(d);-1!==e&&t.splice(e,1),t.length||delete i.element.hammer,d._handlers={},i.destroy()},d}})},function(t,e,i){var o;!function(n,s,r,a){function h(t,e,i){return setTimeout(p(t,i),e)}function d(t,e,i){return!!Array.isArray(t)&&(l(t,i[e],i),!0)}function l(t,e,i){var o;if(t)if(t.forEach)t.forEach(e,i);else if(t.length!==a)for(o=0;o<t.length;)e.call(i,t[o],o,t),o++;else for(o in t)t.hasOwnProperty(o)&&e.call(i,t[o],o,t)}function u(t,e,i){var o="DEPRECATED METHOD: "+e+"\n"+i+" AT \n";return function(){var e=new Error("get-stack-trace"),i=e&&e.stack?e.stack.replace(/^[^\(]+?[\n$]/gm,"").replace(/^\s+at\s+/gm,"").replace(/^Object.<anonymous>\s*\(/gm,"{anonymous}()@"):"Unknown Stack Trace",s=n.console&&(n.console.warn||n.console.log);return s&&s.call(n.console,o,i),t.apply(this,arguments)}}function c(t,e,i){var o,n=e.prototype;o=t.prototype=Object.create(n),o.constructor=t,o._super=n,i&&ft(o,i)}function p(t,e){return function(){return t.apply(e,arguments)}}function f(t,e){return typeof t==gt?t.apply(e?e[0]||a:a,e):t}function m(t,e){return t===a?e:t}function v(t,e,i){l(_(e),function(e){t.addEventListener(e,i,!1)})}function g(t,e,i){l(_(e),function(e){t.removeEventListener(e,i,!1)})}function y(t,e){for(;t;){if(t==e)return!0;t=t.parentNode}return!1}function b(t,e){return t.indexOf(e)>-1}function _(t){return t.trim().split(/\s+/g)}function w(t,e,i){if(t.indexOf&&!i)return t.indexOf(e);for(var o=0;o<t.length;){if(i&&t[o][i]==e||!i&&t[o]===e)return o;o++}return-1}function x(t){return Array.prototype.slice.call(t,0)}function k(t,e,i){for(var o=[],n=[],s=0;s<t.length;){var r=e?t[s][e]:t[s];w(n,r)<0&&o.push(t[s]),n[s]=r,s++}return i&&(o=e?o.sort(function(t,i){return t[e]>i[e]}):o.sort()),o}function D(t,e){for(var i,o,n=e[0].toUpperCase()+e.slice(1),s=0;s<mt.length;){if(i=mt[s],(o=i?i+n:e)in t)return o;s++}return a}function M(){return kt++}function S(t){var e=t.ownerDocument||t;return e.defaultView||e.parentWindow||n}function O(t,e){var i=this;this.manager=t,this.callback=e,this.element=t.element,this.target=t.options.inputTarget,this.domHandler=function(e){f(t.options.enable,[t])&&i.handler(e)},this.init()}function C(t){var e=t.options.inputClass;return new(e||(St?W:Ot?V:Mt?q:H))(t,T)}function T(t,e,i){var o=i.pointers.length,n=i.changedPointers.length,s=e&Tt&&o-n==0,r=e&(Pt|It)&&o-n==0;i.isFirst=!!s,i.isFinal=!!r,s&&(t.session={}),i.eventType=e,E(t,i),t.emit("hammer.input",i),t.recognize(i),t.session.prevInput=i}function E(t,e){var i=t.session,o=e.pointers,n=o.length;i.firstInput||(i.firstInput=N(e)),n>1&&!i.firstMultiple?i.firstMultiple=N(e):1===n&&(i.firstMultiple=!1);var s=i.firstInput,r=i.firstMultiple,a=r?r.center:s.center,h=e.center=A(o);e.timeStamp=_t(),e.deltaTime=e.timeStamp-s.timeStamp,e.angle=F(a,h),e.distance=L(a,h),P(i,e),e.offsetDirection=z(e.deltaX,e.deltaY);var d=R(e.deltaTime,e.deltaX,e.deltaY);e.overallVelocityX=d.x,e.overallVelocityY=d.y,e.overallVelocity=bt(d.x)>bt(d.y)?d.x:d.y,e.scale=r?j(r.pointers,o):1,e.rotation=r?B(r.pointers,o):0,e.maxPointers=i.prevInput?e.pointers.length>i.prevInput.maxPointers?e.pointers.length:i.prevInput.maxPointers:e.pointers.length,I(i,e);var l=t.element;y(e.srcEvent.target,l)&&(l=e.srcEvent.target),e.target=l}function P(t,e){var i=e.center,o=t.offsetDelta||{},n=t.prevDelta||{},s=t.prevInput||{};e.eventType!==Tt&&s.eventType!==Pt||(n=t.prevDelta={x:s.deltaX||0,y:s.deltaY||0},o=t.offsetDelta={x:i.x,y:i.y}),e.deltaX=n.x+(i.x-o.x),e.deltaY=n.y+(i.y-o.y)}function I(t,e){var i,o,n,s,r=t.lastInterval||e,h=e.timeStamp-r.timeStamp;if(e.eventType!=It&&(h>Ct||r.velocity===a)){var d=e.deltaX-r.deltaX,l=e.deltaY-r.deltaY,u=R(h,d,l);o=u.x,n=u.y,i=bt(u.x)>bt(u.y)?u.x:u.y,s=z(d,l),t.lastInterval=e}else i=r.velocity,o=r.velocityX,n=r.velocityY,s=r.direction;e.velocity=i,e.velocityX=o,e.velocityY=n,e.direction=s}function N(t){for(var e=[],i=0;i<t.pointers.length;)e[i]={clientX:yt(t.pointers[i].clientX),clientY:yt(t.pointers[i].clientY)},i++;return{timeStamp:_t(),pointers:e,center:A(e),deltaX:t.deltaX,deltaY:t.deltaY}}function A(t){var e=t.length;if(1===e)return{x:yt(t[0].clientX),y:yt(t[0].clientY)};for(var i=0,o=0,n=0;n<e;)i+=t[n].clientX,o+=t[n].clientY,n++;return{x:yt(i/e),y:yt(o/e)}}function R(t,e,i){return{x:e/t||0,y:i/t||0}}function z(t,e){return t===e?Nt:bt(t)>=bt(e)?t<0?At:Rt:e<0?zt:Lt}function L(t,e,i){i||(i=Ht);var o=e[i[0]]-t[i[0]],n=e[i[1]]-t[i[1]];return Math.sqrt(o*o+n*n)}function F(t,e,i){i||(i=Ht);var o=e[i[0]]-t[i[0]],n=e[i[1]]-t[i[1]];return 180*Math.atan2(n,o)/Math.PI}function B(t,e){return F(e[1],e[0],Wt)+F(t[1],t[0],Wt)}function j(t,e){return L(e[0],e[1],Wt)/L(t[0],t[1],Wt)}function H(){this.evEl=Gt,this.evWin=Vt,this.pressed=!1,O.apply(this,arguments)}function W(){this.evEl=Xt,this.evWin=Zt,O.apply(this,arguments),this.store=this.manager.session.pointerEvents=[]}function Y(){this.evTarget=Jt,this.evWin=Qt,this.started=!1,O.apply(this,arguments)}function G(t,e){var i=x(t.touches),o=x(t.changedTouches);return e&(Pt|It)&&(i=k(i.concat(o),"identifier",!0)),[i,o]}function V(){this.evTarget=te,this.targetIds={},O.apply(this,arguments)}function U(t,e){var i=x(t.touches),o=this.targetIds;if(e&(Tt|Et)&&1===i.length)return o[i[0].identifier]=!0,[i,i];var n,s,r=x(t.changedTouches),a=[],h=this.target;if(s=i.filter(function(t){return y(t.target,h)}),e===Tt)for(n=0;n<s.length;)o[s[n].identifier]=!0,n++;for(n=0;n<r.length;)o[r[n].identifier]&&a.push(r[n]),e&(Pt|It)&&delete o[r[n].identifier],n++;return a.length?[k(s.concat(a),"identifier",!0),a]:void 0}function q(){O.apply(this,arguments);var t=p(this.handler,this);this.touch=new V(this.manager,t),this.mouse=new H(this.manager,t),this.primaryTouch=null,this.lastTouches=[]}function X(t,e){t&Tt?(this.primaryTouch=e.changedPointers[0].identifier,Z.call(this,e)):t&(Pt|It)&&Z.call(this,e)}function Z(t){var e=t.changedPointers[0];if(e.identifier===this.primaryTouch){var i={x:e.clientX,y:e.clientY};this.lastTouches.push(i);var o=this.lastTouches,n=function(){var t=o.indexOf(i);t>-1&&o.splice(t,1)};setTimeout(n,ee)}}function K(t){for(var e=t.srcEvent.clientX,i=t.srcEvent.clientY,o=0;o<this.lastTouches.length;o++){var n=this.lastTouches[o],s=Math.abs(e-n.x),r=Math.abs(i-n.y);if(s<=ie&&r<=ie)return!0}return!1}function J(t,e){this.manager=t,this.set(e)}function Q(t){if(b(t,ae))return ae;var e=b(t,he),i=b(t,de);return e&&i?ae:e||i?e?he:de:b(t,re)?re:se}function $(t){this.options=ft({},this.defaults,t||{}),this.id=M(),this.manager=null,this.options.enable=m(this.options.enable,!0),this.state=ue,this.simultaneous={},this.requireFail=[]}function tt(t){return t&ve?"cancel":t&fe?"end":t&pe?"move":t&ce?"start":""}function et(t){return t==Lt?"down":t==zt?"up":t==At?"left":t==Rt?"right":""}function it(t,e){var i=e.manager;return i?i.get(t):t}function ot(){$.apply(this,arguments)}function nt(){ot.apply(this,arguments),this.pX=null,this.pY=null}function st(){ot.apply(this,arguments)}function rt(){$.apply(this,arguments),this._timer=null,this._input=null}function at(){ot.apply(this,arguments)}function ht(){ot.apply(this,arguments)}function dt(){$.apply(this,arguments),this.pTime=!1,this.pCenter=!1,this._timer=null,this._input=null,this.count=0}function lt(t,e){return e=e||{},e.recognizers=m(e.recognizers,lt.defaults.preset),new ut(t,e)}function ut(t,e){this.options=ft({},lt.defaults,e||{}),this.options.inputTarget=this.options.inputTarget||t,this.handlers={},this.session={},this.recognizers=[],this.oldCssProps={},this.element=t,this.input=C(this),this.touchAction=new J(this,this.options.touchAction),ct(this,!0),l(this.options.recognizers,function(t){var e=this.add(new t[0](t[1]));t[2]&&e.recognizeWith(t[2]),t[3]&&e.requireFailure(t[3])},this)}function ct(t,e){var i=t.element;if(i.style){var o;l(t.options.cssProps,function(n,s){o=D(i.style,s),e?(t.oldCssProps[o]=i.style[o],i.style[o]=n):i.style[o]=t.oldCssProps[o]||""}),e||(t.oldCssProps={})}}function pt(t,e){var i=s.createEvent("Event");i.initEvent(t,!0,!0),i.gesture=e,e.target.dispatchEvent(i)}var ft,mt=["","webkit","Moz","MS","ms","o"],vt=s.createElement("div"),gt="function",yt=Math.round,bt=Math.abs,_t=Date.now;ft="function"!=typeof Object.assign?function(t){if(t===a||null===t)throw new TypeError("Cannot convert undefined or null to object");for(var e=Object(t),i=1;i<arguments.length;i++){var o=arguments[i];if(o!==a&&null!==o)for(var n in o)o.hasOwnProperty(n)&&(e[n]=o[n])}return e}:Object.assign;var wt=u(function(t,e,i){for(var o=Object.keys(e),n=0;n<o.length;)(!i||i&&t[o[n]]===a)&&(t[o[n]]=e[o[n]]),n++;return t},"extend","Use `assign`."),xt=u(function(t,e){return wt(t,e,!0)},"merge","Use `assign`."),kt=1,Dt=/mobile|tablet|ip(ad|hone|od)|android/i,Mt="ontouchstart"in n,St=D(n,"PointerEvent")!==a,Ot=Mt&&Dt.test(navigator.userAgent),Ct=25,Tt=1,Et=2,Pt=4,It=8,Nt=1,At=2,Rt=4,zt=8,Lt=16,Ft=At|Rt,Bt=zt|Lt,jt=Ft|Bt,Ht=["x","y"],Wt=["clientX","clientY"];O.prototype={handler:function(){},init:function(){this.evEl&&v(this.element,this.evEl,this.domHandler),this.evTarget&&v(this.target,this.evTarget,this.domHandler),this.evWin&&v(S(this.element),this.evWin,this.domHandler)},destroy:function(){this.evEl&&g(this.element,this.evEl,this.domHandler),this.evTarget&&g(this.target,this.evTarget,this.domHandler),this.evWin&&g(S(this.element),this.evWin,this.domHandler)}};var Yt={mousedown:Tt,mousemove:Et,mouseup:Pt},Gt="mousedown",Vt="mousemove mouseup";c(H,O,{handler:function(t){var e=Yt[t.type];e&Tt&&0===t.button&&(this.pressed=!0),e&Et&&1!==t.which&&(e=Pt),this.pressed&&(e&Pt&&(this.pressed=!1),this.callback(this.manager,e,{pointers:[t],changedPointers:[t],pointerType:"mouse",srcEvent:t}))}});var Ut={pointerdown:Tt,pointermove:Et,pointerup:Pt,pointercancel:It,pointerout:It},qt={2:"touch",3:"pen",4:"mouse",5:"kinect"},Xt="pointerdown",Zt="pointermove pointerup pointercancel";n.MSPointerEvent&&!n.PointerEvent&&(Xt="MSPointerDown",Zt="MSPointerMove MSPointerUp MSPointerCancel"),c(W,O,{handler:function(t){var e=this.store,i=!1,o=t.type.toLowerCase().replace("ms",""),n=Ut[o],s=qt[t.pointerType]||t.pointerType,r="touch"==s,a=w(e,t.pointerId,"pointerId");n&Tt&&(0===t.button||r)?a<0&&(e.push(t),a=e.length-1):n&(Pt|It)&&(i=!0),a<0||(e[a]=t,this.callback(this.manager,n,{pointers:e,changedPointers:[t],pointerType:s,srcEvent:t}),i&&e.splice(a,1))}});var Kt={touchstart:Tt,touchmove:Et,touchend:Pt,touchcancel:It},Jt="touchstart",Qt="touchstart touchmove touchend touchcancel";c(Y,O,{handler:function(t){var e=Kt[t.type];if(e===Tt&&(this.started=!0),this.started){var i=G.call(this,t,e);e&(Pt|It)&&i[0].length-i[1].length==0&&(this.started=!1),this.callback(this.manager,e,{pointers:i[0],changedPointers:i[1],pointerType:"touch",srcEvent:t})}}});var $t={touchstart:Tt,touchmove:Et,touchend:Pt,touchcancel:It},te="touchstart touchmove touchend touchcancel";c(V,O,{handler:function(t){var e=$t[t.type],i=U.call(this,t,e);i&&this.callback(this.manager,e,{pointers:i[0],
changedPointers:i[1],pointerType:"touch",srcEvent:t})}});var ee=2500,ie=25;c(q,O,{handler:function(t,e,i){var o="touch"==i.pointerType,n="mouse"==i.pointerType;if(!(n&&i.sourceCapabilities&&i.sourceCapabilities.firesTouchEvents)){if(o)X.call(this,e,i);else if(n&&K.call(this,i))return;this.callback(t,e,i)}},destroy:function(){this.touch.destroy(),this.mouse.destroy()}});var oe=D(vt.style,"touchAction"),ne=oe!==a,se="auto",re="manipulation",ae="none",he="pan-x",de="pan-y",le=function(){if(!ne)return!1;var t={},e=n.CSS&&n.CSS.supports;return["auto","manipulation","pan-y","pan-x","pan-x pan-y","none"].forEach(function(i){t[i]=!e||n.CSS.supports("touch-action",i)}),t}();J.prototype={set:function(t){"compute"==t&&(t=this.compute()),ne&&this.manager.element.style&&le[t]&&(this.manager.element.style[oe]=t),this.actions=t.toLowerCase().trim()},update:function(){this.set(this.manager.options.touchAction)},compute:function(){var t=[];return l(this.manager.recognizers,function(e){f(e.options.enable,[e])&&(t=t.concat(e.getTouchAction()))}),Q(t.join(" "))},preventDefaults:function(t){var e=t.srcEvent,i=t.offsetDirection;if(this.manager.session.prevented)return void e.preventDefault();var o=this.actions,n=b(o,ae)&&!le[ae],s=b(o,de)&&!le[de],r=b(o,he)&&!le[he];if(n){var a=1===t.pointers.length,h=t.distance<2,d=t.deltaTime<250;if(a&&h&&d)return}return r&&s?void 0:n||s&&i&Ft||r&&i&Bt?this.preventSrc(e):void 0},preventSrc:function(t){this.manager.session.prevented=!0,t.preventDefault()}};var ue=1,ce=2,pe=4,fe=8,me=fe,ve=16;$.prototype={defaults:{},set:function(t){return ft(this.options,t),this.manager&&this.manager.touchAction.update(),this},recognizeWith:function(t){if(d(t,"recognizeWith",this))return this;var e=this.simultaneous;return t=it(t,this),e[t.id]||(e[t.id]=t,t.recognizeWith(this)),this},dropRecognizeWith:function(t){return d(t,"dropRecognizeWith",this)?this:(t=it(t,this),delete this.simultaneous[t.id],this)},requireFailure:function(t){if(d(t,"requireFailure",this))return this;var e=this.requireFail;return t=it(t,this),-1===w(e,t)&&(e.push(t),t.requireFailure(this)),this},dropRequireFailure:function(t){if(d(t,"dropRequireFailure",this))return this;t=it(t,this);var e=w(this.requireFail,t);return e>-1&&this.requireFail.splice(e,1),this},hasRequireFailures:function(){return this.requireFail.length>0},canRecognizeWith:function(t){return!!this.simultaneous[t.id]},emit:function(t){function e(e){i.manager.emit(e,t)}var i=this,o=this.state;o<fe&&e(i.options.event+tt(o)),e(i.options.event),t.additionalEvent&&e(t.additionalEvent),o>=fe&&e(i.options.event+tt(o))},tryEmit:function(t){if(this.canEmit())return this.emit(t);this.state=32},canEmit:function(){for(var t=0;t<this.requireFail.length;){if(!(this.requireFail[t].state&(32|ue)))return!1;t++}return!0},recognize:function(t){var e=ft({},t);if(!f(this.options.enable,[this,e]))return this.reset(),void(this.state=32);this.state&(me|ve|32)&&(this.state=ue),this.state=this.process(e),this.state&(ce|pe|fe|ve)&&this.tryEmit(e)},process:function(t){},getTouchAction:function(){},reset:function(){}},c(ot,$,{defaults:{pointers:1},attrTest:function(t){var e=this.options.pointers;return 0===e||t.pointers.length===e},process:function(t){var e=this.state,i=t.eventType,o=e&(ce|pe),n=this.attrTest(t);return o&&(i&It||!n)?e|ve:o||n?i&Pt?e|fe:e&ce?e|pe:ce:32}}),c(nt,ot,{defaults:{event:"pan",threshold:10,pointers:1,direction:jt},getTouchAction:function(){var t=this.options.direction,e=[];return t&Ft&&e.push(de),t&Bt&&e.push(he),e},directionTest:function(t){var e=this.options,i=!0,o=t.distance,n=t.direction,s=t.deltaX,r=t.deltaY;return n&e.direction||(e.direction&Ft?(n=0===s?Nt:s<0?At:Rt,i=s!=this.pX,o=Math.abs(t.deltaX)):(n=0===r?Nt:r<0?zt:Lt,i=r!=this.pY,o=Math.abs(t.deltaY))),t.direction=n,i&&o>e.threshold&&n&e.direction},attrTest:function(t){return ot.prototype.attrTest.call(this,t)&&(this.state&ce||!(this.state&ce)&&this.directionTest(t))},emit:function(t){this.pX=t.deltaX,this.pY=t.deltaY;var e=et(t.direction);e&&(t.additionalEvent=this.options.event+e),this._super.emit.call(this,t)}}),c(st,ot,{defaults:{event:"pinch",threshold:0,pointers:2},getTouchAction:function(){return[ae]},attrTest:function(t){return this._super.attrTest.call(this,t)&&(Math.abs(t.scale-1)>this.options.threshold||this.state&ce)},emit:function(t){if(1!==t.scale){var e=t.scale<1?"in":"out";t.additionalEvent=this.options.event+e}this._super.emit.call(this,t)}}),c(rt,$,{defaults:{event:"press",pointers:1,time:251,threshold:9},getTouchAction:function(){return[se]},process:function(t){var e=this.options,i=t.pointers.length===e.pointers,o=t.distance<e.threshold,n=t.deltaTime>e.time;if(this._input=t,!o||!i||t.eventType&(Pt|It)&&!n)this.reset();else if(t.eventType&Tt)this.reset(),this._timer=h(function(){this.state=me,this.tryEmit()},e.time,this);else if(t.eventType&Pt)return me;return 32},reset:function(){clearTimeout(this._timer)},emit:function(t){this.state===me&&(t&&t.eventType&Pt?this.manager.emit(this.options.event+"up",t):(this._input.timeStamp=_t(),this.manager.emit(this.options.event,this._input)))}}),c(at,ot,{defaults:{event:"rotate",threshold:0,pointers:2},getTouchAction:function(){return[ae]},attrTest:function(t){return this._super.attrTest.call(this,t)&&(Math.abs(t.rotation)>this.options.threshold||this.state&ce)}}),c(ht,ot,{defaults:{event:"swipe",threshold:10,velocity:.3,direction:Ft|Bt,pointers:1},getTouchAction:function(){return nt.prototype.getTouchAction.call(this)},attrTest:function(t){var e,i=this.options.direction;return i&(Ft|Bt)?e=t.overallVelocity:i&Ft?e=t.overallVelocityX:i&Bt&&(e=t.overallVelocityY),this._super.attrTest.call(this,t)&&i&t.offsetDirection&&t.distance>this.options.threshold&&t.maxPointers==this.options.pointers&&bt(e)>this.options.velocity&&t.eventType&Pt},emit:function(t){var e=et(t.offsetDirection);e&&this.manager.emit(this.options.event+e,t),this.manager.emit(this.options.event,t)}}),c(dt,$,{defaults:{event:"tap",pointers:1,taps:1,interval:300,time:250,threshold:9,posThreshold:10},getTouchAction:function(){return[re]},process:function(t){var e=this.options,i=t.pointers.length===e.pointers,o=t.distance<e.threshold,n=t.deltaTime<e.time;if(this.reset(),t.eventType&Tt&&0===this.count)return this.failTimeout();if(o&&n&&i){if(t.eventType!=Pt)return this.failTimeout();var s=!this.pTime||t.timeStamp-this.pTime<e.interval,r=!this.pCenter||L(this.pCenter,t.center)<e.posThreshold;this.pTime=t.timeStamp,this.pCenter=t.center,r&&s?this.count+=1:this.count=1,this._input=t;if(0===this.count%e.taps)return this.hasRequireFailures()?(this._timer=h(function(){this.state=me,this.tryEmit()},e.interval,this),ce):me}return 32},failTimeout:function(){return this._timer=h(function(){this.state=32},this.options.interval,this),32},reset:function(){clearTimeout(this._timer)},emit:function(){this.state==me&&(this._input.tapCount=this.count,this.manager.emit(this.options.event,this._input))}}),lt.VERSION="2.0.7",lt.defaults={domEvents:!1,touchAction:"compute",enable:!0,inputTarget:null,inputClass:null,preset:[[at,{enable:!1}],[st,{enable:!1},["rotate"]],[ht,{direction:Ft}],[nt,{direction:Ft},["swipe"]],[dt],[dt,{event:"doubletap",taps:2},["tap"]],[rt]],cssProps:{userSelect:"none",touchSelect:"none",touchCallout:"none",contentZooming:"none",userDrag:"none",tapHighlightColor:"rgba(0,0,0,0)"}};ut.prototype={set:function(t){return ft(this.options,t),t.touchAction&&this.touchAction.update(),t.inputTarget&&(this.input.destroy(),this.input.target=t.inputTarget,this.input.init()),this},stop:function(t){this.session.stopped=t?2:1},recognize:function(t){var e=this.session;if(!e.stopped){this.touchAction.preventDefaults(t);var i,o=this.recognizers,n=e.curRecognizer;(!n||n&&n.state&me)&&(n=e.curRecognizer=null);for(var s=0;s<o.length;)i=o[s],2===e.stopped||n&&i!=n&&!i.canRecognizeWith(n)?i.reset():i.recognize(t),!n&&i.state&(ce|pe|fe)&&(n=e.curRecognizer=i),s++}},get:function(t){if(t instanceof $)return t;for(var e=this.recognizers,i=0;i<e.length;i++)if(e[i].options.event==t)return e[i];return null},add:function(t){if(d(t,"add",this))return this;var e=this.get(t.options.event);return e&&this.remove(e),this.recognizers.push(t),t.manager=this,this.touchAction.update(),t},remove:function(t){if(d(t,"remove",this))return this;if(t=this.get(t)){var e=this.recognizers,i=w(e,t);-1!==i&&(e.splice(i,1),this.touchAction.update())}return this},on:function(t,e){if(t!==a&&e!==a){var i=this.handlers;return l(_(t),function(t){i[t]=i[t]||[],i[t].push(e)}),this}},off:function(t,e){if(t!==a){var i=this.handlers;return l(_(t),function(t){e?i[t]&&i[t].splice(w(i[t],e),1):delete i[t]}),this}},emit:function(t,e){this.options.domEvents&&pt(t,e);var i=this.handlers[t]&&this.handlers[t].slice();if(i&&i.length){e.type=t,e.preventDefault=function(){e.srcEvent.preventDefault()};for(var o=0;o<i.length;)i[o](e),o++}},destroy:function(){this.element&&ct(this,!1),this.handlers={},this.session={},this.input.destroy(),this.element=null}},ft(lt,{INPUT_START:Tt,INPUT_MOVE:Et,INPUT_END:Pt,INPUT_CANCEL:It,STATE_POSSIBLE:ue,STATE_BEGAN:ce,STATE_CHANGED:pe,STATE_ENDED:fe,STATE_RECOGNIZED:me,STATE_CANCELLED:ve,STATE_FAILED:32,DIRECTION_NONE:Nt,DIRECTION_LEFT:At,DIRECTION_RIGHT:Rt,DIRECTION_UP:zt,DIRECTION_DOWN:Lt,DIRECTION_HORIZONTAL:Ft,DIRECTION_VERTICAL:Bt,DIRECTION_ALL:jt,Manager:ut,Input:O,TouchAction:J,TouchInput:V,MouseInput:H,PointerEventInput:W,TouchMouseInput:q,SingleTouchInput:Y,Recognizer:$,AttrRecognizer:ot,Tap:dt,Pan:nt,Swipe:ht,Pinch:st,Rotate:at,Press:rt,on:v,off:g,each:l,merge:xt,extend:wt,assign:ft,inherit:c,bindFn:p,prefixed:D}),(void 0!==n?n:"undefined"!=typeof self?self:{}).Hammer=lt,(o=function(){return lt}.call(e,i,e,t))!==a&&(t.exports=o)}(window,document)},function(t,e,i){var o,n,s;!function(i,r){n=[],o=r,void 0!==(s="function"==typeof o?o.apply(e,n):o)&&(t.exports=s)}(0,function(){function t(t){var e,i=t&&t.preventDefault||!1,o=t&&t.container||window,n={},s={keydown:{},keyup:{}},r={};for(e=97;e<=122;e++)r[String.fromCharCode(e)]={code:e-97+65,shift:!1};for(e=65;e<=90;e++)r[String.fromCharCode(e)]={code:e,shift:!0};for(e=0;e<=9;e++)r[""+e]={code:48+e,shift:!1};for(e=1;e<=12;e++)r["F"+e]={code:111+e,shift:!1};for(e=0;e<=9;e++)r["num"+e]={code:96+e,shift:!1};r["num*"]={code:106,shift:!1},r["num+"]={code:107,shift:!1},r["num-"]={code:109,shift:!1},r["num/"]={code:111,shift:!1},r["num."]={code:110,shift:!1},r.left={code:37,shift:!1},r.up={code:38,shift:!1},r.right={code:39,shift:!1},r.down={code:40,shift:!1},r.space={code:32,shift:!1},r.enter={code:13,shift:!1},r.shift={code:16,shift:void 0},r.esc={code:27,shift:!1},r.backspace={code:8,shift:!1},r.tab={code:9,shift:!1},r.ctrl={code:17,shift:!1},r.alt={code:18,shift:!1},r.delete={code:46,shift:!1},r.pageup={code:33,shift:!1},r.pagedown={code:34,shift:!1},r["="]={code:187,shift:!1},r["-"]={code:189,shift:!1},r["]"]={code:221,shift:!1},r["["]={code:219,shift:!1};var a=function(t){d(t,"keydown")},h=function(t){d(t,"keyup")},d=function(t,e){if(void 0!==s[e][t.keyCode]){for(var o=s[e][t.keyCode],n=0;n<o.length;n++)void 0===o[n].shift?o[n].fn(t):1==o[n].shift&&1==t.shiftKey?o[n].fn(t):0==o[n].shift&&0==t.shiftKey&&o[n].fn(t);1==i&&t.preventDefault()}};return n.bind=function(t,e,i){if(void 0===i&&(i="keydown"),void 0===r[t])throw new Error("unsupported key: "+t);void 0===s[i][r[t].code]&&(s[i][r[t].code]=[]),s[i][r[t].code].push({fn:e,shift:r[t].shift})},n.bindAll=function(t,e){void 0===e&&(e="keydown");for(var i in r)r.hasOwnProperty(i)&&n.bind(i,t,e)},n.getKey=function(t){for(var e in r)if(r.hasOwnProperty(e)){if(1==t.shiftKey&&1==r[e].shift&&t.keyCode==r[e].code)return e;if(0==t.shiftKey&&0==r[e].shift&&t.keyCode==r[e].code)return e;if(t.keyCode==r[e].code&&"shift"==e)return e}return"unknown key, currently not supported"},n.unbind=function(t,e,i){if(void 0===i&&(i="keydown"),void 0===r[t])throw new Error("unsupported key: "+t);if(void 0!==e){var o=[],n=s[i][r[t].code];if(void 0!==n)for(var a=0;a<n.length;a++)n[a].fn==e&&n[a].shift==r[t].shift||o.push(s[i][r[t].code][a]);s[i][r[t].code]=o}else s[i][r[t].code]=[]},n.reset=function(){s={keydown:{},keyup:{}}},n.destroy=function(){s={keydown:{},keyup:{}},o.removeEventListener("keydown",a,!0),o.removeEventListener("keyup",h,!0)},o.addEventListener("keydown",a,!0),o.addEventListener("keyup",h,!0),n}return t})},function(t,e,i){e.util=i(1),e.DOMutil=i(88),e.DataSet=i(89),e.DataView=i(93),e.Queue=i(92),e.Timeline=i(118),e.Graph2d=i(149),e.timeline={Core:i(123),DateUtil:i(122),Range:i(119),stack:i(127),TimeStep:i(125),components:{items:{Item:i(129),BackgroundItem:i(133),BoxItem:i(131),PointItem:i(132),RangeItem:i(128)},BackgroundGroup:i(130),Component:i(121),CurrentTime:i(144),CustomTime:i(142),DataAxis:i(151),DataScale:i(152),GraphGroup:i(153),Group:i(126),ItemSet:i(124),Legend:i(157),LineGraph:i(150),TimeAxis:i(140)}},e.moment=i(82),e.Hammer=i(113),e.keycharm=i(116)},function(t,e,i){function o(t,e,i,d){if(!(this instanceof o))throw new SyntaxError("Constructor must be called with the new operator");if(!(Array.isArray(i)||i instanceof r||i instanceof a)&&i instanceof Object){var c=d;d=i,i=c}d&&d.throttleRedraw&&console.warn('Timeline option "throttleRedraw" is DEPRICATED and no longer supported. It will be removed in the next MAJOR release.');var f=this;if(this.defaultOptions={start:null,end:null,autoResize:!0,orientation:{axis:"bottom",item:"bottom"},moment:n,width:null,height:null,maxHeight:null,minHeight:null},this.options=s.deepExtend({},this.defaultOptions),this._create(t),!d||d&&void 0===d.rtl){for(var m,v=this.dom.root;!m&&v;)m=window.getComputedStyle(v,null).direction,v=v.parentElement;this.options.rtl=m&&"rtl"==m.toLowerCase()}else this.options.rtl=d.rtl;this.options.rollingMode=d&&d.rollingMode,this.components=[],this.body={dom:this.dom,domProps:this.props,emitter:{on:this.on.bind(this),off:this.off.bind(this),emit:this.emit.bind(this)},hiddenDates:[],util:{getScale:function(){return f.timeAxis.step.scale},getStep:function(){return f.timeAxis.step.step},toScreen:f._toScreen.bind(f),toGlobalScreen:f._toGlobalScreen.bind(f),toTime:f._toTime.bind(f),toGlobalTime:f._toGlobalTime.bind(f)}},this.range=new h(this.body,this.options),this.components.push(this.range),this.body.range=this.range,this.timeAxis=new l(this.body,this.options),this.timeAxis2=null,this.components.push(this.timeAxis),this.currentTime=new u(this.body,this.options),this.components.push(this.currentTime),this.itemSet=new p(this.body,this.options),this.components.push(this.itemSet),this.itemsData=null,this.groupsData=null,this.dom.root.onclick=function(t){f.emit("click",f.getEventProperties(t))},this.dom.root.ondblclick=function(t){f.emit("doubleClick",f.getEventProperties(t))},this.dom.root.oncontextmenu=function(t){f.emit("contextmenu",f.getEventProperties(t))},this.dom.root.onmouseover=function(t){f.emit("mouseOver",f.getEventProperties(t))},window.PointerEvent?(this.dom.root.onpointerdown=function(t){f.emit("mouseDown",f.getEventProperties(t))},this.dom.root.onpointermove=function(t){f.emit("mouseMove",f.getEventProperties(t))},this.dom.root.onpointerup=function(t){f.emit("mouseUp",f.getEventProperties(t))}):(this.dom.root.onmousemove=function(t){f.emit("mouseMove",f.getEventProperties(t))},this.dom.root.onmousedown=function(t){f.emit("mouseDown",f.getEventProperties(t))},this.dom.root.onmouseup=function(t){f.emit("mouseUp",f.getEventProperties(t))}),this.fitDone=!1,this.on("changed",function(){if(null!=this.itemsData&&!this.options.rollingMode&&!f.fitDone)if(f.fitDone=!0,void 0!=f.options.start||void 0!=f.options.end){if(void 0==f.options.start||void 0==f.options.end)var t=f.getItemRange();var e=void 0!=f.options.start?f.options.start:t.min,i=void 0!=f.options.end?f.options.end:t.max;f.setWindow(e,i,{animation:!1})}else f.fit({animation:!1})}),d&&this.setOptions(d),i&&this.setGroups(i),e&&this.setItems(e),this._redraw()}var n=(i(99),i(113),i(82)),s=i(1),r=i(89),a=i(93),h=i(119),d=i(123),l=i(140),u=i(144),c=i(142),p=i(124),f=i(145).printStyle,m=i(146).allOptions,v=i(146).configureOptions,g=i(147).default,y=i(145).default;o.prototype=new d,o.prototype._createConfigurator=function(){return new g(this,this.dom.container,v)},o.prototype.redraw=function(){this.itemSet&&this.itemSet.markDirty({refreshItems:!0}),this._redraw()},o.prototype.setOptions=function(t){if(!0===y.validate(t,m)&&console.log("%cErrors have been found in the supplied options object.",f),d.prototype.setOptions.call(this,t),"type"in t&&t.type!==this.options.type){this.options.type=t.type;var e=this.itemsData;if(e){var i=this.getSelection();this.setItems(null),this.setItems(e),this.setSelection(i)}}},o.prototype.setItems=function(t){var e;e=t?t instanceof r||t instanceof a?t:new r(t,{type:{start:"Date",end:"Date"}}):null,this.itemsData=e,this.itemSet&&this.itemSet.setItems(e)},o.prototype.setGroups=function(t){var e;if(t){var i=function(t){return!1!==t.visible};e=t instanceof r||t instanceof a?new a(t,{filter:i}):new r(t.filter(i))}else e=null;this.groupsData=e,this.itemSet.setGroups(e)},o.prototype.setData=function(t){t&&t.groups&&this.setGroups(t.groups),t&&t.items&&this.setItems(t.items)},o.prototype.setSelection=function(t,e){this.itemSet&&this.itemSet.setSelection(t),e&&e.focus&&this.focus(t,e)},o.prototype.getSelection=function(){return this.itemSet&&this.itemSet.getSelection()||[]},o.prototype.focus=function(t,e){if(this.itemsData&&void 0!=t){var i=Array.isArray(t)?t:[t],o=this.itemsData.getDataSet().get(i,{type:{start:"Date",end:"Date"}}),n=null,s=null;if(o.forEach(function(t){var e=t.start.valueOf(),i="end"in t?t.end.valueOf():t.start.valueOf();(null===n||e<n)&&(n=e),(null===s||i>s)&&(s=i)}),null!==n&&null!==s){var r=(n+s)/2,a=Math.max(this.range.end-this.range.start,1.1*(s-n)),h=!e||void 0===e.animation||e.animation;this.range.setRange(r-a/2,r+a/2,{animation:h})}}},o.prototype.fit=function(t){var e,i=!t||void 0===t.animation||t.animation,o=this.itemsData&&this.itemsData.getDataSet();1===o.length&&void 0===o.get()[0].end?(e=this.getDataRange(),this.moveTo(e.min.valueOf(),{animation:i})):(e=this.getItemRange(),this.range.setRange(e.min,e.max,{animation:i}))},o.prototype.getItemRange=function(){var t=this.getDataRange(),e=null!==t.min?t.min.valueOf():null,i=null!==t.max?t.max.valueOf():null,o=null,n=null;if(null!=e&&null!=i){var r=function(t){return s.convert(t.data.start,"Date").valueOf()},a=function(t){var e=void 0!=t.data.end?t.data.end:t.data.start;return s.convert(e,"Date").valueOf()},h=i-e;h<=0&&(h=10);var d=h/this.props.center.width;if(s.forEach(this.itemSet.items,function(t){t.groupShowing&&(t.show(),t.repositionX());var s=r(t),h=a(t);if(this.options.rtl)var l=s-(t.getWidthRight()+10)*d,u=h+(t.getWidthLeft()+10)*d;else var l=s-(t.getWidthLeft()+10)*d,u=h+(t.getWidthRight()+10)*d;l<e&&(e=l,o=t),u>i&&(i=u,n=t)}.bind(this)),o&&n){var l=o.getWidthLeft()+10,u=n.getWidthRight()+10,c=this.props.center.width-l-u;c>0&&(this.options.rtl?(e=r(o)-u*h/c,i=a(n)+l*h/c):(e=r(o)-l*h/c,i=a(n)+u*h/c))}}return{min:null!=e?new Date(e):null,max:null!=i?new Date(i):null}},o.prototype.getDataRange=function(){var t=null,e=null,i=this.itemsData&&this.itemsData.getDataSet();return i&&i.forEach(function(i){var o=s.convert(i.start,"Date").valueOf(),n=s.convert(void 0!=i.end?i.end:i.start,"Date").valueOf();(null===t||o<t)&&(t=o),(null===e||n>e)&&(e=n)}),{min:null!=t?new Date(t):null,max:null!=e?new Date(e):null}},o.prototype.getEventProperties=function(t){var e=t.center?t.center.x:t.clientX,i=t.center?t.center.y:t.clientY;if(this.options.rtl)var o=s.getAbsoluteRight(this.dom.centerContainer)-e;else var o=e-s.getAbsoluteLeft(this.dom.centerContainer);var n=i-s.getAbsoluteTop(this.dom.centerContainer),r=this.itemSet.itemFromTarget(t),a=this.itemSet.groupFromTarget(t),h=c.customTimeFromTarget(t),d=this.itemSet.options.snap||null,l=this.body.util.getScale(),u=this.body.util.getStep(),p=this._toTime(o),f=d?d(p,l,u):p,m=s.getTarget(t),v=null;return null!=r?v="item":null!=h?v="custom-time":s.hasParent(m,this.timeAxis.dom.foreground)?v="axis":this.timeAxis2&&s.hasParent(m,this.timeAxis2.dom.foreground)?v="axis":s.hasParent(m,this.itemSet.dom.labelSet)?v="group-label":s.hasParent(m,this.currentTime.bar)?v="current-time":s.hasParent(m,this.dom.center)&&(v="background"),{event:t,item:r?r.id:null,group:a?a.groupId:null,what:v,pageX:t.srcEvent?t.srcEvent.pageX:t.pageX,pageY:t.srcEvent?t.srcEvent.pageY:t.pageY,x:o,y:n,time:p,snappedTime:f}},o.prototype.toggleRollingMode=function(){this.range.rolling?this.range.stopRolling():(void 0==this.options.rollingMode&&this.setOptions(this.options),this.range.startRolling())},t.exports=o},function(t,e,i){function o(t){return t&&t.__esModule?t:{default:t}}function n(t,e){var i=p().hours(0).minutes(0).seconds(0).milliseconds(0),o=i.clone().add(-3,"days").valueOf(),n=i.clone().add(3,"days").valueOf();this.millisecondsPerPixelCache=void 0,void 0===e?(this.start=o,this.end=n):(this.start=e.start||o,this.end=e.end||n),this.rolling=!1,this.body=t,this.deltaDifference=0,this.scaleOffset=0,this.startToFront=!1,this.endToFront=!0,this.defaultOptions={rtl:!1,start:null,end:null,moment:p,direction:"horizontal",moveable:!0,zoomable:!0,min:null,max:null,zoomMin:10,zoomMax:31536e10,rollingMode:{follow:!1,offset:.5}},this.options=c.extend({},this.defaultOptions),this.props={touch:{}},this.animationTimer=null,this.body.emitter.on("panstart",this._onDragStart.bind(this)),this.body.emitter.on("panmove",this._onDrag.bind(this)),this.body.emitter.on("panend",this._onDragEnd.bind(this)),this.body.emitter.on("mousewheel",this._onMouseWheel.bind(this)),this.body.emitter.on("touch",this._onTouch.bind(this)),this.body.emitter.on("pinch",this._onPinch.bind(this)),this.body.dom.rollingModeBtn.addEventListener("click",this.startRolling.bind(this)),this.setOptions(e)}function s(t){if("horizontal"!=t&&"vertical"!=t)throw new TypeError('Unknown direction "'+t+'". Choose "horizontal" or "vertical".')}var r=i(58),a=o(r),h=i(90),d=o(h),l=i(62),u=o(l),c=i(1),p=(i(120),i(82)),f=i(121),m=i(122);n.prototype=new f,n.prototype.setOptions=function(t){if(t){var e=["animation","direction","min","max","zoomMin","zoomMax","moveable","zoomable","moment","activate","hiddenDates","zoomKey","rtl","showCurrentTime","rollingMode","horizontalScroll"];c.selectiveExtend(e,this.options,t),t.rollingMode&&t.rollingMode.follow&&this.startRolling(),("start"in t||"end"in t)&&this.setRange(t.start,t.end)}},n.prototype.startRolling=function(){function t(){e.stopRolling(),e.rolling=!0;var i=e.end-e.start,o=c.convert(new Date,"Date").valueOf(),n=o-i*e.options.rollingMode.offset,s=o+i*(1-e.options.rollingMode.offset),r=(!e.options||void 0===e.options.animation||e.options.animation,{animation:!1});e.setRange(n,s,r);var a=e.conversion(e.body.domProps.center.width).scale,i=1/a/10;i<30&&(i=30),i>1e3&&(i=1e3),e.body.dom.rollingModeBtn.style.visibility="hidden",e.currentTimeTimer=setTimeout(t,i)}var e=this;t()},n.prototype.stopRolling=function(){void 0!==this.currentTimeTimer&&(clearTimeout(this.currentTimeTimer),this.rolling=!1,this.body.dom.rollingModeBtn.style.visibility="visible")},n.prototype.setRange=function(t,e,i,o){i||(i={}),!0!==i.byUser&&(i.byUser=!1);var n=this,s=void 0!=t?c.convert(t,"Date").valueOf():null,r=void 0!=e?c.convert(e,"Date").valueOf():null;if(this._cancelAnimation(),this.millisecondsPerPixelCache=void 0,i.animation){var h=this.start,l=this.end,p="object"===(0,u.default)(i.animation)&&"duration"in i.animation?i.animation.duration:500,f="object"===(0,u.default)(i.animation)&&"easingFunction"in i.animation?i.animation.easingFunction:"easeInOutQuad",v=c.easingFunctions[f];if(!v)throw new Error("Unknown easing function "+(0,d.default)(f)+". Choose from: "+(0,a.default)(c.easingFunctions).join(", "));var g=(new Date).valueOf(),y=!1;return function t(){if(!n.props.touch.dragging){var e=(new Date).valueOf(),a=e-g,d=v(a/p),u=a>p,c=u||null===s?s:h+(s-h)*d,f=u||null===r?r:l+(r-l)*d;b=n._applyRange(c,f),m.updateHiddenDates(n.options.moment,n.body,n.options.hiddenDates),y=y||b;var _={start:new Date(n.start),end:new Date(n.end),byUser:i.byUser,event:i.event};if(b&&n.body.emitter.emit("rangechange",_),u){if(y&&(n.body.emitter.emit("rangechanged",_),o))return o()}else n.animationTimer=setTimeout(t,20)}}()}var b=this._applyRange(s,r);if(m.updateHiddenDates(this.options.moment,this.body,this.options.hiddenDates),b){var _={start:new Date(this.start),end:new Date(this.end),byUser:i.byUser,event:i.event};if(this.body.emitter.emit("rangechange",_),clearTimeout(n.timeoutID),n.timeoutID=setTimeout(function(){n.body.emitter.emit("rangechanged",_)},200),o)return o()}},n.prototype.getMillisecondsPerPixel=function(){return void 0===this.millisecondsPerPixelCache&&(this.millisecondsPerPixelCache=(this.end-this.start)/this.body.dom.center.clientWidth),this.millisecondsPerPixelCache},n.prototype._cancelAnimation=function(){this.animationTimer&&(clearTimeout(this.animationTimer),this.animationTimer=null)},n.prototype._applyRange=function(t,e){var i,o=null!=t?c.convert(t,"Date").valueOf():this.start,n=null!=e?c.convert(e,"Date").valueOf():this.end,s=null!=this.options.max?c.convert(this.options.max,"Date").valueOf():null,r=null!=this.options.min?c.convert(this.options.min,"Date").valueOf():null;if(isNaN(o)||null===o)throw new Error('Invalid start "'+t+'"');if(isNaN(n)||null===n)throw new Error('Invalid end "'+e+'"');if(n<o&&(n=o),null!==r&&o<r&&(i=r-o,o+=i,n+=i,null!=s&&n>s&&(n=s)),null!==s&&n>s&&(i=n-s,o-=i,n-=i,null!=r&&o<r&&(o=r)),null!==this.options.zoomMin){var a=parseFloat(this.options.zoomMin);if(a<0&&(a=0),n-o<a){this.end-this.start===a&&o>=this.start-.5&&n<=this.end?(o=this.start,n=this.end):(i=a-(n-o),o-=i/2,n+=i/2)}}if(null!==this.options.zoomMax){var h=parseFloat(this.options.zoomMax);h<0&&(h=0),n-o>h&&(this.end-this.start===h&&o<this.start&&n>this.end?(o=this.start,n=this.end):(i=n-o-h,o+=i/2,n-=i/2))}var d=this.start!=o||this.end!=n;return o>=this.start&&o<=this.end||n>=this.start&&n<=this.end||this.start>=o&&this.start<=n||this.end>=o&&this.end<=n||this.body.emitter.emit("checkRangedItems"),this.start=o,this.end=n,d},n.prototype.getRange=function(){return{start:this.start,end:this.end}},n.prototype.conversion=function(t,e){return n.conversion(this.start,this.end,t,e)},n.conversion=function(t,e,i,o){return void 0===o&&(o=0),0!=i&&e-t!=0?{offset:t,scale:i/(e-t-o)}:{offset:0,scale:1}},n.prototype._onDragStart=function(t){this.deltaDifference=0,this.previousDelta=0,this.options.moveable&&this._isInsideRange(t)&&this.props.touch.allowDragging&&(this.stopRolling(),this.props.touch.start=this.start,this.props.touch.end=this.end,this.props.touch.dragging=!0,this.body.dom.root&&(this.body.dom.root.style.cursor="move"))},n.prototype._onDrag=function(t){if(t&&this.props.touch.dragging&&this.options.moveable&&this.props.touch.allowDragging){var e=this.options.direction;s(e);var i="horizontal"==e?t.deltaX:t.deltaY;i-=this.deltaDifference;var o=this.props.touch.end-this.props.touch.start;o-=m.getHiddenDurationBetween(this.body.hiddenDates,this.start,this.end);var n="horizontal"==e?this.body.domProps.center.width:this.body.domProps.center.height;if(this.options.rtl)var r=i/n*o;else var r=-i/n*o;var a=this.props.touch.start+r,h=this.props.touch.end+r,d=m.snapAwayFromHidden(this.body.hiddenDates,a,this.previousDelta-i,!0),l=m.snapAwayFromHidden(this.body.hiddenDates,h,this.previousDelta-i,!0);if(d!=a||l!=h)return this.deltaDifference+=i,this.props.touch.start=d,this.props.touch.end=l,void this._onDrag(t);this.previousDelta=i,this._applyRange(a,h);var u=new Date(this.start),c=new Date(this.end);this.body.emitter.emit("rangechange",{start:u,end:c,byUser:!0,event:t}),this.body.emitter.emit("panmove")}},n.prototype._onDragEnd=function(t){this.props.touch.dragging&&this.options.moveable&&this.props.touch.allowDragging&&(this.props.touch.dragging=!1,this.body.dom.root&&(this.body.dom.root.style.cursor="auto"),this.body.emitter.emit("rangechanged",{start:new Date(this.start),end:new Date(this.end),byUser:!0,event:t}))},n.prototype._onMouseWheel=function(t){var e=0;if(t.wheelDelta?e=t.wheelDelta/120:t.detail&&(e=-t.detail/3),this.options.zoomKey&&!t[this.options.zoomKey]&&this.options.zoomable||!this.options.zoomable&&this.options.moveable){if(this.options.horizontalScroll){t.preventDefault();var i=e*(this.end-this.start)/20,o=this.start-i,n=this.end-i,s={animation:!1,byUser:!0,event:t};this.setRange(o,n,s)}}else if(this.options.zoomable&&this.options.moveable&&this._isInsideRange(t)&&e){var r;r=e<0?1-e/5:1/(1+e/5);var a;if(this.rolling)a=this.start+(this.end-this.start)*this.options.rollingMode.offset;else{var h=this.getPointer({x:t.clientX,y:t.clientY},this.body.dom.center);a=this._pointerToDate(h)}this.zoom(r,a,e,t),t.preventDefault()}},n.prototype._onTouch=function(t){this.props.touch.start=this.start,this.props.touch.end=this.end,this.props.touch.allowDragging=!0,this.props.touch.center=null,this.scaleOffset=0,this.deltaDifference=0},n.prototype._onPinch=function(t){if(this.options.zoomable&&this.options.moveable){this.props.touch.allowDragging=!1,this.props.touch.center||(this.props.touch.center=this.getPointer(t.center,this.body.dom.center)),this.stopRolling();var e=1/(t.scale+this.scaleOffset),i=this._pointerToDate(this.props.touch.center),o=m.getHiddenDurationBetween(this.body.hiddenDates,this.start,this.end),n=m.getHiddenDurationBefore(this.options.moment,this.body.hiddenDates,this,i),s=o-n,r=i-n+(this.props.touch.start-(i-n))*e,a=i+s+(this.props.touch.end-(i+s))*e;this.startToFront=1-e<=0,this.endToFront=e-1<=0;var h=m.snapAwayFromHidden(this.body.hiddenDates,r,1-e,!0),d=m.snapAwayFromHidden(this.body.hiddenDates,a,e-1,!0);h==r&&d==a||(this.props.touch.start=h,this.props.touch.end=d,this.scaleOffset=1-t.scale,r=h,a=d);var l={animation:!1,byUser:!0,event:t};this.setRange(r,a,l),this.startToFront=!1,this.endToFront=!0}},n.prototype._isInsideRange=function(t){var e=t.center?t.center.x:t.clientX;if(this.options.rtl)var i=e-c.getAbsoluteLeft(this.body.dom.centerContainer);else var i=c.getAbsoluteRight(this.body.dom.centerContainer)-e;var o=this.body.util.toTime(i);return o>=this.start&&o<=this.end},n.prototype._pointerToDate=function(t){var e,i=this.options.direction;if(s(i),"horizontal"==i)return this.body.util.toTime(t.x).valueOf();var o=this.body.domProps.center.height;return e=this.conversion(o),t.y/e.scale+e.offset},n.prototype.getPointer=function(t,e){return this.options.rtl?{x:c.getAbsoluteRight(e)-t.x,y:t.y-c.getAbsoluteTop(e)}:{x:t.x-c.getAbsoluteLeft(e),y:t.y-c.getAbsoluteTop(e)}},n.prototype.zoom=function(t,e,i,o){null==e&&(e=(this.start+this.end)/2);var n=m.getHiddenDurationBetween(this.body.hiddenDates,this.start,this.end),s=m.getHiddenDurationBefore(this.options.moment,this.body.hiddenDates,this,e),r=n-s,a=e-s+(this.start-(e-s))*t,h=e+r+(this.end-(e+r))*t;this.startToFront=!(i>0),this.endToFront=!(-i>0);var d=m.snapAwayFromHidden(this.body.hiddenDates,a,i,!0),l=m.snapAwayFromHidden(this.body.hiddenDates,h,-i,!0);d==a&&l==h||(a=d,h=l);var u={animation:!1,byUser:!0,event:o};this.setRange(a,h,u),this.startToFront=!1,this.endToFront=!0},n.prototype.move=function(t){var e=this.end-this.start,i=this.start+e*t,o=this.end+e*t;this.start=i,this.end=o},n.prototype.moveTo=function(t){var e=(this.start+this.end)/2,i=e-t,o=this.start-i,n=this.end-i,s={animation:!1,byUser:!0,event:null};this.setRange(o,n,s)},t.exports=n},function(t,e,i){i(113);e.onTouch=function(t,e){e.inputHandler=function(t){t.isFirst&&e(t)},t.on("hammer.input",e.inputHandler)},e.onRelease=function(t,e){return e.inputHandler=function(t){t.isFinal&&e(t)},t.on("hammer.input",e.inputHandler)},e.offTouch=function(t,e){t.off("hammer.input",e.inputHandler)},e.offRelease=e.offTouch,e.disablePreventDefaultVertically=function(t){return t.getTouchAction=function(){return["pan-y"]},t}},function(t,e,i){function o(t,e){this.options=null,this.props=null}var n=i(1);o.prototype.setOptions=function(t){t&&n.extend(this.options,t)},o.prototype.redraw=function(){return!1},o.prototype.destroy=function(){},
o.prototype._isResized=function(){var t=this.props._previousWidth!==this.props.width||this.props._previousHeight!==this.props.height;return this.props._previousWidth=this.props.width,this.props._previousHeight=this.props.height,t},t.exports=o},function(t,e){e.convertHiddenOptions=function(t,i,o){if(o&&!Array.isArray(o))return e.convertHiddenOptions(t,i,[o]);if(i.hiddenDates=[],o&&1==Array.isArray(o)){for(var n=0;n<o.length;n++)if(void 0===o[n].repeat){var s={};s.start=t(o[n].start).toDate().valueOf(),s.end=t(o[n].end).toDate().valueOf(),i.hiddenDates.push(s)}i.hiddenDates.sort(function(t,e){return t.start-e.start})}},e.updateHiddenDates=function(t,i,o){if(o&&!Array.isArray(o))return e.updateHiddenDates(t,i,[o]);if(o&&void 0!==i.domProps.centerContainer.width){e.convertHiddenOptions(t,i,o);for(var n=t(i.range.start),s=t(i.range.end),r=i.range.end-i.range.start,a=r/i.domProps.centerContainer.width,h=0;h<o.length;h++)if(void 0!==o[h].repeat){var d=t(o[h].start),l=t(o[h].end);if("Invalid Date"==d._d)throw new Error("Supplied start date is not valid: "+o[h].start);if("Invalid Date"==l._d)throw new Error("Supplied end date is not valid: "+o[h].end);var u=l-d;if(u>=4*a){var c=0,p=s.clone();switch(o[h].repeat){case"daily":d.day()!=l.day()&&(c=1),d.dayOfYear(n.dayOfYear()),d.year(n.year()),d.subtract(7,"days"),l.dayOfYear(n.dayOfYear()),l.year(n.year()),l.subtract(7-c,"days"),p.add(1,"weeks");break;case"weekly":var f=l.diff(d,"days"),m=d.day();d.date(n.date()),d.month(n.month()),d.year(n.year()),l=d.clone(),d.day(m),l.day(m),l.add(f,"days"),d.subtract(1,"weeks"),l.subtract(1,"weeks"),p.add(1,"weeks");break;case"monthly":d.month()!=l.month()&&(c=1),d.month(n.month()),d.year(n.year()),d.subtract(1,"months"),l.month(n.month()),l.year(n.year()),l.subtract(1,"months"),l.add(c,"months"),p.add(1,"months");break;case"yearly":d.year()!=l.year()&&(c=1),d.year(n.year()),d.subtract(1,"years"),l.year(n.year()),l.subtract(1,"years"),l.add(c,"years"),p.add(1,"years");break;default:return void console.log("Wrong repeat format, allowed are: daily, weekly, monthly, yearly. Given:",o[h].repeat)}for(;d<p;)switch(i.hiddenDates.push({start:d.valueOf(),end:l.valueOf()}),o[h].repeat){case"daily":d.add(1,"days"),l.add(1,"days");break;case"weekly":d.add(1,"weeks"),l.add(1,"weeks");break;case"monthly":d.add(1,"months"),l.add(1,"months");break;case"yearly":d.add(1,"y"),l.add(1,"y");break;default:return void console.log("Wrong repeat format, allowed are: daily, weekly, monthly, yearly. Given:",o[h].repeat)}i.hiddenDates.push({start:d.valueOf(),end:l.valueOf()})}}e.removeDuplicates(i);var v=e.isHidden(i.range.start,i.hiddenDates),g=e.isHidden(i.range.end,i.hiddenDates),y=i.range.start,b=i.range.end;1==v.hidden&&(y=1==i.range.startToFront?v.startDate-1:v.endDate+1),1==g.hidden&&(b=1==i.range.endToFront?g.startDate-1:g.endDate+1),1!=v.hidden&&1!=g.hidden||i.range._applyRange(y,b)}},e.removeDuplicates=function(t){for(var e=t.hiddenDates,i=[],o=0;o<e.length;o++)for(var n=0;n<e.length;n++)o!=n&&1!=e[n].remove&&1!=e[o].remove&&(e[n].start>=e[o].start&&e[n].end<=e[o].end?e[n].remove=!0:e[n].start>=e[o].start&&e[n].start<=e[o].end?(e[o].end=e[n].end,e[n].remove=!0):e[n].end>=e[o].start&&e[n].end<=e[o].end&&(e[o].start=e[n].start,e[n].remove=!0));for(var o=0;o<e.length;o++)!0!==e[o].remove&&i.push(e[o]);t.hiddenDates=i,t.hiddenDates.sort(function(t,e){return t.start-e.start})},e.printDates=function(t){for(var e=0;e<t.length;e++)console.log(e,new Date(t[e].start),new Date(t[e].end),t[e].start,t[e].end,t[e].remove)},e.stepOverHiddenDates=function(t,e,i){for(var o=!1,n=e.current.valueOf(),s=0;s<e.hiddenDates.length;s++){var r=e.hiddenDates[s].start,a=e.hiddenDates[s].end;if(n>=r&&n<a){o=!0;break}}if(1==o&&n<e._end.valueOf()&&n!=i){var h=t(i),d=t(a);h.year()!=d.year()?e.switchedYear=!0:h.month()!=d.month()?e.switchedMonth=!0:h.dayOfYear()!=d.dayOfYear()&&(e.switchedDay=!0),e.current=d}},e.toScreen=function(t,i,o){if(0==t.body.hiddenDates.length){var n=t.range.conversion(o);return(i.valueOf()-n.offset)*n.scale}var s=e.isHidden(i,t.body.hiddenDates);1==s.hidden&&(i=s.startDate);var r=e.getHiddenDurationBetween(t.body.hiddenDates,t.range.start,t.range.end);if(i<t.range.start){var n=t.range.conversion(o,r),a=e.getHiddenDurationBeforeStart(t.body.hiddenDates,i,n.offset);return i=t.options.moment(i).toDate().valueOf(),i+=a,-(n.offset-i.valueOf())*n.scale}if(i>t.range.end){var h={start:t.range.start,end:i};i=e.correctTimeForHidden(t.options.moment,t.body.hiddenDates,h,i);var n=t.range.conversion(o,r);return(i.valueOf()-n.offset)*n.scale}i=e.correctTimeForHidden(t.options.moment,t.body.hiddenDates,t.range,i);var n=t.range.conversion(o,r);return(i.valueOf()-n.offset)*n.scale},e.toTime=function(t,i,o){if(0==t.body.hiddenDates.length){var n=t.range.conversion(o);return new Date(i/n.scale+n.offset)}var s=e.getHiddenDurationBetween(t.body.hiddenDates,t.range.start,t.range.end),r=t.range.end-t.range.start-s,a=r*i/o,h=e.getAccumulatedHiddenDuration(t.body.hiddenDates,t.range,a);return new Date(h+a+t.range.start)},e.getHiddenDurationBetween=function(t,e,i){for(var o=0,n=0;n<t.length;n++){var s=t[n].start,r=t[n].end;s>=e&&r<i&&(o+=r-s)}return o},e.getHiddenDurationBeforeStart=function(t,e,i){for(var o=0,n=0;n<t.length;n++){var s=t[n].start,r=t[n].end;s>=e&&r<=i&&(o+=r-s)}return o},e.correctTimeForHidden=function(t,i,o,n){return n=t(n).toDate().valueOf(),n-=e.getHiddenDurationBefore(t,i,o,n)},e.getHiddenDurationBefore=function(t,e,i,o){var n=0;o=t(o).toDate().valueOf();for(var s=0;s<e.length;s++){var r=e[s].start,a=e[s].end;r>=i.start&&a<i.end&&o>=a&&(n+=a-r)}return n},e.getAccumulatedHiddenDuration=function(t,e,i){for(var o=0,n=0,s=e.start,r=0;r<t.length;r++){var a=t[r].start,h=t[r].end;if(a>=e.start&&h<e.end){if(n+=a-s,s=h,n>=i)break;o+=h-a}}return o},e.snapAwayFromHidden=function(t,i,o,n){var s=e.isHidden(i,t);return 1==s.hidden?o<0?1==n?s.startDate-(s.endDate-i)-1:s.startDate-1:1==n?s.endDate+(i-s.startDate)+1:s.endDate+1:i},e.isHidden=function(t,e){for(var i=0;i<e.length;i++){var o=e[i].start,n=e[i].end;if(t>=o&&t<n)return{hidden:!0,startDate:o,endDate:n}}return{hidden:!1,startDate:o,endDate:n}}},function(t,e,i){function o(t){return t&&t.__esModule?t:{default:t}}function n(){}var s=i(90),r=o(s),a=i(62),h=o(a),d=i(99),l=i(113),u=i(120),c=i(1),p=(i(89),i(93),i(119),i(124),i(140)),f=i(141),m=i(122),v=i(142);d(n.prototype),n.prototype._create=function(t){function e(t){if(this.isActive()&&this.emit("mousewheel",t),this.options.verticalScroll&&!this.options.horizontalScroll&&this.options.zoomKey&&!t[this.options.zoomKey]){t.preventDefault();var e=0;t.wheelDelta?e=t.wheelDelta/120:t.detail&&(e=-t.detail/3);var i=this.props.scrollTop,o=i+120*e;this.isActive()&&(this._setScrollTop(o),this._redraw(),this.emit("scroll",t))}}function i(t){if(s.options.verticalScroll&&(t.preventDefault(),s.isActive())){var e=-t.target.scrollTop;s._setScrollTop(e),s._redraw(),s.emit("scrollSide",t)}}function o(t){if(t.preventDefault&&t.preventDefault(),!(!t.target.className.indexOf("vis")>-1||a))return t.dataTransfer.dropEffect="move",a=!0,!1}function n(t){t.preventDefault&&t.preventDefault(),t.stopPropagation&&t.stopPropagation();try{if(!JSON.parse(t.dataTransfer.getData("text")).content)return}catch(t){return!1}return a=!1,t.center={x:t.clientX,y:t.clientY},s.itemSet._onAddItem(t),s.emit("drop",s.getEventProperties(t)),!1}this.dom={},this.dom.container=t,this.dom.root=document.createElement("div"),this.dom.background=document.createElement("div"),this.dom.backgroundVertical=document.createElement("div"),this.dom.backgroundHorizontal=document.createElement("div"),this.dom.centerContainer=document.createElement("div"),this.dom.leftContainer=document.createElement("div"),this.dom.rightContainer=document.createElement("div"),this.dom.center=document.createElement("div"),this.dom.left=document.createElement("div"),this.dom.right=document.createElement("div"),this.dom.top=document.createElement("div"),this.dom.bottom=document.createElement("div"),this.dom.shadowTop=document.createElement("div"),this.dom.shadowBottom=document.createElement("div"),this.dom.shadowTopLeft=document.createElement("div"),this.dom.shadowBottomLeft=document.createElement("div"),this.dom.shadowTopRight=document.createElement("div"),this.dom.shadowBottomRight=document.createElement("div"),this.dom.rollingModeBtn=document.createElement("div"),this.dom.root.className="vis-timeline",this.dom.background.className="vis-panel vis-background",this.dom.backgroundVertical.className="vis-panel vis-background vis-vertical",this.dom.backgroundHorizontal.className="vis-panel vis-background vis-horizontal",this.dom.centerContainer.className="vis-panel vis-center",this.dom.leftContainer.className="vis-panel vis-left",this.dom.rightContainer.className="vis-panel vis-right",this.dom.top.className="vis-panel vis-top",this.dom.bottom.className="vis-panel vis-bottom",this.dom.left.className="vis-content",this.dom.center.className="vis-content",this.dom.right.className="vis-content",this.dom.shadowTop.className="vis-shadow vis-top",this.dom.shadowBottom.className="vis-shadow vis-bottom",this.dom.shadowTopLeft.className="vis-shadow vis-top",this.dom.shadowBottomLeft.className="vis-shadow vis-bottom",this.dom.shadowTopRight.className="vis-shadow vis-top",this.dom.shadowBottomRight.className="vis-shadow vis-bottom",this.dom.rollingModeBtn.className="vis-rolling-mode-btn",this.dom.root.appendChild(this.dom.background),this.dom.root.appendChild(this.dom.backgroundVertical),this.dom.root.appendChild(this.dom.backgroundHorizontal),this.dom.root.appendChild(this.dom.centerContainer),this.dom.root.appendChild(this.dom.leftContainer),this.dom.root.appendChild(this.dom.rightContainer),this.dom.root.appendChild(this.dom.top),this.dom.root.appendChild(this.dom.bottom),this.dom.root.appendChild(this.dom.bottom),this.dom.root.appendChild(this.dom.rollingModeBtn),this.dom.centerContainer.appendChild(this.dom.center),this.dom.leftContainer.appendChild(this.dom.left),this.dom.rightContainer.appendChild(this.dom.right),this.dom.centerContainer.appendChild(this.dom.shadowTop),this.dom.centerContainer.appendChild(this.dom.shadowBottom),this.dom.leftContainer.appendChild(this.dom.shadowTopLeft),this.dom.leftContainer.appendChild(this.dom.shadowBottomLeft),this.dom.rightContainer.appendChild(this.dom.shadowTopRight),this.dom.rightContainer.appendChild(this.dom.shadowBottomRight),this.props={root:{},background:{},centerContainer:{},leftContainer:{},rightContainer:{},center:{},left:{},right:{},top:{},bottom:{},border:{},scrollTop:0,scrollTopMin:0},this.on("rangechange",function(){!0===this.initialDrawDone&&this._redraw()}.bind(this)),this.on("touch",this._onTouch.bind(this)),this.on("panmove",this._onDrag.bind(this));var s=this;this._origRedraw=this._redraw.bind(this),this._redraw=c.throttle(this._origRedraw),this.on("_change",function(t){s.itemSet&&s.itemSet.initialItemSetDrawn&&t&&1==t.queue?s._redraw():s._origRedraw()}),this.hammer=new l(this.dom.root);var r=this.hammer.get("pinch").set({enable:!0});u.disablePreventDefaultVertically(r),this.hammer.get("pan").set({threshold:5,direction:l.DIRECTION_HORIZONTAL}),this.listeners={},["tap","doubletap","press","pinch","pan","panstart","panmove","panend"].forEach(function(t){var e=function(e){s.isActive()&&s.emit(t,e)};s.hammer.on(t,e),s.listeners[t]=e}),u.onTouch(this.hammer,function(t){s.emit("touch",t)}.bind(this)),u.onRelease(this.hammer,function(t){s.emit("release",t)}.bind(this)),this.dom.centerContainer.addEventListener?(this.dom.centerContainer.addEventListener("mousewheel",e.bind(this),!1),this.dom.centerContainer.addEventListener("DOMMouseScroll",e.bind(this),!1)):this.dom.centerContainer.attachEvent("onmousewheel",e.bind(this)),this.dom.left.parentNode.addEventListener("scroll",i.bind(this)),this.dom.right.parentNode.addEventListener("scroll",i.bind(this));var a=!1;if(this.dom.center.addEventListener("dragover",o.bind(this),!1),this.dom.center.addEventListener("drop",n.bind(this),!1),this.customTimes=[],this.touch={},this.redrawCount=0,this.initialDrawDone=!1,!t)throw new Error("No container provided");t.appendChild(this.dom.root)},n.prototype.setOptions=function(t){if(t){var e=["width","height","minHeight","maxHeight","autoResize","start","end","clickToUse","dataAttributes","hiddenDates","locale","locales","moment","rtl","zoomKey","horizontalScroll","verticalScroll"];if(c.selectiveExtend(e,this.options,t),this.dom.rollingModeBtn.style.visibility="hidden",this.options.rtl&&(this.dom.container.style.direction="rtl",this.dom.backgroundVertical.className="vis-panel vis-background vis-vertical-rtl"),this.options.verticalScroll&&(this.options.rtl?this.dom.rightContainer.className="vis-panel vis-right vis-vertical-scroll":this.dom.leftContainer.className="vis-panel vis-left vis-vertical-scroll"),this.options.orientation={item:void 0,axis:void 0},"orientation"in t&&("string"==typeof t.orientation?this.options.orientation={item:t.orientation,axis:t.orientation}:"object"===(0,h.default)(t.orientation)&&("item"in t.orientation&&(this.options.orientation.item=t.orientation.item),"axis"in t.orientation&&(this.options.orientation.axis=t.orientation.axis))),"both"===this.options.orientation.axis){if(!this.timeAxis2){var i=this.timeAxis2=new p(this.body);i.setOptions=function(t){var e=t?c.extend({},t):{};e.orientation="top",p.prototype.setOptions.call(i,e)},this.components.push(i)}}else if(this.timeAxis2){var o=this.components.indexOf(this.timeAxis2);-1!==o&&this.components.splice(o,1),this.timeAxis2.destroy(),this.timeAxis2=null}if("function"==typeof t.drawPoints&&(t.drawPoints={onRender:t.drawPoints}),"hiddenDates"in this.options&&m.convertHiddenOptions(this.options.moment,this.body,this.options.hiddenDates),"clickToUse"in t&&(t.clickToUse?this.activator||(this.activator=new f(this.dom.root)):this.activator&&(this.activator.destroy(),delete this.activator)),"showCustomTime"in t)throw new Error("Option `showCustomTime` is deprecated. Create a custom time bar via timeline.addCustomTime(time [, id])");this._initAutoResize()}if(this.components.forEach(function(e){return e.setOptions(t)}),"configure"in t){this.configurator||(this.configurator=this._createConfigurator()),this.configurator.setOptions(t.configure);var n=c.deepExtend({},this.options);this.components.forEach(function(t){c.deepExtend(n,t.options)}),this.configurator.setModuleOptions({global:n})}this._redraw()},n.prototype.isActive=function(){return!this.activator||this.activator.active},n.prototype.destroy=function(){this.setItems(null),this.setGroups(null),this.off(),this._stopAutoResize(),this.dom.root.parentNode&&this.dom.root.parentNode.removeChild(this.dom.root),this.dom=null,this.activator&&(this.activator.destroy(),delete this.activator);for(var t in this.listeners)this.listeners.hasOwnProperty(t)&&delete this.listeners[t];this.listeners=null,this.hammer=null,this.components.forEach(function(t){return t.destroy()}),this.body=null},n.prototype.setCustomTime=function(t,e){var i=this.customTimes.filter(function(t){return e===t.options.id});if(0===i.length)throw new Error("No custom time bar found with id "+(0,r.default)(e));i.length>0&&i[0].setCustomTime(t)},n.prototype.getCustomTime=function(t){var e=this.customTimes.filter(function(e){return e.options.id===t});if(0===e.length)throw new Error("No custom time bar found with id "+(0,r.default)(t));return e[0].getCustomTime()},n.prototype.setCustomTimeTitle=function(t,e){var i=this.customTimes.filter(function(t){return t.options.id===e});if(0===i.length)throw new Error("No custom time bar found with id "+(0,r.default)(e));if(i.length>0)return i[0].setCustomTitle(t)},n.prototype.getEventProperties=function(t){return{event:t}},n.prototype.addCustomTime=function(t,e){var i=void 0!==t?c.convert(t,"Date").valueOf():new Date;if(this.customTimes.some(function(t){return t.options.id===e}))throw new Error("A custom time with id "+(0,r.default)(e)+" already exists");var o=new v(this.body,c.extend({},this.options,{time:i,id:e}));return this.customTimes.push(o),this.components.push(o),this._redraw(),e},n.prototype.removeCustomTime=function(t){var e=this.customTimes.filter(function(e){return e.options.id===t});if(0===e.length)throw new Error("No custom time bar found with id "+(0,r.default)(t));e.forEach(function(t){this.customTimes.splice(this.customTimes.indexOf(t),1),this.components.splice(this.components.indexOf(t),1),t.destroy()}.bind(this))},n.prototype.getVisibleItems=function(){return this.itemSet&&this.itemSet.getVisibleItems()||[]},n.prototype.fit=function(t,e){var i=this.getDataRange();if(null!==i.min||null!==i.max){var o=i.max-i.min,n=new Date(i.min.valueOf()-.01*o),s=new Date(i.max.valueOf()+.01*o),r=!t||void 0===t.animation||t.animation;this.range.setRange(n,s,{animation:r},e)}},n.prototype.getDataRange=function(){throw new Error("Cannot invoke abstract method getDataRange")},n.prototype.setWindow=function(t,e,i,o){"function"==typeof arguments[2]&&(o=arguments[2],i={});var n;if(1==arguments.length){var s=arguments[0];n=void 0===s.animation||s.animation,this.range.setRange(s.start,s.end,{animation:n})}else if(2==arguments.length&&"function"==typeof arguments[1]){var s=arguments[0];o=arguments[1],n=void 0===s.animation||s.animation,this.range.setRange(s.start,s.end,{animation:n},o)}else n=!i||void 0===i.animation||i.animation,this.range.setRange(t,e,{animation:n},o)},n.prototype.moveTo=function(t,e,i){"function"==typeof arguments[1]&&(i=arguments[1],e={});var o=this.range.end-this.range.start,n=c.convert(t,"Date").valueOf(),s=n-o/2,r=n+o/2,a=!e||void 0===e.animation||e.animation;this.range.setRange(s,r,{animation:a},i)},n.prototype.getWindow=function(){var t=this.range.getRange();return{start:new Date(t.start),end:new Date(t.end)}},n.prototype.zoomIn=function(t,e,i){if(!(!t||t<0||t>1)){"function"==typeof arguments[1]&&(i=arguments[1],e={});var o=this.getWindow(),n=o.start.valueOf(),s=o.end.valueOf(),r=s-n,a=r/(1+t),h=(r-a)/2,d=n+h,l=s-h;this.setWindow(d,l,e,i)}},n.prototype.zoomOut=function(t,e,i){if(!(!t||t<0||t>1)){"function"==typeof arguments[1]&&(i=arguments[1],e={});var o=this.getWindow(),n=o.start.valueOf(),s=o.end.valueOf(),r=s-n,a=n-r*t/2,h=s+r*t/2;this.setWindow(a,h,e,i)}},n.prototype.redraw=function(){this._redraw()},n.prototype._redraw=function(){this.redrawCount++;var t=!1,e=this.options,i=this.props,o=this.dom;if(o&&o.container&&0!=o.root.offsetWidth){m.updateHiddenDates(this.options.moment,this.body,this.options.hiddenDates),"top"==e.orientation?(c.addClassName(o.root,"vis-top"),c.removeClassName(o.root,"vis-bottom")):(c.removeClassName(o.root,"vis-top"),c.addClassName(o.root,"vis-bottom")),o.root.style.maxHeight=c.option.asSize(e.maxHeight,""),o.root.style.minHeight=c.option.asSize(e.minHeight,""),o.root.style.width=c.option.asSize(e.width,""),i.border.left=(o.centerContainer.offsetWidth-o.centerContainer.clientWidth)/2,i.border.right=i.border.left,i.border.top=(o.centerContainer.offsetHeight-o.centerContainer.clientHeight)/2,i.border.bottom=i.border.top,i.borderRootHeight=o.root.offsetHeight-o.root.clientHeight,i.borderRootWidth=o.root.offsetWidth-o.root.clientWidth,0===o.centerContainer.clientHeight&&(i.border.left=i.border.top,i.border.right=i.border.left),0===o.root.clientHeight&&(i.borderRootWidth=i.borderRootHeight),i.center.height=o.center.offsetHeight,i.left.height=o.left.offsetHeight,i.right.height=o.right.offsetHeight,i.top.height=o.top.clientHeight||-i.border.top,i.bottom.height=o.bottom.clientHeight||-i.border.bottom;var n=Math.max(i.left.height,i.center.height,i.right.height),s=i.top.height+n+i.bottom.height+i.borderRootHeight+i.border.top+i.border.bottom;o.root.style.height=c.option.asSize(e.height,s+"px"),i.root.height=o.root.offsetHeight,i.background.height=i.root.height-i.borderRootHeight;var r=i.root.height-i.top.height-i.bottom.height-i.borderRootHeight;i.centerContainer.height=r,i.leftContainer.height=r,i.rightContainer.height=i.leftContainer.height,i.root.width=o.root.offsetWidth,i.background.width=i.root.width-i.borderRootWidth,this.initialDrawDone||(i.scrollbarWidth=c.getScrollBarWidth()),e.verticalScroll?e.rtl?(i.left.width=o.leftContainer.clientWidth||-i.border.left,i.right.width=o.rightContainer.clientWidth+i.scrollbarWidth||-i.border.right):(i.left.width=o.leftContainer.clientWidth+i.scrollbarWidth||-i.border.left,i.right.width=o.rightContainer.clientWidth||-i.border.right):(i.left.width=o.leftContainer.clientWidth||-i.border.left,i.right.width=o.rightContainer.clientWidth||-i.border.right),this._setDOM();var a=this._updateScrollTop();"top"!=e.orientation.item&&(a+=Math.max(i.centerContainer.height-i.center.height-i.border.top-i.border.bottom,0)),o.center.style.top=a+"px";var h=0==i.scrollTop?"hidden":"",d=i.scrollTop==i.scrollTopMin?"hidden":"";o.shadowTop.style.visibility=h,o.shadowBottom.style.visibility=d,o.shadowTopLeft.style.visibility=h,o.shadowBottomLeft.style.visibility=d,o.shadowTopRight.style.visibility=h,o.shadowBottomRight.style.visibility=d,e.verticalScroll&&(o.rightContainer.className="vis-panel vis-right vis-vertical-scroll",o.leftContainer.className="vis-panel vis-left vis-vertical-scroll",o.shadowTopRight.style.visibility="hidden",o.shadowBottomRight.style.visibility="hidden",o.shadowTopLeft.style.visibility="hidden",o.shadowBottomLeft.style.visibility="hidden",o.left.style.top="0px",o.right.style.top="0px"),(!e.verticalScroll||i.center.height<i.centerContainer.height)&&(o.left.style.top=a+"px",o.right.style.top=a+"px",o.rightContainer.className=o.rightContainer.className.replace(new RegExp("(?:^|\\s)vis-vertical-scroll(?:\\s|$)")," "),o.leftContainer.className=o.leftContainer.className.replace(new RegExp("(?:^|\\s)vis-vertical-scroll(?:\\s|$)")," "),i.left.width=o.leftContainer.clientWidth||-i.border.left,i.right.width=o.rightContainer.clientWidth||-i.border.right,this._setDOM());var u=i.center.height>i.centerContainer.height;this.hammer.get("pan").set({direction:u?l.DIRECTION_ALL:l.DIRECTION_HORIZONTAL}),this.components.forEach(function(e){t=e.redraw()||t});if(t){if(this.redrawCount<5)return void this.body.emitter.emit("_change");console.log("WARNING: infinite loop in redraw?")}else this.redrawCount=0;this.initialDrawDone=!0,this.body.emitter.emit("changed")}},n.prototype._setDOM=function(){var t=this.props,e=this.dom;t.leftContainer.width=t.left.width,t.rightContainer.width=t.right.width;var i=t.root.width-t.left.width-t.right.width-t.borderRootWidth;t.center.width=i,t.centerContainer.width=i,t.top.width=i,t.bottom.width=i,e.background.style.height=t.background.height+"px",e.backgroundVertical.style.height=t.background.height+"px",e.backgroundHorizontal.style.height=t.centerContainer.height+"px",e.centerContainer.style.height=t.centerContainer.height+"px",e.leftContainer.style.height=t.leftContainer.height+"px",e.rightContainer.style.height=t.rightContainer.height+"px",e.background.style.width=t.background.width+"px",e.backgroundVertical.style.width=t.centerContainer.width+"px",e.backgroundHorizontal.style.width=t.background.width+"px",e.centerContainer.style.width=t.center.width+"px",e.top.style.width=t.top.width+"px",e.bottom.style.width=t.bottom.width+"px",e.background.style.left="0",e.background.style.top="0",e.backgroundVertical.style.left=t.left.width+t.border.left+"px",e.backgroundVertical.style.top="0",e.backgroundHorizontal.style.left="0",e.backgroundHorizontal.style.top=t.top.height+"px",e.centerContainer.style.left=t.left.width+"px",e.centerContainer.style.top=t.top.height+"px",e.leftContainer.style.left="0",e.leftContainer.style.top=t.top.height+"px",e.rightContainer.style.left=t.left.width+t.center.width+"px",e.rightContainer.style.top=t.top.height+"px",e.top.style.left=t.left.width+"px",e.top.style.top="0",e.bottom.style.left=t.left.width+"px",e.bottom.style.top=t.top.height+t.centerContainer.height+"px",e.center.style.left="0",e.left.style.left="0",e.right.style.left="0"},n.prototype.repaint=function(){throw new Error("Function repaint is deprecated. Use redraw instead.")},n.prototype.setCurrentTime=function(t){if(!this.currentTime)throw new Error("Option showCurrentTime must be true");this.currentTime.setCurrentTime(t)},n.prototype.getCurrentTime=function(){if(!this.currentTime)throw new Error("Option showCurrentTime must be true");return this.currentTime.getCurrentTime()},n.prototype._toTime=function(t){return m.toTime(this,t,this.props.center.width)},n.prototype._toGlobalTime=function(t){return m.toTime(this,t,this.props.root.width)},n.prototype._toScreen=function(t){return m.toScreen(this,t,this.props.center.width)},n.prototype._toGlobalScreen=function(t){return m.toScreen(this,t,this.props.root.width)},n.prototype._initAutoResize=function(){1==this.options.autoResize?this._startAutoResize():this._stopAutoResize()},n.prototype._startAutoResize=function(){var t=this;this._stopAutoResize(),this._onResize=function(){if(1!=t.options.autoResize)return void t._stopAutoResize();t.dom.root&&(t.dom.root.offsetWidth==t.props.lastWidth&&t.dom.root.offsetHeight==t.props.lastHeight||(t.props.lastWidth=t.dom.root.offsetWidth,t.props.lastHeight=t.dom.root.offsetHeight,t.props.scrollbarWidth=c.getScrollBarWidth(),t.body.emitter.emit("_change")))},c.addEventListener(window,"resize",this._onResize),t.dom.root&&(t.props.lastWidth=t.dom.root.offsetWidth,t.props.lastHeight=t.dom.root.offsetHeight),this.watchTimer=setInterval(this._onResize,1e3)},n.prototype._stopAutoResize=function(){this.watchTimer&&(clearInterval(this.watchTimer),this.watchTimer=void 0),this._onResize&&(c.removeEventListener(window,"resize",this._onResize),this._onResize=null)},n.prototype._onTouch=function(t){this.touch.allowDragging=!0,this.touch.initialScrollTop=this.props.scrollTop},n.prototype._onPinch=function(t){this.touch.allowDragging=!1},n.prototype._onDrag=function(t){if(t&&this.touch.allowDragging){var e=t.deltaY,i=this._getScrollTop(),o=this._setScrollTop(this.touch.initialScrollTop+e);this.options.verticalScroll&&(this.dom.left.parentNode.scrollTop=-this.props.scrollTop,this.dom.right.parentNode.scrollTop=-this.props.scrollTop),o!=i&&this.emit("verticalDrag")}},n.prototype._setScrollTop=function(t){return this.props.scrollTop=t,this._updateScrollTop(),this.props.scrollTop},n.prototype._updateScrollTop=function(){var t=Math.min(this.props.centerContainer.height-this.props.center.height,0);return t!=this.props.scrollTopMin&&("top"!=this.options.orientation.item&&(this.props.scrollTop+=t-this.props.scrollTopMin),this.props.scrollTopMin=t),this.props.scrollTop>0&&(this.props.scrollTop=0),this.props.scrollTop<t&&(this.props.scrollTop=t),this.options.verticalScroll&&(this.dom.left.parentNode.scrollTop=-this.props.scrollTop,this.dom.right.parentNode.scrollTop=-this.props.scrollTop),this.props.scrollTop},n.prototype._getScrollTop=function(){return this.props.scrollTop},n.prototype._createConfigurator=function(){throw new Error("Cannot invoke abstract method _createConfigurator")},t.exports=n},function(t,e,i){function o(t){return t&&t.__esModule?t:{default:t}}function n(t,e){this.body=t,this.defaultOptions={type:null,orientation:{item:"bottom"},align:"auto",stack:!0,stackSubgroups:!0,groupOrderSwap:function(t,e,i){var o=e.order;e.order=t.order,t.order=o},groupOrder:"order",selectable:!0,multiselect:!1,itemsAlwaysDraggable:{item:!1,range:!1},editable:{updateTime:!1,updateGroup:!1,add:!1,remove:!1,overrideItems:!1},groupEditable:{order:!1,add:!1,remove:!1},snap:p.snap,onAdd:function(t,e){e(t)},onUpdate:function(t,e){e(t)},onMove:function(t,e){e(t)},onRemove:function(t,e){e(t)},onMoving:function(t,e){e(t)},onAddGroup:function(t,e){e(t)},onMoveGroup:function(t,e){e(t)},onRemoveGroup:function(t,e){e(t)},margin:{item:{horizontal:10,vertical:10},axis:20},showTooltips:!0,tooltip:{followMouse:!1,overflowMethod:"flip"},tooltipOnItemUpdateTime:!1},this.options=l.extend({},this.defaultOptions),this.options.rtl=e.rtl,this.itemOptions={type:{start:"Date",end:"Date"}},this.conversion={toScreen:t.util.toScreen,toTime:t.util.toTime},this.dom={},this.props={},this.hammer=null;var i=this;this.itemsData=null,this.groupsData=null,this.itemListeners={add:function(t,e,o){i._onAdd(e.items)},update:function(t,e,o){i._onUpdate(e.items)},remove:function(t,e,o){i._onRemove(e.items)}},this.groupListeners={add:function(t,e,o){i._onAddGroups(e.items)},update:function(t,e,o){i._onUpdateGroups(e.items)},remove:function(t,e,o){i._onRemoveGroups(e.items)}},this.items={},this.groups={},this.groupIds=[],this.selection=[],this.popup=null,this.touchParams={},this.groupTouchParams={},this._create(),this.setOptions(e)}var s=i(55),r=o(s),a=i(62),h=o(a),d=i(113),l=i(1),u=i(89),c=i(93),p=i(125),f=i(121),m=i(126),v=i(130),g=i(131),y=i(132),b=i(128),_=i(133),w=i(134).default,x="__ungrouped__",k="__background__";n.prototype=new f,n.types={background:_,box:g,range:b,point:y},n.prototype._create=function(){var t=document.createElement("div");t.className="vis-itemset",t["timeline-itemset"]=this,this.dom.frame=t;var e=document.createElement("div");e.className="vis-background",t.appendChild(e),this.dom.background=e;var i=document.createElement("div");i.className="vis-foreground",t.appendChild(i),this.dom.foreground=i;var o=document.createElement("div");o.className="vis-axis",this.dom.axis=o;var n=document.createElement("div");n.className="vis-labelset",this.dom.labelSet=n,this._updateUngrouped();var s=new v(k,null,this);s.show(),this.groups[k]=s,this.hammer=new d(this.body.dom.centerContainer),this.hammer.on("hammer.input",function(t){t.isFirst&&this._onTouch(t)}.bind(this)),this.hammer.on("panstart",this._onDragStart.bind(this)),this.hammer.on("panmove",this._onDrag.bind(this)),this.hammer.on("panend",this._onDragEnd.bind(this)),this.hammer.get("pan").set({threshold:5,direction:d.DIRECTION_HORIZONTAL}),this.hammer.on("tap",this._onSelectItem.bind(this)),this.hammer.on("press",this._onMultiSelectItem.bind(this)),this.hammer.on("doubletap",this._onAddItem.bind(this)),this.options.rtl?this.groupHammer=new d(this.body.dom.rightContainer):this.groupHammer=new d(this.body.dom.leftContainer),this.groupHammer.on("tap",this._onGroupClick.bind(this)),this.groupHammer.on("panstart",this._onGroupDragStart.bind(this)),this.groupHammer.on("panmove",this._onGroupDrag.bind(this)),this.groupHammer.on("panend",this._onGroupDragEnd.bind(this)),this.groupHammer.get("pan").set({threshold:5,direction:d.DIRECTION_VERTICAL}),this.body.dom.centerContainer.addEventListener("mouseover",this._onMouseOver.bind(this)),this.body.dom.centerContainer.addEventListener("mouseout",this._onMouseOut.bind(this)),this.body.dom.centerContainer.addEventListener("mousemove",this._onMouseMove.bind(this)),this.body.dom.centerContainer.addEventListener("contextmenu",this._onDragEnd.bind(this)),this.body.dom.centerContainer.addEventListener("mousewheel",this._onMouseWheel.bind(this)),this.show()},n.prototype.setOptions=function(t){if(t){var e=["type","rtl","align","order","stack","stackSubgroups","selectable","multiselect","multiselectPerGroup","groupOrder","dataAttributes","template","groupTemplate","visibleFrameTemplate","hide","snap","groupOrderSwap","showTooltips","tooltip","tooltipOnItemUpdateTime"];l.selectiveExtend(e,this.options,t),"itemsAlwaysDraggable"in t&&("boolean"==typeof t.itemsAlwaysDraggable?(this.options.itemsAlwaysDraggable.item=t.itemsAlwaysDraggable,this.options.itemsAlwaysDraggable.range=!1):"object"===(0,h.default)(t.itemsAlwaysDraggable)&&(l.selectiveExtend(["item","range"],this.options.itemsAlwaysDraggable,t.itemsAlwaysDraggable),this.options.itemsAlwaysDraggable.item||(this.options.itemsAlwaysDraggable.range=!1))),"orientation"in t&&("string"==typeof t.orientation?this.options.orientation.item="top"===t.orientation?"top":"bottom":"object"===(0,h.default)(t.orientation)&&"item"in t.orientation&&(this.options.orientation.item=t.orientation.item)),"margin"in t&&("number"==typeof t.margin?(this.options.margin.axis=t.margin,this.options.margin.item.horizontal=t.margin,this.options.margin.item.vertical=t.margin):"object"===(0,
h.default)(t.margin)&&(l.selectiveExtend(["axis"],this.options.margin,t.margin),"item"in t.margin&&("number"==typeof t.margin.item?(this.options.margin.item.horizontal=t.margin.item,this.options.margin.item.vertical=t.margin.item):"object"===(0,h.default)(t.margin.item)&&l.selectiveExtend(["horizontal","vertical"],this.options.margin.item,t.margin.item)))),"editable"in t&&("boolean"==typeof t.editable?(this.options.editable.updateTime=t.editable,this.options.editable.updateGroup=t.editable,this.options.editable.add=t.editable,this.options.editable.remove=t.editable,this.options.editable.overrideItems=!1):"object"===(0,h.default)(t.editable)&&l.selectiveExtend(["updateTime","updateGroup","add","remove","overrideItems"],this.options.editable,t.editable)),"groupEditable"in t&&("boolean"==typeof t.groupEditable?(this.options.groupEditable.order=t.groupEditable,this.options.groupEditable.add=t.groupEditable,this.options.groupEditable.remove=t.groupEditable):"object"===(0,h.default)(t.groupEditable)&&l.selectiveExtend(["order","add","remove"],this.options.groupEditable,t.groupEditable));["onAdd","onUpdate","onRemove","onMove","onMoving","onAddGroup","onMoveGroup","onRemoveGroup"].forEach(function(e){var i=t[e];if(i){if(!(i instanceof Function))throw new Error("option "+e+" must be a function "+e+"(item, callback)");this.options[e]=i}}.bind(this)),this.markDirty()}},n.prototype.markDirty=function(t){this.groupIds=[],t&&t.refreshItems&&l.forEach(this.items,function(t){t.dirty=!0,t.displayed&&t.redraw()})},n.prototype.destroy=function(){this.hide(),this.setItems(null),this.setGroups(null),this.hammer=null,this.body=null,this.conversion=null},n.prototype.hide=function(){this.dom.frame.parentNode&&this.dom.frame.parentNode.removeChild(this.dom.frame),this.dom.axis.parentNode&&this.dom.axis.parentNode.removeChild(this.dom.axis),this.dom.labelSet.parentNode&&this.dom.labelSet.parentNode.removeChild(this.dom.labelSet)},n.prototype.show=function(){this.dom.frame.parentNode||this.body.dom.center.appendChild(this.dom.frame),this.dom.axis.parentNode||this.body.dom.backgroundVertical.appendChild(this.dom.axis),this.dom.labelSet.parentNode||(this.options.rtl?this.body.dom.right.appendChild(this.dom.labelSet):this.body.dom.left.appendChild(this.dom.labelSet))},n.prototype.setSelection=function(t){var e,i,o,n;for(void 0==t&&(t=[]),Array.isArray(t)||(t=[t]),e=0,i=this.selection.length;e<i;e++)o=this.selection[e],(n=this.items[o])&&n.unselect();for(this.selection=[],e=0,i=t.length;e<i;e++)o=t[e],(n=this.items[o])&&(this.selection.push(o),n.select())},n.prototype.getSelection=function(){return this.selection.concat([])},n.prototype.getVisibleItems=function(){var t=this.body.range.getRange();if(this.options.rtl)var e=this.body.util.toScreen(t.start),i=this.body.util.toScreen(t.end);else var i=this.body.util.toScreen(t.start),e=this.body.util.toScreen(t.end);var o=[];for(var n in this.groups)if(this.groups.hasOwnProperty(n))for(var s=this.groups[n],r=s.isVisible?s.visibleItems:[],a=0;a<r.length;a++){var h=r[a];this.options.rtl?h.right<i&&h.right+h.width>e&&o.push(h.id):h.left<e&&h.left+h.width>i&&o.push(h.id)}return o},n.prototype._deselect=function(t){for(var e=this.selection,i=0,o=e.length;i<o;i++)if(e[i]==t){e.splice(i,1);break}},n.prototype.redraw=function(){var t=this.options.margin,e=this.body.range,i=l.option.asSize,o=this.options,n=o.orientation.item,s=!1,r=this.dom.frame;this.props.top=this.body.domProps.top.height+this.body.domProps.border.top,this.options.rtl?this.props.right=this.body.domProps.right.width+this.body.domProps.border.right:this.props.left=this.body.domProps.left.width+this.body.domProps.border.left,r.className="vis-itemset",s=this._orderGroups()||s;var a=e.end-e.start,h=a!=this.lastVisibleInterval||this.props.width!=this.props.lastWidth,d=e.start!=this.lastRangeStart,u=o.stack!=this.lastStack,c=o.stackSubgroups!=this.lastStackSubgroups,p=h||d||u||c;this.lastVisibleInterval=a,this.lastRangeStart=e.start,this.lastStack=o.stack,this.lastStackSubgroups=o.stackSubgroups,this.props.lastWidth=this.props.width;var f=this._firstGroup(),m={item:t.item,axis:t.axis},v={item:t.item,axis:t.item.vertical/2},g=0,y=t.axis+t.item.vertical;return this.groups[k].redraw(e,v,p),l.forEach(this.groups,function(t){var i=t==f?m:v,o=t.redraw(e,i,p);s=o||s,g+=t.height}),g=Math.max(g,y),r.style.height=i(g),this.props.width=r.offsetWidth,this.props.height=g,this.dom.axis.style.top=i("top"==n?this.body.domProps.top.height+this.body.domProps.border.top:this.body.domProps.top.height+this.body.domProps.centerContainer.height),this.options.rtl?this.dom.axis.style.right="0":this.dom.axis.style.left="0",this.initialItemSetDrawn=!0,s=this._isResized()||s},n.prototype._firstGroup=function(){var t="top"==this.options.orientation.item?0:this.groupIds.length-1,e=this.groupIds[t];return this.groups[e]||this.groups[x]||null},n.prototype._updateUngrouped=function(){var t,e,i=this.groups[x];this.groups[k];if(this.groupsData){if(i){i.hide(),delete this.groups[x];for(e in this.items)if(this.items.hasOwnProperty(e)){t=this.items[e],t.parent&&t.parent.remove(t);var o=this._getGroupId(t.data),n=this.groups[o];n&&n.add(t)||t.hide()}}}else if(!i){i=new m(null,null,this),this.groups[x]=i;for(e in this.items)this.items.hasOwnProperty(e)&&(t=this.items[e],i.add(t));i.show()}},n.prototype.getLabelSet=function(){return this.dom.labelSet},n.prototype.setItems=function(t){var e,i=this,o=this.itemsData;if(t){if(!(t instanceof u||t instanceof c))throw new TypeError("Data must be an instance of DataSet or DataView");this.itemsData=t}else this.itemsData=null;if(o&&(l.forEach(this.itemListeners,function(t,e){o.off(e,t)}),e=o.getIds(),this._onRemove(e)),this.itemsData){var n=this.id;l.forEach(this.itemListeners,function(t,e){i.itemsData.on(e,t,n)}),e=this.itemsData.getIds(),this._onAdd(e),this._updateUngrouped()}this.body.emitter.emit("_change",{queue:!0})},n.prototype.getItems=function(){return this.itemsData},n.prototype.setGroups=function(t){var e,i=this;if(this.groupsData&&(l.forEach(this.groupListeners,function(t,e){i.groupsData.off(e,t)}),e=this.groupsData.getIds(),this.groupsData=null,this._onRemoveGroups(e)),t){if(!(t instanceof u||t instanceof c))throw new TypeError("Data must be an instance of DataSet or DataView");this.groupsData=t}else this.groupsData=null;if(this.groupsData){var o=this.groupsData;this.groupsData instanceof c&&(o=this.groupsData.getDataSet()),o.get().forEach(function(t){t.nestedGroups&&t.nestedGroups.forEach(function(e){var i=o.get(e);i.nestedInGroup=t.id,0==t.showNested&&(i.visible=!1),o.update(i)})});var n=this.id;l.forEach(this.groupListeners,function(t,e){i.groupsData.on(e,t,n)}),e=this.groupsData.getIds(),this._onAddGroups(e)}this._updateUngrouped(),this._order(),this.body.emitter.emit("_change",{queue:!0})},n.prototype.getGroups=function(){return this.groupsData},n.prototype.removeItem=function(t){var e=this.itemsData.get(t),i=this.itemsData.getDataSet();this.items[t];e&&this.options.onRemove(e,function(e){e&&i.remove(t)})},n.prototype._getType=function(t){return t.type||this.options.type||(t.end?"range":"box")},n.prototype._getGroupId=function(t){return"background"==this._getType(t)&&void 0==t.group?k:this.groupsData?t.group:x},n.prototype._onUpdate=function(t){var e=this;t.forEach(function(t){var i,o=e.itemsData.get(t,e.itemOptions),s=e.items[t],r=o?e._getType(o):null,a=n.types[r];if(s&&(a&&s instanceof a?e._updateItem(s,o):(i=s.selected,e._removeItem(s),s=null)),!s&&o){if(!a)throw"rangeoverflow"==r?new TypeError('Item type "rangeoverflow" is deprecated. Use css styling instead: .vis-item.vis-range .vis-item-content {overflow: visible;}'):new TypeError('Unknown item type "'+r+'"');s=new a(o,e.conversion,e.options),s.id=t,e._addItem(s),i&&(this.selection.push(t),s.select())}}.bind(this)),this._order(),this.body.emitter.emit("_change",{queue:!0})},n.prototype._onAdd=n.prototype._onUpdate,n.prototype._onRemove=function(t){var e=0,i=this;t.forEach(function(t){var o=i.items[t];o&&(e++,i._removeItem(o))}),e&&(this._order(),this.body.emitter.emit("_change",{queue:!0}))},n.prototype._order=function(){l.forEach(this.groups,function(t){t.order()})},n.prototype._onUpdateGroups=function(t){this._onAddGroups(t)},n.prototype._onAddGroups=function(t){var e=this;t.forEach(function(t){var i=e.groupsData.get(t),o=e.groups[t];if(o)o.setData(i);else{if(t==x||t==k)throw new Error("Illegal group id. "+t+" is a reserved id.");var n=(0,r.default)(e.options);l.extend(n,{height:null}),o=new m(t,i,e),e.groups[t]=o;for(var s in e.items)if(e.items.hasOwnProperty(s)){var a=e.items[s];a.data.group==t&&o.add(a)}o.order(),o.show()}}),this.body.emitter.emit("_change",{queue:!0})},n.prototype._onRemoveGroups=function(t){var e=this.groups;t.forEach(function(t){var i=e[t];i&&(i.hide(),delete e[t])}),this.markDirty(),this.body.emitter.emit("_change",{queue:!0})},n.prototype._orderGroups=function(){if(this.groupsData){var t=this.groupsData.getIds({order:this.options.groupOrder});t=this._orderNestedGroups(t);var e=!l.equalArray(t,this.groupIds);if(e){var i=this.groups;t.forEach(function(t){i[t].hide()}),t.forEach(function(t){i[t].show()}),this.groupIds=t}return e}return!1},n.prototype._orderNestedGroups=function(t){var e=[];return t.forEach(function(t){var i=this.groupsData.get(t);if(i.nestedInGroup||e.push(t),i.nestedGroups){var o=this.groupsData.get({filter:function(e){return e.nestedInGroup==t},order:this.options.groupOrder}),n=o.map(function(t){return t.id});e=e.concat(n)}},this),e},n.prototype._addItem=function(t){this.items[t.id]=t;var e=this._getGroupId(t.data),i=this.groups[e];i?i&&i.data&&i.data.showNested&&(t.groupShowing=!0):t.groupShowing=!1,i&&i.add(t)},n.prototype._updateItem=function(t,e){t.setData(e);var i=this._getGroupId(t.data),o=this.groups[i];o?o&&o.data&&o.data.showNested&&(t.groupShowing=!0):t.groupShowing=!1},n.prototype._removeItem=function(t){t.hide(),delete this.items[t.id];var e=this.selection.indexOf(t.id);-1!=e&&this.selection.splice(e,1),t.parent&&t.parent.remove(t)},n.prototype._constructByEndArray=function(t){for(var e=[],i=0;i<t.length;i++)t[i]instanceof b&&e.push(t[i]);return e},n.prototype._onTouch=function(t){this.touchParams.item=this.itemFromTarget(t),this.touchParams.dragLeftItem=t.target.dragLeftItem||!1,this.touchParams.dragRightItem=t.target.dragRightItem||!1,this.touchParams.itemProps=null},n.prototype._getGroupIndex=function(t){for(var e=0;e<this.groupIds.length;e++)if(t==this.groupIds[e])return e},n.prototype._onDragStart=function(t){if(!this.touchParams.itemIsDragging){var e,i=this.touchParams.item||null,o=this;if(i&&(i.selected||this.options.itemsAlwaysDraggable.item)){if(this.options.editable.overrideItems&&!this.options.editable.updateTime&&!this.options.editable.updateGroup)return;if(null!=i.editable&&!i.editable.updateTime&&!i.editable.updateGroup&&!this.options.editable.overrideItems)return;var n=this.touchParams.dragLeftItem,s=this.touchParams.dragRightItem;if(this.touchParams.itemIsDragging=!0,this.touchParams.selectedItem=i,n)e={item:n,initialX:t.center.x,dragLeft:!0,data:this._cloneItemData(i.data)},this.touchParams.itemProps=[e];else if(s)e={item:s,initialX:t.center.x,dragRight:!0,data:this._cloneItemData(i.data)},this.touchParams.itemProps=[e];else{this.groupIds.length<1&&this.redraw();var r=this._getGroupIndex(i.data.group),a=this.options.itemsAlwaysDraggable.item&&!i.selected?[i.id]:this.getSelection();this.touchParams.itemProps=a.map(function(e){var i=o.items[e],n=o._getGroupIndex(i.data.group);return{item:i,initialX:t.center.x,groupOffset:r-n,data:this._cloneItemData(i.data)}}.bind(this))}t.stopPropagation()}else this.options.editable.add&&(t.srcEvent.ctrlKey||t.srcEvent.metaKey)&&this._onDragStartAddItem(t)}},n.prototype._onDragStartAddItem=function(t){var e=this.options.snap||null;if(this.options.rtl)var i=l.getAbsoluteRight(this.dom.frame),o=i-t.center.x+10;else var i=l.getAbsoluteLeft(this.dom.frame),o=t.center.x-i-10;var n=this.body.util.toTime(o),s=this.body.util.getScale(),r=this.body.util.getStep(),a=e?e(n,s,r):n,h=a,d={type:"range",start:a,end:h,content:"new item"},u=l.randomUUID();d[this.itemsData._fieldId]=u;var c=this.groupFromTarget(t);c&&(d.group=c.groupId);var p=new b(d,this.conversion,this.options);p.id=u,p.data=this._cloneItemData(d),this._addItem(p),this.touchParams.selectedItem=p;var f={item:p,initialX:t.center.x,data:p.data};this.options.rtl?f.dragLeft=!0:f.dragRight=!0,this.touchParams.itemProps=[f],t.stopPropagation()},n.prototype._onDrag=function(t){if(this.touchParams.itemProps){t.stopPropagation();var e=this,i=this.options.snap||null;if(this.options.rtl)var o=this.body.dom.root.offsetLeft+this.body.domProps.right.width;else var o=this.body.dom.root.offsetLeft+this.body.domProps.left.width;var n=this.body.util.getScale(),s=this.body.util.getStep(),r=this.touchParams.selectedItem,a=(this.options.editable.overrideItems||null==r.editable)&&this.options.editable.updateGroup||!this.options.editable.overrideItems&&null!=r.editable&&r.editable.updateGroup,h=null;if(a&&r&&void 0!=r.data.group){var d=e.groupFromTarget(t);d&&(h=this._getGroupIndex(d.groupId))}this.touchParams.itemProps.forEach(function(d){var u=e.body.util.toTime(t.center.x-o),c=e.body.util.toTime(d.initialX-o);if(this.options.rtl)var p=-(u-c);else var p=u-c;var f=this._cloneItemData(d.item.data);if(null==d.item.editable||d.item.editable.updateTime||d.item.editable.updateGroup||e.options.editable.overrideItems){if((this.options.editable.overrideItems||null==r.editable)&&this.options.editable.updateTime||!this.options.editable.overrideItems&&null!=r.editable&&r.editable.updateTime)if(d.dragLeft){if(this.options.rtl){if(void 0!=f.end){var m=l.convert(d.data.end,"Date"),v=new Date(m.valueOf()+p);f.end=i?i(v,n,s):v}}else if(void 0!=f.start){var g=l.convert(d.data.start,"Date"),y=new Date(g.valueOf()+p);f.start=i?i(y,n,s):y}}else if(d.dragRight){if(this.options.rtl){if(void 0!=f.start){var g=l.convert(d.data.start,"Date"),y=new Date(g.valueOf()+p);f.start=i?i(y,n,s):y}}else if(void 0!=f.end){var m=l.convert(d.data.end,"Date"),v=new Date(m.valueOf()+p);f.end=i?i(v,n,s):v}}else if(void 0!=f.start){var g=l.convert(d.data.start,"Date").valueOf(),y=new Date(g+p);if(void 0!=f.end){var m=l.convert(d.data.end,"Date"),b=m.valueOf()-g.valueOf();f.start=i?i(y,n,s):y,f.end=new Date(f.start.valueOf()+b)}else f.start=i?i(y,n,s):y}if(a&&!d.dragLeft&&!d.dragRight&&null!=h&&void 0!=f.group){var _=h-d.groupOffset;_=Math.max(0,_),_=Math.min(e.groupIds.length-1,_),f.group=e.groupIds[_]}f=this._cloneItemData(f),e.options.onMoving(f,function(t){t&&d.item.setData(this._cloneItemData(t,"Date"))}.bind(this))}}.bind(this)),this.body.emitter.emit("_change")}},n.prototype._moveToGroup=function(t,e){var i=this.groups[e];if(i&&i.groupId!=t.data.group){var o=t.parent;o.remove(t),o.order(),t.data.group=i.groupId,i.add(t),i.order()}},n.prototype._onDragEnd=function(t){if(this.touchParams.itemIsDragging=!1,this.touchParams.itemProps){t.stopPropagation();var e=this,i=this.itemsData.getDataSet(),o=this.touchParams.itemProps;this.touchParams.itemProps=null,o.forEach(function(t){var o=t.item.id;if(null!=e.itemsData.get(o,e.itemOptions)){var n=this._cloneItemData(t.item.data);e.options.onMove(n,function(n){n?(n[i._fieldId]=o,i.update(n)):(t.item.setData(t.data),e.body.emitter.emit("_change"))})}else e.options.onAdd(t.item.data,function(i){e._removeItem(t.item),i&&e.itemsData.getDataSet().add(i),e.body.emitter.emit("_change")})}.bind(this))}},n.prototype._onGroupClick=function(t){var e=this.groupFromTarget(t);if(e&&e.nestedGroups){var i=this.groupsData;this.groupsData instanceof c&&(i=this.groupsData.getDataSet()),e.showNested=!e.showNested;var o=i.get(e.nestedGroups).map(function(t){return void 0==t.visible&&(t.visible=!0),t.visible=!!e.showNested,t});if(i.update(o),e.showNested)l.removeClassName(e.dom.label,"collapsed"),l.addClassName(e.dom.label,"expanded");else{l.removeClassName(e.dom.label,"expanded");var n=this.options.rtl?"collapsed-rtl":"collapsed";l.addClassName(e.dom.label,n)}}},n.prototype._onGroupDragStart=function(t){this.options.groupEditable.order&&(this.groupTouchParams.group=this.groupFromTarget(t),this.groupTouchParams.group&&(t.stopPropagation(),this.groupTouchParams.originalOrder=this.groupsData.getIds({order:this.options.groupOrder})))},n.prototype._onGroupDrag=function(t){if(this.options.groupEditable.order&&this.groupTouchParams.group){t.stopPropagation();var e=this.groupsData;this.groupsData instanceof c&&(e=this.groupsData.getDataSet());var i=this.groupFromTarget(t);if(i&&i.height!=this.groupTouchParams.group.height){var o=i.top<this.groupTouchParams.group.top,n=t.center?t.center.y:t.clientY,s=l.getAbsoluteTop(i.dom.foreground),r=this.groupTouchParams.group.height;if(o){if(s+r<n)return}else{if(s+i.height-r>n)return}}if(i&&i!=this.groupTouchParams.group){var a=e.get(i.groupId),h=e.get(this.groupTouchParams.group.groupId);h&&a&&(this.options.groupOrderSwap(h,a,e),e.update(h),e.update(a));var d=e.getIds({order:this.options.groupOrder});if(!l.equalArray(d,this.groupTouchParams.originalOrder))for(var u=this.groupTouchParams.originalOrder,p=this.groupTouchParams.group.groupId,f=Math.min(u.length,d.length),m=0,v=0,g=0;m<f;){for(;m+v<f&&m+g<f&&d[m+v]==u[m+g];)m++;if(m+v>=f)break;if(d[m+v]!=p)if(u[m+g]!=p){var y=d.indexOf(u[m+g]),b=e.get(d[m+v]),_=e.get(u[m+g]);this.options.groupOrderSwap(b,_,e),e.update(b),e.update(_);var w=d[m+v];d[m+v]=u[m+g],d[y]=w,m++}else g=1;else v=1}}}},n.prototype._onGroupDragEnd=function(t){if(this.options.groupEditable.order&&this.groupTouchParams.group){t.stopPropagation();var e=this,i=e.groupTouchParams.group.groupId,o=e.groupsData.getDataSet(),n=l.extend({},o.get(i));e.options.onMoveGroup(n,function(t){if(t)t[o._fieldId]=i,o.update(t);else{var n=o.getIds({order:e.options.groupOrder});if(!l.equalArray(n,e.groupTouchParams.originalOrder))for(var s=e.groupTouchParams.originalOrder,r=Math.min(s.length,n.length),a=0;a<r;){for(;a<r&&n[a]==s[a];)a++;if(a>=r)break;var h=n.indexOf(s[a]),d=o.get(n[a]),u=o.get(s[a]);e.options.groupOrderSwap(d,u,o),o.update(d),o.update(u);var c=n[a];n[a]=s[a],n[h]=c,a++}}}),e.body.emitter.emit("groupDragged",{groupId:i})}},n.prototype._onSelectItem=function(t){if(this.options.selectable){var e=t.srcEvent&&(t.srcEvent.ctrlKey||t.srcEvent.metaKey),i=t.srcEvent&&t.srcEvent.shiftKey;if(e||i)return void this._onMultiSelectItem(t);var o=this.getSelection(),n=this.itemFromTarget(t),s=n?[n.id]:[];this.setSelection(s);var r=this.getSelection();(r.length>0||o.length>0)&&this.body.emitter.emit("select",{items:r,event:t})}},n.prototype._onMouseOver=function(t){var e=this.itemFromTarget(t);if(e){if(e!==this.itemFromRelatedTarget(t)){var i=e.getTitle();if(this.options.showTooltips&&i){null==this.popup&&(this.popup=new w(this.body.dom.root,this.options.tooltip.overflowMethod||"flip")),this.popup.setText(i);var o=this.body.dom.centerContainer;this.popup.setPosition(t.clientX-l.getAbsoluteLeft(o)+o.offsetLeft,t.clientY-l.getAbsoluteTop(o)+o.offsetTop),this.popup.show()}else null!=this.popup&&this.popup.hide();this.body.emitter.emit("itemover",{item:e.id,event:t})}}},n.prototype._onMouseOut=function(t){var e=this.itemFromTarget(t);if(e){e!==this.itemFromRelatedTarget(t)&&(null!=this.popup&&this.popup.hide(),this.body.emitter.emit("itemout",{item:e.id,event:t}))}},n.prototype._onMouseMove=function(t){if(this.itemFromTarget(t)&&this.options.showTooltips&&this.options.tooltip.followMouse&&this.popup&&!this.popup.hidden){var e=this.body.dom.centerContainer;this.popup.setPosition(t.clientX-l.getAbsoluteLeft(e)+e.offsetLeft,t.clientY-l.getAbsoluteTop(e)+e.offsetTop),this.popup.show()}},n.prototype._onMouseWheel=function(t){this.touchParams.itemIsDragging&&this._onDragEnd(t)},n.prototype._onUpdateItem=function(t){if(this.options.selectable&&this.options.editable.add){var e=this;if(t){var i=e.itemsData.get(t.id);this.options.onUpdate(i,function(t){t&&e.itemsData.getDataSet().update(t)})}}},n.prototype._onAddItem=function(t){if(this.options.selectable&&this.options.editable.add){var e=this,i=this.options.snap||null;if(!this.itemFromTarget(t)){if(this.options.rtl)var o=l.getAbsoluteRight(this.dom.frame),n=o-t.center.x;else var o=l.getAbsoluteLeft(this.dom.frame),n=t.center.x-o;var s,r=this.body.util.toTime(n),a=this.body.util.getScale(),h=this.body.util.getStep();if("drop"==t.type){if(s=JSON.parse(t.dataTransfer.getData("text")),s.content=s.content?s.content:"new item",s.start=s.start?s.start:i?i(r,a,h):r,s.type=s.type||"box",s[this.itemsData._fieldId]=s.id||l.randomUUID(),"range"==s.type&&!s.end){var d=this.body.util.toTime(n+this.props.width/5);s.end=i?i(d,a,h):d}}else if(s={start:i?i(r,a,h):r,content:"new item"},s[this.itemsData._fieldId]=l.randomUUID(),"range"===this.options.type){var d=this.body.util.toTime(n+this.props.width/5);s.end=i?i(d,a,h):d}var u=this.groupFromTarget(t);u&&(s.group=u.groupId),s=this._cloneItemData(s),this.options.onAdd(s,function(i){i&&(e.itemsData.getDataSet().add(i),"drop"==t.type&&e.setSelection([i.id]))})}}},n.prototype._onMultiSelectItem=function(t){if(this.options.selectable){var e=this.itemFromTarget(t);if(e){var i=this.options.multiselect?this.getSelection():[];if((t.srcEvent&&t.srcEvent.shiftKey||!1)&&this.options.multiselect){var o=this.itemsData.get(e.id).group,s=void 0;this.options.multiselectPerGroup&&i.length>0&&(s=this.itemsData.get(i[0]).group),this.options.multiselectPerGroup&&void 0!=s&&s!=o||i.push(e.id);var r=n._getItemRange(this.itemsData.get(i,this.itemOptions));if(!this.options.multiselectPerGroup||s==o){i=[];for(var a in this.items)if(this.items.hasOwnProperty(a)){var h=this.items[a],d=h.data.start,l=void 0!==h.data.end?h.data.end:d;!(d>=r.min&&l<=r.max)||this.options.multiselectPerGroup&&s!=this.itemsData.get(h.id).group||h instanceof _||i.push(h.id)}}}else{var u=i.indexOf(e.id);-1==u?i.push(e.id):i.splice(u,1)}this.setSelection(i),this.body.emitter.emit("select",{items:this.getSelection(),event:t})}}},n._getItemRange=function(t){var e=null,i=null;return t.forEach(function(t){(null==i||t.start<i)&&(i=t.start),void 0!=t.end?(null==e||t.end>e)&&(e=t.end):(null==e||t.start>e)&&(e=t.start)}),{min:i,max:e}},n.prototype.itemFromElement=function(t){for(var e=t;e;){if(e.hasOwnProperty("timeline-item"))return e["timeline-item"];e=e.parentNode}return null},n.prototype.itemFromTarget=function(t){return this.itemFromElement(t.target)},n.prototype.itemFromRelatedTarget=function(t){return this.itemFromElement(t.relatedTarget)},n.prototype.groupFromTarget=function(t){var e=t.center?t.center.y:t.clientY,i=this.groupIds;i.length<=0&&this.groupsData&&(i=this.groupsData.getIds({order:this.options.groupOrder}));for(var o=0;o<i.length;o++){var n=i[o],s=this.groups[n],r=s.dom.foreground,a=l.getAbsoluteTop(r);if(e>a&&e<a+r.offsetHeight)return s;if("top"===this.options.orientation.item){if(o===this.groupIds.length-1&&e>a)return s}else if(0===o&&e<a+r.offset)return s}return null},n.itemSetFromTarget=function(t){for(var e=t.target;e;){if(e.hasOwnProperty("timeline-itemset"))return e["timeline-itemset"];e=e.parentNode}return null},n.prototype._cloneItemData=function(t,e){var i=l.extend({},t);return e||(e=this.itemsData.getDataSet()._options.type),void 0!=i.start&&(i.start=l.convert(i.start,e&&e.start||"Date")),void 0!=i.end&&(i.end=l.convert(i.end,e&&e.end||"Date")),i},t.exports=n},function(t,e,i){function o(t,e,i,s){this.moment=n,this.current=this.moment(),this._start=this.moment(),this._end=this.moment(),this.autoScale=!0,this.scale="day",this.step=1,this.setRange(t,e,i),this.switchedDay=!1,this.switchedMonth=!1,this.switchedYear=!1,Array.isArray(s)?this.hiddenDates=s:this.hiddenDates=void 0!=s?[s]:[],this.format=o.FORMAT}var n=i(82),s=i(122),r=i(1);o.FORMAT={minorLabels:{millisecond:"SSS",second:"s",minute:"HH:mm",hour:"HH:mm",weekday:"ddd D",day:"D",week:"w",month:"MMM",year:"YYYY"},majorLabels:{millisecond:"HH:mm:ss",second:"D MMMM HH:mm",minute:"ddd D MMMM",hour:"ddd D MMMM",weekday:"MMMM YYYY",day:"MMMM YYYY",week:"MMMM YYYY",month:"YYYY",year:""}},o.prototype.setMoment=function(t){this.moment=t,this.current=this.moment(this.current.valueOf()),this._start=this.moment(this._start.valueOf()),this._end=this.moment(this._end.valueOf())},o.prototype.setFormat=function(t){var e=r.deepExtend({},o.FORMAT);this.format=r.deepExtend(e,t)},o.prototype.setRange=function(t,e,i){if(!(t instanceof Date&&e instanceof Date))throw"No legal start or end date in method setRange";this._start=void 0!=t?this.moment(t.valueOf()):new Date,this._end=void 0!=e?this.moment(e.valueOf()):new Date,this.autoScale&&this.setMinimumStep(i)},o.prototype.start=function(){this.current=this._start.clone(),this.roundToMinor()},o.prototype.roundToMinor=function(){switch("week"==this.scale&&this.current.weekday(0),this.scale){case"year":this.current.year(this.step*Math.floor(this.current.year()/this.step)),this.current.month(0);case"month":this.current.date(1);case"week":case"day":case"weekday":this.current.hours(0);case"hour":this.current.minutes(0);case"minute":this.current.seconds(0);case"second":this.current.milliseconds(0)}if(1!=this.step)switch(this.scale){case"millisecond":this.current.subtract(this.current.milliseconds()%this.step,"milliseconds");break;case"second":this.current.subtract(this.current.seconds()%this.step,"seconds");break;case"minute":this.current.subtract(this.current.minutes()%this.step,"minutes");break;case"hour":this.current.subtract(this.current.hours()%this.step,"hours");break;case"weekday":case"day":this.current.subtract((this.current.date()-1)%this.step,"day");break;case"week":this.current.subtract(this.current.week()%this.step,"week");break;case"month":this.current.subtract(this.current.month()%this.step,"month");break;case"year":this.current.subtract(this.current.year()%this.step,"year")}},o.prototype.hasNext=function(){return this.current.valueOf()<=this._end.valueOf()},o.prototype.next=function(){var t=this.current.valueOf();switch(this.scale){case"millisecond":this.current.add(this.step,"millisecond");break;case"second":this.current.add(this.step,"second");break;case"minute":this.current.add(this.step,"minute");break;case"hour":this.current.add(this.step,"hour"),this.current.month()<6?this.current.subtract(this.current.hours()%this.step,"hour"):this.current.hours()%this.step!=0&&this.current.add(this.step-this.current.hours()%this.step,"hour");break;case"weekday":case"day":this.current.add(this.step,"day");break;case"week":if(0!==this.current.weekday())this.current.weekday(0),this.current.add(this.step,"week");else{var e=this.current.clone();e.add(1,"week"),e.isSame(this.current,"month")?this.current.add(this.step,"week"):(this.current.add(this.step,"week"),this.current.date(1))}break;case"month":this.current.add(this.step,"month");break;case"year":this.current.add(this.step,"year")}if(1!=this.step)switch(this.scale){case"millisecond":this.current.milliseconds()>0&&this.current.milliseconds()<this.step&&this.current.milliseconds(0);break;case"second":this.current.seconds()>0&&this.current.seconds()<this.step&&this.current.seconds(0);break;case"minute":this.current.minutes()>0&&this.current.minutes()<this.step&&this.current.minutes(0);break;case"hour":this.current.hours()>0&&this.current.hours()<this.step&&this.current.hours(0);break;case"weekday":case"day":this.current.date()<this.step+1&&this.current.date(1);break;case"week":this.current.week()<this.step&&this.current.week(1);break;case"month":this.current.month()<this.step&&this.current.month(0)}this.current.valueOf()==t&&(this.current=this._end.clone()),this.switchedDay=!1,this.switchedMonth=!1,this.switchedYear=!1,s.stepOverHiddenDates(this.moment,this,t)},o.prototype.getCurrent=function(){return this.current},o.prototype.setScale=function(t){t&&"string"==typeof t.scale&&(this.scale=t.scale,this.step=t.step>0?t.step:1,this.autoScale=!1)},o.prototype.setAutoScale=function(t){this.autoScale=t},o.prototype.setMinimumStep=function(t){if(void 0!=t){31104e9>t&&(this.scale="year",this.step=1e3),15552e9>t&&(this.scale="year",this.step=500),31104e8>t&&(this.scale="year",this.step=100),15552e8>t&&(this.scale="year",this.step=50),31104e7>t&&(this.scale="year",this.step=10),15552e7>t&&(this.scale="year",this.step=5),31104e6>t&&(this.scale="year",this.step=1),7776e6>t&&(this.scale="month",this.step=3),2592e6>t&&(this.scale="month",this.step=1),432e6>t&&(this.scale="day",this.step=5),1728e5>t&&(this.scale="day",this.step=2),864e5>t&&(this.scale="day",this.step=1),432e5>t&&(this.scale="weekday",this.step=1),144e5>t&&(this.scale="hour",this.step=4),36e5>t&&(this.scale="hour",this.step=1),9e5>t&&(this.scale="minute",this.step=15),6e5>t&&(this.scale="minute",this.step=10),3e5>t&&(this.scale="minute",this.step=5),6e4>t&&(this.scale="minute",this.step=1),15e3>t&&(this.scale="second",this.step=15),1e4>t&&(this.scale="second",this.step=10),5e3>t&&(this.scale="second",this.step=5),1e3>t&&(this.scale="second",this.step=1),200>t&&(this.scale="millisecond",this.step=200),100>t&&(this.scale="millisecond",this.step=100),50>t&&(this.scale="millisecond",this.step=50),10>t&&(this.scale="millisecond",this.step=10),5>t&&(this.scale="millisecond",this.step=5),1>t&&(this.scale="millisecond",this.step=1)}},o.snap=function(t,e,i){var o=n(t);if("year"==e){var s=o.year()+Math.round(o.month()/12);o.year(Math.round(s/i)*i),o.month(0),o.date(0),o.hours(0),o.minutes(0),o.seconds(0),o.milliseconds(0)}else if("month"==e)o.date()>15?(o.date(1),o.add(1,"month")):o.date(1),o.hours(0),o.minutes(0),o.seconds(0),o.milliseconds(0);else if("week"==e)o.weekday()>2?(o.weekday(0),o.add(1,"week")):o.weekday(0),o.hours(0),o.minutes(0),o.seconds(0),o.milliseconds(0);else if("day"==e){switch(i){case 5:case 2:o.hours(24*Math.round(o.hours()/24));break;default:o.hours(12*Math.round(o.hours()/12))}o.minutes(0),o.seconds(0),o.milliseconds(0)}else if("weekday"==e){switch(i){case 5:case 2:o.hours(12*Math.round(o.hours()/12));break;default:o.hours(6*Math.round(o.hours()/6))}o.minutes(0),o.seconds(0),o.milliseconds(0)}else if("hour"==e){switch(i){case 4:o.minutes(60*Math.round(o.minutes()/60));break;default:o.minutes(30*Math.round(o.minutes()/30))}o.seconds(0),o.milliseconds(0)}else if("minute"==e){switch(i){case 15:case 10:o.minutes(5*Math.round(o.minutes()/5)),o.seconds(0);break;case 5:o.seconds(60*Math.round(o.seconds()/60));break;default:o.seconds(30*Math.round(o.seconds()/30))}o.milliseconds(0)}else if("second"==e)switch(i){case 15:case 10:o.seconds(5*Math.round(o.seconds()/5)),o.milliseconds(0);break;case 5:o.milliseconds(1e3*Math.round(o.milliseconds()/1e3));break;default:o.milliseconds(500*Math.round(o.milliseconds()/500))}else if("millisecond"==e){var r=i>5?i/2:1;o.milliseconds(Math.round(o.milliseconds()/r)*r)}return o},o.prototype.isMajor=function(){if(1==this.switchedYear)switch(this.scale){case"year":case"month":case"week":case"weekday":case"day":case"hour":case"minute":case"second":case"millisecond":return!0;default:return!1}else if(1==this.switchedMonth)switch(this.scale){case"week":case"weekday":case"day":case"hour":case"minute":case"second":case"millisecond":return!0;default:return!1}else if(1==this.switchedDay)switch(this.scale){case"millisecond":case"second":case"minute":case"hour":return!0;default:return!1}var t=this.moment(this.current);switch(this.scale){case"millisecond":return 0==t.milliseconds();case"second":return 0==t.seconds();case"minute":return 0==t.hours()&&0==t.minutes();case"hour":return 0==t.hours();case"weekday":case"day":case"week":return 1==t.date();case"month":return 0==t.month();case"year":default:return!1}},o.prototype.getLabelMinor=function(t){if(void 0==t&&(t=this.current),t instanceof Date&&(t=this.moment(t)),"function"==typeof this.format.minorLabels)return this.format.minorLabels(t,this.scale,this.step);var e=this.format.minorLabels[this.scale];switch(this.scale){case"week":if(this.isMajor()&&0!==t.weekday())return"";default:return e&&e.length>0?this.moment(t).format(e):""}},o.prototype.getLabelMajor=function(t){if(void 0==t&&(t=this.current),
t instanceof Date&&(t=this.moment(t)),"function"==typeof this.format.majorLabels)return this.format.majorLabels(t,this.scale,this.step);var e=this.format.majorLabels[this.scale];return e&&e.length>0?this.moment(t).format(e):""},o.prototype.getClassName=function(){function t(t){return t/a%2==0?" vis-even":" vis-odd"}function e(t){return t.isSame(new Date,"day")?" vis-today":t.isSame(n().add(1,"day"),"day")?" vis-tomorrow":t.isSame(n().add(-1,"day"),"day")?" vis-yesterday":""}function i(t){return t.isSame(new Date,"week")?" vis-current-week":""}function o(t){return t.isSame(new Date,"month")?" vis-current-month":""}var n=this.moment,s=this.moment(this.current),r=s.locale?s.locale("en"):s.lang("en"),a=this.step,h=[];switch(this.scale){case"millisecond":h.push(e(r)),h.push(t(r.milliseconds()));break;case"second":h.push(e(r)),h.push(t(r.seconds()));break;case"minute":h.push(e(r)),h.push(t(r.minutes()));break;case"hour":h.push("vis-h"+r.hours()+this.step==4?"-h"+(r.hours()+4):""),h.push(e(r)),h.push(t(r.hours()));break;case"weekday":h.push("vis-"+r.format("dddd").toLowerCase()),h.push(e(r)),h.push(i(r)),h.push(t(r.date()));break;case"day":h.push("vis-day"+r.date()),h.push("vis-"+r.format("MMMM").toLowerCase()),h.push(e(r)),h.push(o(r)),h.push(this.step<=2?e(r):""),h.push(this.step<=2?"vis-"+r.format("dddd").toLowerCase():""),h.push(t(r.date()-1));break;case"week":h.push("vis-week"+r.format("w")),h.push(i(r)),h.push(t(r.week()));break;case"month":h.push("vis-"+r.format("MMMM").toLowerCase()),h.push(o(r)),h.push(t(r.month()));break;case"year":h.push("vis-year"+r.year()),h.push(function(t){return t.isSame(new Date,"year")?" vis-current-year":""}(r)),h.push(t(r.year()))}return h.filter(String).join(" ")},t.exports=o},function(t,e,i){function o(t,e,i){this.groupId=t,this.subgroups={},this.subgroupIndex=0,this.subgroupOrderer=e&&e.subgroupOrder,this.itemSet=i,this.isVisible=null,this.stackDirty=!0,e&&e.nestedGroups&&(this.nestedGroups=e.nestedGroups,0==e.showNested?this.showNested=!1:this.showNested=!0),this.nestedInGroup=null,this.dom={},this.props={label:{width:0,height:0}},this.className=null,this.items={},this.visibleItems=[],this.itemsInRange=[],this.orderedItems={byStart:[],byEnd:[]},this.checkRangedItems=!1;var o=this;this.itemSet.body.emitter.on("checkRangedItems",function(){o.checkRangedItems=!0}),this._create(),this.setData(e)}var n=i(58),s=function(t){return t&&t.__esModule?t:{default:t}}(n),r=i(1),a=i(127);i(128);o.prototype._create=function(){var t=document.createElement("div");this.itemSet.options.groupEditable.order?t.className="vis-label draggable":t.className="vis-label",this.dom.label=t;var e=document.createElement("div");e.className="vis-inner",t.appendChild(e),this.dom.inner=e;var i=document.createElement("div");i.className="vis-group",i["timeline-group"]=this,this.dom.foreground=i,this.dom.background=document.createElement("div"),this.dom.background.className="vis-group",this.dom.axis=document.createElement("div"),this.dom.axis.className="vis-group",this.dom.marker=document.createElement("div"),this.dom.marker.style.visibility="hidden",this.dom.marker.style.position="absolute",this.dom.marker.innerHTML="",this.dom.background.appendChild(this.dom.marker)},o.prototype.setData=function(t){var e,i;if(this.itemSet.options&&this.itemSet.options.groupTemplate?(i=this.itemSet.options.groupTemplate.bind(this),e=i(t,this.dom.inner)):e=t&&t.content,e instanceof Element){for(this.dom.inner.appendChild(e);this.dom.inner.firstChild;)this.dom.inner.removeChild(this.dom.inner.firstChild);this.dom.inner.appendChild(e)}else e instanceof Object?i(t,this.dom.inner):this.dom.inner.innerHTML=void 0!==e&&null!==e?e:this.groupId||"";if(this.dom.label.title=t&&t.title||"",this.dom.inner.firstChild?r.removeClassName(this.dom.inner,"vis-hidden"):r.addClassName(this.dom.inner,"vis-hidden"),t&&t.nestedGroups){this.nestedGroups&&this.nestedGroups==t.nestedGroups||(this.nestedGroups=t.nestedGroups),void 0===t.showNested&&void 0!==this.showNested||(0==t.showNested?this.showNested=!1:this.showNested=!0),r.addClassName(this.dom.label,"vis-nesting-group");var o=this.itemSet.options.rtl?"collapsed-rtl":"collapsed";this.showNested?(r.removeClassName(this.dom.label,o),r.addClassName(this.dom.label,"expanded")):(r.removeClassName(this.dom.label,"expanded"),r.addClassName(this.dom.label,o))}else if(this.nestedGroups){this.nestedGroups=null;var o=this.itemSet.options.rtl?"collapsed-rtl":"collapsed";r.removeClassName(this.dom.label,o),r.removeClassName(this.dom.label,"expanded"),r.removeClassName(this.dom.label,"vis-nesting-group")}t&&t.nestedInGroup&&(r.addClassName(this.dom.label,"vis-nested-group"),this.itemSet.options&&this.itemSet.options.rtl?this.dom.inner.style.paddingRight="30px":this.dom.inner.style.paddingLeft="30px");var n=t&&t.className||null;n!=this.className&&(this.className&&(r.removeClassName(this.dom.label,this.className),r.removeClassName(this.dom.foreground,this.className),r.removeClassName(this.dom.background,this.className),r.removeClassName(this.dom.axis,this.className)),r.addClassName(this.dom.label,n),r.addClassName(this.dom.foreground,n),r.addClassName(this.dom.background,n),r.addClassName(this.dom.axis,n),this.className=n),this.style&&(r.removeCssText(this.dom.label,this.style),this.style=null),t&&t.style&&(r.addCssText(this.dom.label,t.style),this.style=t.style)},o.prototype.getLabelWidth=function(){return this.props.label.width},o.prototype.redraw=function(t,e,i){var o=!1,n=this.dom.marker.clientHeight;n!=this.lastMarkerHeight&&(this.lastMarkerHeight=n,r.forEach(this.items,function(t){t.dirty=!0,t.displayed&&t.redraw()}),i=!0),this._calculateSubGroupHeights(e);var s=this.dom.foreground;this.top=s.offsetTop,this.right=s.offsetLeft,this.width=s.offsetWidth;var h=this.isVisible;this.isVisible=this._isGroupVisible(t,e);var d=i||this.stackDirty||this.isVisible&&!h;if(this._updateSubgroupsSizes(),d){if("function"==typeof this.itemSet.options.order){var l=this;r.forEach(this.items,function(t){t.displayed||(t.redraw(),l.visibleItems.push(t)),t.repositionX(!1)});var u=this.orderedItems.byStart.slice().sort(function(t,e){return l.itemSet.options.order(t.data,e.data)});a.stack(u,e,!0),this.visibleItems=this._updateItemsInRange(this.orderedItems,this.visibleItems,t)}else this.visibleItems=this._updateItemsInRange(this.orderedItems,this.visibleItems,t),this.itemSet.options.stack?a.stack(this.visibleItems,e,!0):a.nostack(this.visibleItems,e,this.subgroups,this.itemSet.options.stackSubgroups);this.stackDirty=!1}var c=this._calculateHeight(e),s=this.dom.foreground;this.top=s.offsetTop,this.right=s.offsetLeft,this.width=s.offsetWidth,o=r.updateProperty(this,"height",c)||o,o=r.updateProperty(this.props.label,"width",this.dom.inner.clientWidth)||o,o=r.updateProperty(this.props.label,"height",this.dom.inner.clientHeight)||o,this.dom.background.style.height=c+"px",this.dom.foreground.style.height=c+"px",this.dom.label.style.height=c+"px";for(var p=0,f=this.visibleItems.length;p<f;p++){var m=this.visibleItems[p];m.repositionY(e),this.isVisible||"__background__"==this.groupId||m.displayed&&m.hide()}return!this.isVisible&&this.height?o=!1:o},o.prototype._calculateSubGroupHeights=function(t){if((0,s.default)(this.subgroups).length>0){var e=this;this.resetSubgroups(),r.forEach(this.visibleItems,function(i){void 0!==i.data.subgroup&&(e.subgroups[i.data.subgroup].height=Math.max(e.subgroups[i.data.subgroup].height,i.height+t.item.vertical),e.subgroups[i.data.subgroup].visible=!0)})}},o.prototype._isGroupVisible=function(t,e){return this.top<=t.body.domProps.centerContainer.height-t.body.domProps.scrollTop+e.axis&&this.top+this.height+e.axis>=-t.body.domProps.scrollTop},o.prototype._calculateHeight=function(t){var e,i=this.visibleItems;if(i.length>0){var o=i[0].top,n=i[0].top+i[0].height;if(r.forEach(i,function(t){o=Math.min(o,t.top),n=Math.max(n,t.top+t.height)}),o>t.axis){var s=o-t.axis;n-=s,r.forEach(i,function(t){t.top-=s})}e=n+t.item.vertical/2}else e=0;return e=Math.max(e,this.props.label.height)},o.prototype.show=function(){this.dom.label.parentNode||this.itemSet.dom.labelSet.appendChild(this.dom.label),this.dom.foreground.parentNode||this.itemSet.dom.foreground.appendChild(this.dom.foreground),this.dom.background.parentNode||this.itemSet.dom.background.appendChild(this.dom.background),this.dom.axis.parentNode||this.itemSet.dom.axis.appendChild(this.dom.axis)},o.prototype.hide=function(){var t=this.dom.label;t.parentNode&&t.parentNode.removeChild(t);var e=this.dom.foreground;e.parentNode&&e.parentNode.removeChild(e);var i=this.dom.background;i.parentNode&&i.parentNode.removeChild(i);var o=this.dom.axis;o.parentNode&&o.parentNode.removeChild(o)},o.prototype.add=function(t){if(this.items[t.id]=t,t.setParent(this),this.stackDirty=!0,void 0!==t.data.subgroup&&(this._addToSubgroup(t),this.orderSubgroups()),-1==this.visibleItems.indexOf(t)){var e=this.itemSet.body.range;this._checkIfVisible(t,this.visibleItems,e)}},o.prototype._addToSubgroup=function(t,e){e=e||t.data.subgroup,void 0!=e&&void 0===this.subgroups[e]&&(this.subgroups[e]={height:0,top:0,start:t.data.start,end:t.data.end,visible:!1,index:this.subgroupIndex,items:[]},this.subgroupIndex++),new Date(t.data.start)<new Date(this.subgroups[e].start)&&(this.subgroups[e].start=t.data.start),new Date(t.data.end)>new Date(this.subgroups[e].end)&&(this.subgroups[e].end=t.data.end),this.subgroups[e].items.push(t)},o.prototype._updateSubgroupsSizes=function(){var t=this;if(t.subgroups)for(var e in t.subgroups){var i=t.subgroups[e].items[0].data.start,o=t.subgroups[e].items[0].data.end-1;t.subgroups[e].items.forEach(function(t){new Date(t.data.start)<new Date(i)&&(i=t.data.start),new Date(t.data.end)>new Date(o)&&(o=t.data.end)}),t.subgroups[e].start=i,t.subgroups[e].end=new Date(o-1)}},o.prototype.orderSubgroups=function(){if(void 0!==this.subgroupOrderer){var t=[];if("string"==typeof this.subgroupOrderer){for(var e in this.subgroups)t.push({subgroup:e,sortField:this.subgroups[e].items[0].data[this.subgroupOrderer]});t.sort(function(t,e){return t.sortField-e.sortField})}else if("function"==typeof this.subgroupOrderer){for(var e in this.subgroups)t.push(this.subgroups[e].items[0].data);t.sort(this.subgroupOrderer)}if(t.length>0)for(var i=0;i<t.length;i++)this.subgroups[t[i].subgroup].index=i}},o.prototype.resetSubgroups=function(){for(var t in this.subgroups)this.subgroups.hasOwnProperty(t)&&(this.subgroups[t].visible=!1,this.subgroups[t].height=0)},o.prototype.remove=function(t){delete this.items[t.id],t.setParent(null),this.stackDirty=!0;var e=this.visibleItems.indexOf(t);-1!=e&&this.visibleItems.splice(e,1),void 0!==t.data.subgroup&&(this._removeFromSubgroup(t),this.orderSubgroups())},o.prototype._removeFromSubgroup=function(t,e){if(void 0!=(e=e||t.data.subgroup)){var i=this.subgroups[e];if(i){var o=i.items.indexOf(t);o>=0&&(i.items.splice(o,1),i.items.length?this._updateSubgroupsSizes():delete this.subgroups[e])}}},o.prototype.removeFromDataSet=function(t){this.itemSet.removeItem(t.id)},o.prototype.order=function(){for(var t=r.toArray(this.items),e=[],i=[],o=0;o<t.length;o++)void 0!==t[o].data.end&&i.push(t[o]),e.push(t[o]);this.orderedItems={byStart:e,byEnd:i},a.orderByStart(this.orderedItems.byStart),a.orderByEnd(this.orderedItems.byEnd)},o.prototype._updateItemsInRange=function(t,e,i){var o=[],n={},s=(i.end-i.start)/4,a=i.start-s,h=i.end+s,d=function(t){return t<a?-1:t<=h?0:1};if(e.length>0)for(var l=0;l<e.length;l++)this._checkIfVisibleWithReference(e[l],o,n,i);var u=r.binarySearchCustom(t.byStart,d,"data","start");if(this._traceVisible(u,t.byStart,o,n,function(t){return t.data.start<a||t.data.start>h}),1==this.checkRangedItems)for(this.checkRangedItems=!1,l=0;l<t.byEnd.length;l++)this._checkIfVisibleWithReference(t.byEnd[l],o,n,i);else{var c=r.binarySearchCustom(t.byEnd,d,"data","end");this._traceVisible(c,t.byEnd,o,n,function(t){return t.data.end<a||t.data.end>h})}for(var l=0;l<o.length;l++){var p=o[l];p.displayed||p.show(),p.repositionX()}return o},o.prototype._traceVisible=function(t,e,i,o,n){if(-1!=t){for(var s=t;s>=0;s--){var r=e[s];if(n(r))break;void 0===o[r.id]&&(o[r.id]=!0,i.push(r))}for(var s=t+1;s<e.length;s++){var r=e[s];if(n(r))break;void 0===o[r.id]&&(o[r.id]=!0,i.push(r))}}},o.prototype._checkIfVisible=function(t,e,i){t.isVisible(i)?(t.displayed||t.show(),t.repositionX(),e.push(t)):t.displayed&&t.hide()},o.prototype._checkIfVisibleWithReference=function(t,e,i,o){t.isVisible(o)?void 0===i[t.id]&&(i[t.id]=!0,e.push(t)):t.displayed&&t.hide()},o.prototype.changeSubgroup=function(t,e,i){this._removeFromSubgroup(t,e),this._addToSubgroup(t,i),this.orderSubgroups()},t.exports=o},function(t,e){e.orderByStart=function(t){t.sort(function(t,e){return t.data.start-e.data.start})},e.orderByEnd=function(t){t.sort(function(t,e){return("end"in t.data?t.data.end:t.data.start)-("end"in e.data?e.data.end:e.data.start)})},e.stack=function(t,i,o){if(o)for(var n=0;n<t.length;n++)t[n].top=null;for(var n=0;n<t.length;n++){var s=t[n];if(s.stack&&null===s.top){s.top=i.axis;do{for(var r=null,a=0,h=t.length;a<h;a++){var d=t[a];if(null!==d.top&&d!==s&&d.stack&&e.collision(s,d,i.item,d.options.rtl)){r=d;break}}null!=r&&(s.top=r.top+r.height+i.item.vertical)}while(r)}}},e.nostack=function(t,i,o,n){for(var s=0;s<t.length;s++)if(void 0==t[s].data.subgroup)t[s].top=i.item.vertical;else if(void 0!==t[s].data.subgroup&&n){var r=0;for(var a in o)o.hasOwnProperty(a)&&1==o[a].visible&&o[a].index<o[t[s].data.subgroup].index&&(r+=o[a].height,o[t[s].data.subgroup].top=r);t[s].top=r+.5*i.item.vertical}n||e.stackSubgroups(t,i,o)},e.stackSubgroups=function(t,i,o){for(var n in o)if(o.hasOwnProperty(n)){o[n].top=0;do{var s=null;for(var r in o)if(null!==o[r].top&&r!==n&&o[n].index>o[r].index&&e.collisionByTimes(o[n],o[r])){s=o[r];break}null!=s&&(o[n].top=s.top+s.height)}while(s)}for(var a=0;a<t.length;a++)void 0!==t[a].data.subgroup&&(t[a].top=o[t[a].data.subgroup].top+.5*i.item.vertical)},e.collision=function(t,e,i,o){return o?t.right-i.horizontal+.001<e.right+e.width&&t.right+t.width+i.horizontal-.001>e.right&&t.top-i.vertical+.001<e.top+e.height&&t.top+t.height+i.vertical-.001>e.top:t.left-i.horizontal+.001<e.left+e.width&&t.left+t.width+i.horizontal-.001>e.left&&t.top-i.vertical+.001<e.top+e.height&&t.top+t.height+i.vertical-.001>e.top},e.collisionByTimes=function(t,e){return t.start<=e.start&&t.end>=e.start&&t.top<e.top+e.height&&t.top+t.height>e.top||e.start<=t.start&&e.end>=t.start&&e.top<t.top+t.height&&e.top+e.height>t.top}},function(t,e,i){function o(t,e,i){if(this.props={content:{width:0}},this.overflow=!1,this.options=i,t){if(void 0==t.start)throw new Error('Property "start" missing in item '+t.id);if(void 0==t.end)throw new Error('Property "end" missing in item '+t.id)}n.call(this,t,e,i)}var n=(i(113),i(129));o.prototype=new n(null,null,null),o.prototype.baseClassName="vis-item vis-range",o.prototype.isVisible=function(t){return this.data.start<t.end&&this.data.end>t.start},o.prototype.redraw=function(){var t=this.dom;if(t||(this.dom={},t=this.dom,t.box=document.createElement("div"),t.frame=document.createElement("div"),t.frame.className="vis-item-overflow",t.box.appendChild(t.frame),t.visibleFrame=document.createElement("div"),t.visibleFrame.className="vis-item-visible-frame",t.box.appendChild(t.visibleFrame),t.content=document.createElement("div"),t.content.className="vis-item-content",t.frame.appendChild(t.content),t.box["timeline-item"]=this,this.dirty=!0),!this.parent)throw new Error("Cannot redraw item: no parent attached");if(!t.box.parentNode){var e=this.parent.dom.foreground;if(!e)throw new Error("Cannot redraw item: parent has no foreground container element");e.appendChild(t.box)}if(this.displayed=!0,this.dirty){this._updateContents(this.dom.content),this._updateDataAttributes(this.dom.box),this._updateStyle(this.dom.box);var i=this.editable.updateTime||this.editable.updateGroup,o=(this.data.className?" "+this.data.className:"")+(this.selected?" vis-selected":"")+(i?" vis-editable":" vis-readonly");t.box.className=this.baseClassName+o,this.overflow="hidden"!==window.getComputedStyle(t.frame).overflow,this.dom.content.style.maxWidth="none",this.props.content.width=this.dom.content.offsetWidth,this.height=this.dom.box.offsetHeight,this.dom.content.style.maxWidth="",this.dirty=!1}this._repaintOnItemUpdateTimeTooltip(t.box),this._repaintDeleteButton(t.box),this._repaintDragCenter(),this._repaintDragLeft(),this._repaintDragRight()},o.prototype.show=function(){this.displayed||this.redraw()},o.prototype.hide=function(){if(this.displayed){var t=this.dom.box;t.parentNode&&t.parentNode.removeChild(t),this.displayed=!1}},o.prototype.repositionX=function(t){var e,i,o=this.parent.width,n=this.conversion.toScreen(this.data.start),s=this.conversion.toScreen(this.data.end),r=void 0===this.data.align?this.options.align:this.data.align;void 0!==t&&!0!==t||(n<-o&&(n=-o),s>2*o&&(s=2*o));var a=Math.max(s-n+.5,1);switch(this.overflow?(this.options.rtl?this.right=n:this.left=n,this.width=a+this.props.content.width,i=this.props.content.width):(this.options.rtl?this.right=n:this.left=n,this.width=a,i=Math.min(s-n,this.props.content.width)),this.options.rtl?this.dom.box.style.right=this.right+"px":this.dom.box.style.left=this.left+"px",this.dom.box.style.width=a+"px",r){case"left":this.options.rtl?this.dom.content.style.right="0":this.dom.content.style.left="0";break;case"right":this.options.rtl?this.dom.content.style.right=Math.max(a-i,0)+"px":this.dom.content.style.left=Math.max(a-i,0)+"px";break;case"center":this.options.rtl?this.dom.content.style.right=Math.max((a-i)/2,0)+"px":this.dom.content.style.left=Math.max((a-i)/2,0)+"px";break;default:e=this.overflow?s>0?Math.max(-n,0):-i:n<0?-n:0,this.options.rtl?this.dom.content.style.right=e+"px":(this.dom.content.style.left=e+"px",this.dom.content.style.width="calc(100% - "+e+"px)")}},o.prototype.repositionY=function(){var t=this.options.orientation.item,e=this.dom.box;e.style.top="top"==t?this.top+"px":this.parent.height-this.top-this.height+"px"},o.prototype._repaintDragLeft=function(){if((this.selected||this.options.itemsAlwaysDraggable.range)&&this.options.editable.updateTime&&!this.dom.dragLeft){var t=document.createElement("div");t.className="vis-drag-left",t.dragLeftItem=this,this.dom.box.appendChild(t),this.dom.dragLeft=t}else this.selected||this.options.itemsAlwaysDraggable.range||!this.dom.dragLeft||(this.dom.dragLeft.parentNode&&this.dom.dragLeft.parentNode.removeChild(this.dom.dragLeft),this.dom.dragLeft=null)},o.prototype._repaintDragRight=function(){if((this.selected||this.options.itemsAlwaysDraggable.range)&&this.options.editable.updateTime&&!this.dom.dragRight){var t=document.createElement("div");t.className="vis-drag-right",t.dragRightItem=this,this.dom.box.appendChild(t),this.dom.dragRight=t}else this.selected||this.options.itemsAlwaysDraggable.range||!this.dom.dragRight||(this.dom.dragRight.parentNode&&this.dom.dragRight.parentNode.removeChild(this.dom.dragRight),this.dom.dragRight=null)},t.exports=o},function(t,e,i){function o(t){return t&&t.__esModule?t:{default:t}}function n(t,e,i){this.id=null,this.parent=null,this.data=t,this.dom=null,this.conversion=e||{},this.options=i||{},this.selected=!1,this.displayed=!1,this.groupShowing=!0,this.dirty=!0,this.top=null,this.right=null,this.left=null,this.width=null,this.height=null,this.editable=null,this._updateEditStatus()}var s=i(62),r=o(s),a=i(58),h=o(a),d=i(113),l=i(1),u=i(82);n.prototype.stack=!0,n.prototype.select=function(){this.selected=!0,this.dirty=!0,this.displayed&&this.redraw()},n.prototype.unselect=function(){this.selected=!1,this.dirty=!0,this.displayed&&this.redraw()},n.prototype.setData=function(t){void 0!=t.group&&this.data.group!=t.group&&null!=this.parent&&this.parent.itemSet._moveToGroup(this,t.group),this.parent.stackDirty=!0,void 0!=t.subgroup&&this.data.subgroup!=t.subgroup&&null!=this.parent&&this.parent.changeSubgroup(this,this.data.subgroup,t.subgroup),this.data=t,this._updateEditStatus(),this.dirty=!0,this.displayed&&this.redraw()},n.prototype.setParent=function(t){this.displayed?(this.hide(),this.parent=t,this.parent&&this.show()):this.parent=t},n.prototype.isVisible=function(t){return!1},n.prototype.show=function(){return!1},n.prototype.hide=function(){return!1},n.prototype.redraw=function(){},n.prototype.repositionX=function(){},n.prototype.repositionY=function(){},n.prototype._repaintDragCenter=function(){if(this.selected&&this.options.editable.updateTime&&!this.dom.dragCenter){var t=this,e=document.createElement("div");e.className="vis-drag-center",e.dragCenterItem=this;var i=new d(e);i.on("tap",function(e){t.parent.itemSet.body.emitter.emit("click",{event:e,item:t.id})}),i.on("doubletap",function(e){e.stopPropagation(),t.parent.itemSet._onUpdateItem(t),t.parent.itemSet.body.emitter.emit("doubleClick",{event:e,item:t.id})}),this.dom.box?this.dom.dragLeft?this.dom.box.insertBefore(e,this.dom.dragLeft):this.dom.box.appendChild(e):this.dom.point&&this.dom.point.appendChild(e),this.dom.dragCenter=e}else!this.selected&&this.dom.dragCenter&&(this.dom.dragCenter.parentNode&&this.dom.dragCenter.parentNode.removeChild(this.dom.dragCenter),this.dom.dragCenter=null)},n.prototype._repaintDeleteButton=function(t){var e=(this.options.editable.overrideItems||null==this.editable)&&this.options.editable.remove||!this.options.editable.overrideItems&&null!=this.editable&&this.editable.remove;if(this.selected&&e&&!this.dom.deleteButton){var i=this,o=document.createElement("div");this.options.rtl?o.className="vis-delete-rtl":o.className="vis-delete",o.title="Delete this item",new d(o).on("tap",function(t){t.stopPropagation(),i.parent.removeFromDataSet(i)}),t.appendChild(o),this.dom.deleteButton=o}else!this.selected&&this.dom.deleteButton&&(this.dom.deleteButton.parentNode&&this.dom.deleteButton.parentNode.removeChild(this.dom.deleteButton),this.dom.deleteButton=null)},n.prototype._repaintOnItemUpdateTimeTooltip=function(t){if(this.options.tooltipOnItemUpdateTime){var e=(this.options.editable.updateTime||!0===this.data.editable)&&!1!==this.data.editable;if(this.selected&&e&&!this.dom.onItemUpdateTimeTooltip){var i=document.createElement("div");i.className="vis-onUpdateTime-tooltip",t.appendChild(i),this.dom.onItemUpdateTimeTooltip=i}else!this.selected&&this.dom.onItemUpdateTimeTooltip&&(this.dom.onItemUpdateTimeTooltip.parentNode&&this.dom.onItemUpdateTimeTooltip.parentNode.removeChild(this.dom.onItemUpdateTimeTooltip),this.dom.onItemUpdateTimeTooltip=null);if(this.dom.onItemUpdateTimeTooltip){this.dom.onItemUpdateTimeTooltip.style.visibility=this.parent.itemSet.touchParams.itemIsDragging?"visible":"hidden",this.options.rtl?this.dom.onItemUpdateTimeTooltip.style.right=this.dom.content.style.right:this.dom.onItemUpdateTimeTooltip.style.left=this.dom.content.style.left;var o,n=this.parent.itemSet.body.domProps.scrollTop;o="top"==this.options.orientation.item?this.top:this.parent.height-this.top-this.height;o+this.parent.top-50<-n?(this.dom.onItemUpdateTimeTooltip.style.bottom="",this.dom.onItemUpdateTimeTooltip.style.top=this.height+2+"px"):(this.dom.onItemUpdateTimeTooltip.style.top="",this.dom.onItemUpdateTimeTooltip.style.bottom=this.height+2+"px");var s,r;this.options.tooltipOnItemUpdateTime&&this.options.tooltipOnItemUpdateTime.template?(r=this.options.tooltipOnItemUpdateTime.template.bind(this),s=r(this.data)):(s="start: "+u(this.data.start).format("MM/DD/YYYY hh:mm"),this.data.end&&(s+="<br> end: "+u(this.data.end).format("MM/DD/YYYY hh:mm"))),this.dom.onItemUpdateTimeTooltip.innerHTML=s}}},n.prototype._updateContents=function(t){var e,i,o,n,s=this.parent.itemSet.itemsData.get(this.id),r=this.dom.box||this.dom.point,a=r.getElementsByClassName("vis-item-visible-frame")[0];if(this.options.visibleFrameTemplate?(n=this.options.visibleFrameTemplate.bind(this),o=n(s,r)):o="",a)if(o instanceof Object&&!(o instanceof Element))n(s,a);else{var h=this._contentToString(this.itemVisibleFrameContent)!==this._contentToString(o);if(h){if(o instanceof Element)a.innerHTML="",a.appendChild(o);else if(void 0!=o)a.innerHTML=o;else if("background"!=this.data.type||void 0!==this.data.content)throw new Error('Property "content" missing in item '+this.id);this.itemVisibleFrameContent=o}}if(this.options.template?(i=this.options.template.bind(this),e=i(s,t,this.data)):e=this.data.content,e instanceof Object&&!(e instanceof Element))i(s,t);else{var h=this._contentToString(this.content)!==this._contentToString(e);if(h){if(e instanceof Element)t.innerHTML="",t.appendChild(e);else if(void 0!=e)t.innerHTML=e;else if("background"!=this.data.type||void 0!==this.data.content)throw new Error('Property "content" missing in item '+this.id);this.content=e}}},n.prototype._updateDataAttributes=function(t){if(this.options.dataAttributes&&this.options.dataAttributes.length>0){var e=[];if(Array.isArray(this.options.dataAttributes))e=this.options.dataAttributes;else{if("all"!=this.options.dataAttributes)return;e=(0,h.default)(this.data)}for(var i=0;i<e.length;i++){var o=e[i],n=this.data[o];null!=n?t.setAttribute("data-"+o,n):t.removeAttribute("data-"+o)}}},n.prototype._updateStyle=function(t){this.style&&(l.removeCssText(t,this.style),this.style=null),this.data.style&&(l.addCssText(t,this.data.style),this.style=this.data.style)},n.prototype._contentToString=function(t){return"string"==typeof t?t:t&&"outerHTML"in t?t.outerHTML:t},n.prototype._updateEditStatus=function(){this.options&&("boolean"==typeof this.options.editable?this.editable={updateTime:this.options.editable,updateGroup:this.options.editable,remove:this.options.editable}:"object"===(0,r.default)(this.options.editable)&&(this.editable={},l.selectiveExtend(["updateTime","updateGroup","remove"],this.editable,this.options.editable))),this.options&&this.options.editable&&!0===this.options.editable.overrideItems||this.data&&("boolean"==typeof this.data.editable?this.editable={updateTime:this.data.editable,updateGroup:this.data.editable,remove:this.data.editable}:"object"===(0,r.default)(this.data.editable)&&(this.editable={},l.selectiveExtend(["updateTime","updateGroup","remove"],this.editable,this.data.editable)))},n.prototype.getWidthLeft=function(){return 0},n.prototype.getWidthRight=function(){return 0},n.prototype.getTitle=function(){return this.data.title},t.exports=n},function(t,e,i){function o(t,e,i){r.call(this,t,e,i),this.width=0,this.height=0,this.top=0,this.left=0}var n=i(55),s=function(t){return t&&t.__esModule?t:{default:t}}(n),r=(i(1),i(126));o.prototype=(0,s.default)(r.prototype),o.prototype.redraw=function(t,e,i){this.visibleItems=this._updateItemsInRange(this.orderedItems,this.visibleItems,t),this.width=this.dom.background.offsetWidth,this.dom.background.style.height="0";for(var o=0,n=this.visibleItems.length;o<n;o++){this.visibleItems[o].repositionY(e)}return!1},o.prototype.show=function(){this.dom.background.parentNode||this.itemSet.dom.background.appendChild(this.dom.background)},t.exports=o},function(t,e,i){function o(t,e,i){if(this.props={dot:{width:0,height:0},line:{width:0,height:0}},this.options=i,t&&void 0==t.start)throw new Error('Property "start" missing in item '+t);n.call(this,t,e,i)}var n=i(129);i(1);o.prototype=new n(null,null,null),o.prototype.isVisible=function(t){var e=this.options.align,i=this.width*t.getMillisecondsPerPixel();return"right"==e?this.data.start.getTime()>t.start&&this.data.start.getTime()-i<t.end:"left"==e?this.data.start.getTime()+i>t.start&&this.data.start.getTime()<t.end:this.data.start.getTime()+i/2>t.start&&this.data.start.getTime()-i/2<t.end},o.prototype.redraw=function(){var t=this.dom;if(t||(this.dom={},t=this.dom,t.box=document.createElement("DIV"),t.content=document.createElement("DIV"),t.content.className="vis-item-content",t.box.appendChild(t.content),t.line=document.createElement("DIV"),t.line.className="vis-line",t.dot=document.createElement("DIV"),t.dot.className="vis-dot",t.box["timeline-item"]=this,this.dirty=!0),!this.parent)throw new Error("Cannot redraw item: no parent attached");if(!t.box.parentNode){var e=this.parent.dom.foreground;if(!e)throw new Error("Cannot redraw item: parent has no foreground container element");e.appendChild(t.box)}if(!t.line.parentNode){var i=this.parent.dom.background;if(!i)throw new Error("Cannot redraw item: parent has no background container element");i.appendChild(t.line)}if(!t.dot.parentNode){var o=this.parent.dom.axis;if(!i)throw new Error("Cannot redraw item: parent has no axis container element");o.appendChild(t.dot)}if(this.displayed=!0,this.dirty){this._updateContents(this.dom.content),this._updateDataAttributes(this.dom.box),this._updateStyle(this.dom.box);var n=this.editable.updateTime||this.editable.updateGroup,s=(this.data.className?" "+this.data.className:"")+(this.selected?" vis-selected":"")+(n?" vis-editable":" vis-readonly");t.box.className="vis-item vis-box"+s,t.line.className="vis-item vis-line"+s,t.dot.className="vis-item vis-dot"+s;var r=t.box.style.right,a=t.box.style.left;this.options.rtl?t.box.style.right="0px":t.box.style.left="0px",this.props.dot.height=t.dot.offsetHeight,this.props.dot.width=t.dot.offsetWidth,this.props.line.width=t.line.offsetWidth,this.width=t.box.offsetWidth,this.height=t.box.offsetHeight,this.options.rtl?t.box.style.right=r:t.box.style.left=a,this.dirty=!1}this._repaintOnItemUpdateTimeTooltip(t.box),this._repaintDragCenter(),this._repaintDeleteButton(t.box)},o.prototype.show=function(){this.displayed||this.redraw()},o.prototype.hide=function(){if(this.displayed){var t=this.dom;t.box.parentNode&&t.box.parentNode.removeChild(t.box),t.line.parentNode&&t.line.parentNode.removeChild(t.line),t.dot.parentNode&&t.dot.parentNode.removeChild(t.dot),this.displayed=!1}},o.prototype.repositionX=function(){var t=this.conversion.toScreen(this.data.start),e=this.options.align;"right"==e?this.options.rtl?(this.right=t-this.width,this.dom.box.style.right=this.right+"px",this.dom.line.style.right=t-this.props.line.width+"px",this.dom.dot.style.right=t-this.props.line.width/2-this.props.dot.width/2+"px"):(this.left=t-this.width,this.dom.box.style.left=this.left+"px",this.dom.line.style.left=t-this.props.line.width+"px",this.dom.dot.style.left=t-this.props.line.width/2-this.props.dot.width/2+"px"):"left"==e?this.options.rtl?(this.right=t,this.dom.box.style.right=this.right+"px",this.dom.line.style.right=t+"px",this.dom.dot.style.right=t+this.props.line.width/2-this.props.dot.width/2+"px"):(this.left=t,this.dom.box.style.left=this.left+"px",this.dom.line.style.left=t+"px",this.dom.dot.style.left=t+this.props.line.width/2-this.props.dot.width/2+"px"):this.options.rtl?(this.right=t-this.width/2,this.dom.box.style.right=this.right+"px",this.dom.line.style.right=t-this.props.line.width+"px",this.dom.dot.style.right=t-this.props.dot.width/2+"px"):(this.left=t-this.width/2,this.dom.box.style.left=this.left+"px",this.dom.line.style.left=t-this.props.line.width/2+"px",this.dom.dot.style.left=t-this.props.dot.width/2+"px")},o.prototype.repositionY=function(){var t=this.options.orientation.item,e=this.dom.box,i=this.dom.line,o=this.dom.dot;if("top"==t)e.style.top=(this.top||0)+"px",i.style.top="0",i.style.height=this.parent.top+this.top+1+"px",i.style.bottom="";else{var n=this.parent.itemSet.props.height,s=n-this.parent.top-this.parent.height+this.top;e.style.top=(this.parent.height-this.top-this.height||0)+"px",i.style.top=n-s+"px",i.style.bottom="0"}o.style.top=-this.props.dot.height/2+"px"},o.prototype.getWidthLeft=function(){return this.width/2},o.prototype.getWidthRight=function(){return this.width/2},t.exports=o},function(t,e,i){function o(t,e,i){if(this.props={dot:{top:0,width:0,height:0},content:{height:0,marginLeft:0,marginRight:0}},this.options=i,t&&void 0==t.start)throw new Error('Property "start" missing in item '+t);n.call(this,t,e,i)}var n=i(129);o.prototype=new n(null,null,null),o.prototype.isVisible=function(t){var e=this.width*t.getMillisecondsPerPixel();return this.data.start.getTime()+e>t.start&&this.data.start<t.end
},o.prototype.redraw=function(){var t=this.dom;if(t||(this.dom={},t=this.dom,t.point=document.createElement("div"),t.content=document.createElement("div"),t.content.className="vis-item-content",t.point.appendChild(t.content),t.dot=document.createElement("div"),t.point.appendChild(t.dot),t.point["timeline-item"]=this,this.dirty=!0),!this.parent)throw new Error("Cannot redraw item: no parent attached");if(!t.point.parentNode){var e=this.parent.dom.foreground;if(!e)throw new Error("Cannot redraw item: parent has no foreground container element");e.appendChild(t.point)}if(this.displayed=!0,this.dirty){this._updateContents(this.dom.content),this._updateDataAttributes(this.dom.point),this._updateStyle(this.dom.point);var i=this.editable.updateTime||this.editable.updateGroup,o=(this.data.className?" "+this.data.className:"")+(this.selected?" vis-selected":"")+(i?" vis-editable":" vis-readonly");t.point.className="vis-item vis-point"+o,t.dot.className="vis-item vis-dot"+o,this.props.dot.width=t.dot.offsetWidth,this.props.dot.height=t.dot.offsetHeight,this.props.content.height=t.content.offsetHeight,this.options.rtl?t.content.style.marginRight=2*this.props.dot.width+"px":t.content.style.marginLeft=2*this.props.dot.width+"px",this.width=t.point.offsetWidth,this.height=t.point.offsetHeight,t.dot.style.top=(this.height-this.props.dot.height)/2+"px",this.options.rtl?t.dot.style.right=this.props.dot.width/2+"px":t.dot.style.left=this.props.dot.width/2+"px",this.dirty=!1}this._repaintOnItemUpdateTimeTooltip(t.point),this._repaintDragCenter(),this._repaintDeleteButton(t.point)},o.prototype.show=function(){this.displayed||this.redraw()},o.prototype.hide=function(){this.displayed&&(this.dom.point.parentNode&&this.dom.point.parentNode.removeChild(this.dom.point),this.displayed=!1)},o.prototype.repositionX=function(){var t=this.conversion.toScreen(this.data.start);this.options.rtl?(this.right=t-this.props.dot.width,this.dom.point.style.right=this.right+"px"):(this.left=t-this.props.dot.width,this.dom.point.style.left=this.left+"px")},o.prototype.repositionY=function(){var t=this.options.orientation.item,e=this.dom.point;e.style.top="top"==t?this.top+"px":this.parent.height-this.top-this.height+"px"},o.prototype.getWidthLeft=function(){return this.props.dot.width},o.prototype.getWidthRight=function(){return this.props.dot.width},t.exports=o},function(t,e,i){function o(t,e,i){if(this.props={content:{width:0}},this.overflow=!1,t){if(void 0==t.start)throw new Error('Property "start" missing in item '+t.id);if(void 0==t.end)throw new Error('Property "end" missing in item '+t.id)}n.call(this,t,e,i)}var n=(i(113),i(129)),s=i(130),r=i(128);o.prototype=new n(null,null,null),o.prototype.baseClassName="vis-item vis-background",o.prototype.stack=!1,o.prototype.isVisible=function(t){return this.data.start<t.end&&this.data.end>t.start},o.prototype.redraw=function(){var t=this.dom;if(t||(this.dom={},t=this.dom,t.box=document.createElement("div"),t.frame=document.createElement("div"),t.frame.className="vis-item-overflow",t.box.appendChild(t.frame),t.content=document.createElement("div"),t.content.className="vis-item-content",t.frame.appendChild(t.content),this.dirty=!0),!this.parent)throw new Error("Cannot redraw item: no parent attached");if(!t.box.parentNode){var e=this.parent.dom.background;if(!e)throw new Error("Cannot redraw item: parent has no background container element");e.appendChild(t.box)}if(this.displayed=!0,this.dirty){this._updateContents(this.dom.content),this._updateDataAttributes(this.dom.content),this._updateStyle(this.dom.box);var i=(this.data.className?" "+this.data.className:"")+(this.selected?" vis-selected":"");t.box.className=this.baseClassName+i,this.overflow="hidden"!==window.getComputedStyle(t.content).overflow,this.props.content.width=this.dom.content.offsetWidth,this.height=0,this.dirty=!1}},o.prototype.show=r.prototype.show,o.prototype.hide=r.prototype.hide,o.prototype.repositionX=r.prototype.repositionX,o.prototype.repositionY=function(t){var e,i=this.options.orientation.item;if(void 0!==this.data.subgroup){var o=this.data.subgroup,n=this.parent.subgroups;n[o].index;this.dom.box.style.height=this.parent.subgroups[o].height+"px",this.dom.box.style.top="top"==i?this.parent.top+this.parent.subgroups[o].top+"px":this.parent.top+this.parent.height-this.parent.subgroups[o].top-this.parent.subgroups[o].height+"px",this.dom.box.style.bottom=""}else this.parent instanceof s?(e=Math.max(this.parent.height,this.parent.itemSet.body.domProps.center.height,this.parent.itemSet.body.domProps.centerContainer.height),this.dom.box.style.bottom="bottom"==i?"0":"",this.dom.box.style.top="top"==i?"0":""):(e=this.parent.height,this.dom.box.style.top=this.parent.top+"px",this.dom.box.style.bottom="");this.dom.box.style.height=e+"px"},t.exports=o},function(t,e,i){function o(t){return t&&t.__esModule?t:{default:t}}Object.defineProperty(e,"__esModule",{value:!0});var n=i(135),s=o(n),r=i(136),a=o(r),h=function(){function t(e,i){(0,s.default)(this,t),this.container=e,this.overflowMethod=i||"cap",this.x=0,this.y=0,this.padding=5,this.hidden=!1,this.frame=document.createElement("div"),this.frame.className="vis-tooltip",this.container.appendChild(this.frame)}return(0,a.default)(t,[{key:"setPosition",value:function(t,e){this.x=parseInt(t),this.y=parseInt(e)}},{key:"setText",value:function(t){t instanceof Element?(this.frame.innerHTML="",this.frame.appendChild(t)):this.frame.innerHTML=t}},{key:"show",value:function(t){if(void 0===t&&(t=!0),!0===t){var e=this.frame.clientHeight,i=this.frame.clientWidth,o=this.frame.parentNode.clientHeight,n=this.frame.parentNode.clientWidth,s=0,r=0;if("flip"==this.overflowMethod){var a=!1,h=!0;this.y-e<this.padding&&(h=!1),this.x+i>n-this.padding&&(a=!0),s=a?this.x-i:this.x,r=h?this.y-e:this.y}else r=this.y-e,r+e+this.padding>o&&(r=o-e-this.padding),r<this.padding&&(r=this.padding),s=this.x,s+i+this.padding>n&&(s=n-i-this.padding),s<this.padding&&(s=this.padding);this.frame.style.left=s+"px",this.frame.style.top=r+"px",this.frame.style.visibility="visible",this.hidden=!1}else this.hide()}},{key:"hide",value:function(){this.hidden=!0,this.frame.style.visibility="hidden"}},{key:"destroy",value:function(){this.frame.parentNode.removeChild(this.frame)}}]),t}();e.default=h},function(t,e){e.__esModule=!0,e.default=function(t,e){if(!(t instanceof e))throw new TypeError("Cannot call a class as a function")}},function(t,e,i){e.__esModule=!0;var o=i(137),n=function(t){return t&&t.__esModule?t:{default:t}}(o);e.default=function(){function t(t,e){for(var i=0;i<e.length;i++){var o=e[i];o.enumerable=o.enumerable||!1,o.configurable=!0,"value"in o&&(o.writable=!0),(0,n.default)(t,o.key,o)}}return function(e,i,o){return i&&t(e.prototype,i),o&&t(e,o),e}}()},function(t,e,i){t.exports={default:i(138),__esModule:!0}},function(t,e,i){i(139);var o=i(17).Object;t.exports=function(t,e,i){return o.defineProperty(t,e,i)}},function(t,e,i){var o=i(15);o(o.S+o.F*!i(25),"Object",{defineProperty:i(21).f})},function(t,e,i){function o(t,e){this.dom={foreground:null,lines:[],majorTexts:[],minorTexts:[],redundant:{lines:[],majorTexts:[],minorTexts:[]}},this.props={range:{start:0,end:0,minimumStep:0},lineTop:0},this.defaultOptions={orientation:{axis:"bottom"},showMinorLabels:!0,showMajorLabels:!0,maxMinorChars:7,format:h.FORMAT,moment:l,timeAxis:null},this.options=r.extend({},this.defaultOptions),this.body=t,this._create(),this.setOptions(e)}var n=i(62),s=function(t){return t&&t.__esModule?t:{default:t}}(n),r=i(1),a=i(121),h=i(125),d=i(122),l=i(82);o.prototype=new a,o.prototype.setOptions=function(t){t&&(r.selectiveExtend(["showMinorLabels","showMajorLabels","maxMinorChars","hiddenDates","timeAxis","moment","rtl"],this.options,t),r.selectiveDeepExtend(["format"],this.options,t),"orientation"in t&&("string"==typeof t.orientation?this.options.orientation.axis=t.orientation:"object"===(0,s.default)(t.orientation)&&"axis"in t.orientation&&(this.options.orientation.axis=t.orientation.axis)),"locale"in t&&("function"==typeof l.locale?l.locale(t.locale):l.lang(t.locale)))},o.prototype._create=function(){this.dom.foreground=document.createElement("div"),this.dom.background=document.createElement("div"),this.dom.foreground.className="vis-time-axis vis-foreground",this.dom.background.className="vis-time-axis vis-background"},o.prototype.destroy=function(){this.dom.foreground.parentNode&&this.dom.foreground.parentNode.removeChild(this.dom.foreground),this.dom.background.parentNode&&this.dom.background.parentNode.removeChild(this.dom.background),this.body=null},o.prototype.redraw=function(){var t=this.props,e=this.dom.foreground,i=this.dom.background,o="top"==this.options.orientation.axis?this.body.dom.top:this.body.dom.bottom,n=e.parentNode!==o;this._calculateCharSize();var s=this.options.showMinorLabels&&"none"!==this.options.orientation.axis,r=this.options.showMajorLabels&&"none"!==this.options.orientation.axis;t.minorLabelHeight=s?t.minorCharHeight:0,t.majorLabelHeight=r?t.majorCharHeight:0,t.height=t.minorLabelHeight+t.majorLabelHeight,t.width=e.offsetWidth,t.minorLineHeight=this.body.domProps.root.height-t.majorLabelHeight-("top"==this.options.orientation.axis?this.body.domProps.bottom.height:this.body.domProps.top.height),t.minorLineWidth=1,t.majorLineHeight=t.minorLineHeight+t.majorLabelHeight,t.majorLineWidth=1;var a=e.nextSibling,h=i.nextSibling;return e.parentNode&&e.parentNode.removeChild(e),i.parentNode&&i.parentNode.removeChild(i),e.style.height=this.props.height+"px",this._repaintLabels(),a?o.insertBefore(e,a):o.appendChild(e),h?this.body.dom.backgroundVertical.insertBefore(i,h):this.body.dom.backgroundVertical.appendChild(i),this._isResized()||n},o.prototype._repaintLabels=function(){var t=this.options.orientation.axis,e=r.convert(this.body.range.start,"Number"),i=r.convert(this.body.range.end,"Number"),o=this.body.util.toTime((this.props.minorCharWidth||10)*this.options.maxMinorChars).valueOf(),n=o-d.getHiddenDurationBefore(this.options.moment,this.body.hiddenDates,this.body.range,o);n-=this.body.util.toTime(0).valueOf();var s=new h(new Date(e),new Date(i),n,this.body.hiddenDates);s.setMoment(this.options.moment),this.options.format&&s.setFormat(this.options.format),this.options.timeAxis&&s.setScale(this.options.timeAxis),this.step=s;var a=this.dom;a.redundant.lines=a.lines,a.redundant.majorTexts=a.majorTexts,a.redundant.minorTexts=a.minorTexts,a.lines=[],a.majorTexts=[],a.minorTexts=[];var l,c,p,f,m,v,g,y,b,_=0,w=void 0,x=0;for(s.start(),l=s.getCurrent(),p=this.body.util.toScreen(l);s.hasNext()&&x<1e3;){switch(x++,f=s.isMajor(),b=s.getClassName(),y=s.getLabelMinor(),l,c=p,s.next(),l=s.getCurrent(),s.isMajor(),p=this.body.util.toScreen(l),v=_,_=p-c,s.scale){case"week":m=!0;break;default:m=_>=.4*v}if(this.options.showMinorLabels&&m){var k=this._repaintMinorText(c,y,t,b);k.style.width=_+"px"}f&&this.options.showMajorLabels?(c>0&&(void 0==w&&(w=c),k=this._repaintMajorText(c,s.getLabelMajor(),t,b)),g=this._repaintMajorLine(c,_,t,b)):m?g=this._repaintMinorLine(c,_,t,b):g&&(g.style.width=parseInt(g.style.width)+_+"px")}if(1e3!==x||u||(console.warn("Something is wrong with the Timeline scale. Limited drawing of grid lines to 1000 lines."),u=!0),this.options.showMajorLabels){var D=this.body.util.toTime(0),M=s.getLabelMajor(D),S=M.length*(this.props.majorCharWidth||10)+10;(void 0==w||S<w)&&this._repaintMajorText(0,M,t,b)}r.forEach(this.dom.redundant,function(t){for(;t.length;){var e=t.pop();e&&e.parentNode&&e.parentNode.removeChild(e)}})},o.prototype._repaintMinorText=function(t,e,i,o){var n=this.dom.redundant.minorTexts.shift();if(!n){var s=document.createTextNode("");n=document.createElement("div"),n.appendChild(s),this.dom.foreground.appendChild(n)}return this.dom.minorTexts.push(n),n.innerHTML=e,n.style.top="top"==i?this.props.majorLabelHeight+"px":"0",this.options.rtl?(n.style.left="",n.style.right=t+"px"):n.style.left=t+"px",n.className="vis-text vis-minor "+o,n},o.prototype._repaintMajorText=function(t,e,i,o){var n=this.dom.redundant.majorTexts.shift();if(!n){var s=document.createElement("div");n=document.createElement("div"),n.appendChild(s),this.dom.foreground.appendChild(n)}return n.childNodes[0].innerHTML=e,n.className="vis-text vis-major "+o,n.style.top="top"==i?"0":this.props.minorLabelHeight+"px",this.options.rtl?(n.style.left="",n.style.right=t+"px"):n.style.left=t+"px",this.dom.majorTexts.push(n),n},o.prototype._repaintMinorLine=function(t,e,i,o){var n=this.dom.redundant.lines.shift();n||(n=document.createElement("div"),this.dom.background.appendChild(n)),this.dom.lines.push(n);var s=this.props;return n.style.top="top"==i?s.majorLabelHeight+"px":this.body.domProps.top.height+"px",n.style.height=s.minorLineHeight+"px",this.options.rtl?(n.style.left="",n.style.right=t-s.minorLineWidth/2+"px",n.className="vis-grid vis-vertical-rtl vis-minor "+o):(n.style.left=t-s.minorLineWidth/2+"px",n.className="vis-grid vis-vertical vis-minor "+o),n.style.width=e+"px",n},o.prototype._repaintMajorLine=function(t,e,i,o){var n=this.dom.redundant.lines.shift();n||(n=document.createElement("div"),this.dom.background.appendChild(n)),this.dom.lines.push(n);var s=this.props;return n.style.top="top"==i?"0":this.body.domProps.top.height+"px",this.options.rtl?(n.style.left="",n.style.right=t-s.majorLineWidth/2+"px",n.className="vis-grid vis-vertical-rtl vis-major "+o):(n.style.left=t-s.majorLineWidth/2+"px",n.className="vis-grid vis-vertical vis-major "+o),n.style.height=s.majorLineHeight+"px",n.style.width=e+"px",n},o.prototype._calculateCharSize=function(){this.dom.measureCharMinor||(this.dom.measureCharMinor=document.createElement("DIV"),this.dom.measureCharMinor.className="vis-text vis-minor vis-measure",this.dom.measureCharMinor.style.position="absolute",this.dom.measureCharMinor.appendChild(document.createTextNode("0")),this.dom.foreground.appendChild(this.dom.measureCharMinor)),this.props.minorCharHeight=this.dom.measureCharMinor.clientHeight,this.props.minorCharWidth=this.dom.measureCharMinor.clientWidth,this.dom.measureCharMajor||(this.dom.measureCharMajor=document.createElement("DIV"),this.dom.measureCharMajor.className="vis-text vis-major vis-measure",this.dom.measureCharMajor.style.position="absolute",this.dom.measureCharMajor.appendChild(document.createTextNode("0")),this.dom.foreground.appendChild(this.dom.measureCharMajor)),this.props.majorCharHeight=this.dom.measureCharMajor.clientHeight,this.props.majorCharWidth=this.dom.measureCharMajor.clientWidth};var u=!1;t.exports=o},function(t,e,i){function o(t){this.active=!1,this.dom={container:t},this.dom.overlay=document.createElement("div"),this.dom.overlay.className="vis-overlay",this.dom.container.appendChild(this.dom.overlay),this.hammer=a(this.dom.overlay),this.hammer.on("tap",this._onTapOverlay.bind(this));var e=this;["tap","doubletap","press","pinch","pan","panstart","panmove","panend"].forEach(function(t){e.hammer.on(t,function(t){t.stopPropagation()})}),document&&document.body&&(this.onClick=function(i){n(i.target,t)||e.deactivate()},document.body.addEventListener("click",this.onClick)),void 0!==this.keycharm&&this.keycharm.destroy(),this.keycharm=s(),this.escListener=this.deactivate.bind(this)}function n(t,e){for(;t;){if(t===e)return!0;t=t.parentNode}return!1}var s=i(116),r=i(99),a=i(113),h=i(1);r(o.prototype),o.current=null,o.prototype.destroy=function(){this.deactivate(),this.dom.overlay.parentNode.removeChild(this.dom.overlay),this.onClick&&document.body.removeEventListener("click",this.onClick),this.hammer.destroy(),this.hammer=null},o.prototype.activate=function(){o.current&&o.current.deactivate(),o.current=this,this.active=!0,this.dom.overlay.style.display="none",h.addClassName(this.dom.container,"vis-active"),this.emit("change"),this.emit("activate"),this.keycharm.bind("esc",this.escListener)},o.prototype.deactivate=function(){this.active=!1,this.dom.overlay.style.display="",h.removeClassName(this.dom.container,"vis-active"),this.keycharm.unbind("esc",this.escListener),this.emit("change"),this.emit("deactivate")},o.prototype._onTapOverlay=function(t){this.activate(),t.stopPropagation()},t.exports=o},function(t,e,i){function o(t,e){this.body=t,this.defaultOptions={moment:a,locales:h,locale:"en",id:void 0,title:void 0},this.options=s.extend({},this.defaultOptions),e&&e.time?this.customTime=e.time:this.customTime=new Date,this.eventParams={},this.setOptions(e),this._create()}var n=i(113),s=i(1),r=i(121),a=i(82),h=i(143);o.prototype=new r,o.prototype.setOptions=function(t){t&&s.selectiveExtend(["moment","locale","locales","id"],this.options,t)},o.prototype._create=function(){function t(t){this.body.range._onMouseWheel(t)}var e=document.createElement("div");e["custom-time"]=this,e.className="vis-custom-time "+(this.options.id||""),e.style.position="absolute",e.style.top="0px",e.style.height="100%",this.bar=e;var i=document.createElement("div");i.style.position="relative",i.style.top="0px",i.style.left="-10px",i.style.height="100%",i.style.width="20px",i.addEventListener?(i.addEventListener("mousewheel",t.bind(this),!1),i.addEventListener("DOMMouseScroll",t.bind(this),!1)):i.attachEvent("onmousewheel",t.bind(this)),e.appendChild(i),this.hammer=new n(i),this.hammer.on("panstart",this._onDragStart.bind(this)),this.hammer.on("panmove",this._onDrag.bind(this)),this.hammer.on("panend",this._onDragEnd.bind(this)),this.hammer.get("pan").set({threshold:5,direction:n.DIRECTION_HORIZONTAL})},o.prototype.destroy=function(){this.hide(),this.hammer.destroy(),this.hammer=null,this.body=null},o.prototype.redraw=function(){var t=this.body.dom.backgroundVertical;this.bar.parentNode!=t&&(this.bar.parentNode&&this.bar.parentNode.removeChild(this.bar),t.appendChild(this.bar));var e=this.body.util.toScreen(this.customTime),i=this.options.locales[this.options.locale];i||(this.warned||(console.log("WARNING: options.locales['"+this.options.locale+"'] not found. See http://visjs.org/docs/timeline/#Localization"),this.warned=!0),i=this.options.locales.en);var o=this.options.title;return void 0===o?(o=i.time+": "+this.options.moment(this.customTime).format("dddd, MMMM Do YYYY, H:mm:ss"),o=o.charAt(0).toUpperCase()+o.substring(1)):"function"==typeof o&&(o=o.call(this.customTime)),this.bar.style.left=e+"px",this.bar.title=o,!1},o.prototype.hide=function(){this.bar.parentNode&&this.bar.parentNode.removeChild(this.bar)},o.prototype.setCustomTime=function(t){this.customTime=s.convert(t,"Date"),this.redraw()},o.prototype.getCustomTime=function(){return new Date(this.customTime.valueOf())},o.prototype.setCustomTitle=function(t){this.options.title=t},o.prototype._onDragStart=function(t){this.eventParams.dragging=!0,this.eventParams.customTime=this.customTime,t.stopPropagation()},o.prototype._onDrag=function(t){if(this.eventParams.dragging){var e=this.body.util.toScreen(this.eventParams.customTime)+t.deltaX,i=this.body.util.toTime(e);this.setCustomTime(i),this.body.emitter.emit("timechange",{id:this.options.id,time:new Date(this.customTime.valueOf()),event:t}),t.stopPropagation()}},o.prototype._onDragEnd=function(t){this.eventParams.dragging&&(this.body.emitter.emit("timechanged",{id:this.options.id,time:new Date(this.customTime.valueOf()),event:t}),t.stopPropagation())},o.customTimeFromTarget=function(t){for(var e=t.target;e;){if(e.hasOwnProperty("custom-time"))return e["custom-time"];e=e.parentNode}return null},t.exports=o},function(t,e){e.en={current:"current",time:"time"},e.en_EN=e.en,e.en_US=e.en,e.it={current:"attuale",time:"tempo"},e.it_IT=e.it,e.it_CH=e.it,e.nl={current:"huidige",time:"tijd"},e.nl_NL=e.nl,e.nl_BE=e.nl,e.de={current:"Aktuelle",time:"Zeit"},e.de_DE=e.de,e.fr={current:"actuel",time:"heure"},e.fr_FR=e.fr,e.fr_CA=e.fr,e.fr_BE=e.fr,e.es={current:"corriente",time:"hora"},e.es_ES=e.es},function(t,e,i){function o(t,e){this.body=t,this.defaultOptions={rtl:!1,showCurrentTime:!0,moment:r,locales:a,locale:"en"},this.options=n.extend({},this.defaultOptions),this.offset=0,this._create(),this.setOptions(e)}var n=i(1),s=i(121),r=i(82),a=i(143);o.prototype=new s,o.prototype._create=function(){var t=document.createElement("div");t.className="vis-current-time",t.style.position="absolute",t.style.top="0px",t.style.height="100%",this.bar=t},o.prototype.destroy=function(){this.options.showCurrentTime=!1,this.redraw(),this.body=null},o.prototype.setOptions=function(t){t&&n.selectiveExtend(["rtl","showCurrentTime","moment","locale","locales"],this.options,t)},o.prototype.redraw=function(){if(this.options.showCurrentTime){var t=this.body.dom.backgroundVertical;this.bar.parentNode!=t&&(this.bar.parentNode&&this.bar.parentNode.removeChild(this.bar),t.appendChild(this.bar),this.start());var e=this.options.moment((new Date).valueOf()+this.offset),i=this.body.util.toScreen(e),o=this.options.locales[this.options.locale];o||(this.warned||(console.log("WARNING: options.locales['"+this.options.locale+"'] not found. See http://visjs.org/docs/timeline/#Localization"),this.warned=!0),o=this.options.locales.en);var n=o.current+" "+o.time+": "+e.format("dddd, MMMM Do YYYY, H:mm:ss");n=n.charAt(0).toUpperCase()+n.substring(1),this.options.rtl?this.bar.style.right=i+"px":this.bar.style.left=i+"px",this.bar.title=n}else this.bar.parentNode&&this.bar.parentNode.removeChild(this.bar),this.stop();return!1},o.prototype.start=function(){function t(){e.stop();var i=e.body.range.conversion(e.body.domProps.center.width).scale,o=1/i/10;o<30&&(o=30),o>1e3&&(o=1e3),e.redraw(),e.body.emitter.emit("currentTimeTick"),e.currentTimeTimer=setTimeout(t,o)}var e=this;t()},o.prototype.stop=function(){void 0!==this.currentTimeTimer&&(clearTimeout(this.currentTimeTimer),delete this.currentTimeTimer)},o.prototype.setCurrentTime=function(t){var e=n.convert(t,"Date").valueOf(),i=(new Date).valueOf();this.offset=e-i,this.redraw()},o.prototype.getCurrentTime=function(){return new Date((new Date).valueOf()+this.offset)},t.exports=o},function(t,e,i){function o(t){return t&&t.__esModule?t:{default:t}}Object.defineProperty(e,"__esModule",{value:!0}),e.printStyle=void 0;var n=i(90),s=o(n),r=i(62),a=o(r),h=i(58),d=o(h),l=i(135),u=o(l),c=i(136),p=o(c),f=i(1),m=!1,v=void 0,g="background: #FFeeee; color: #dd0000",y=function(){function t(){(0,u.default)(this,t)}return(0,p.default)(t,null,[{key:"validate",value:function(e,i,o){m=!1,v=i;var n=i;return void 0!==o&&(n=i[o]),t.parse(e,n,[]),m}},{key:"parse",value:function(e,i,o){for(var n in e)e.hasOwnProperty(n)&&t.check(n,e,i,o)}},{key:"check",value:function(e,i,o,n){void 0===o[e]&&void 0===o.__any__?t.getSuggestion(e,o,n):void 0===o[e]&&void 0!==o.__any__?"object"===t.getType(i[e])&&void 0!==o.__any__.__type__?t.checkFields(e,i,o,"__any__",o.__any__.__type__,n):t.checkFields(e,i,o,"__any__",o.__any__,n):void 0!==o[e].__type__?t.checkFields(e,i,o,e,o[e].__type__,n):t.checkFields(e,i,o,e,o[e],n)}},{key:"checkFields",value:function(e,i,o,n,s,r){var a=t.getType(i[e]),h=s[a];void 0!==h?"array"===t.getType(h)&&-1===h.indexOf(i[e])?(console.log('%cInvalid option detected in "'+e+'". Allowed values are:'+t.print(h)+' not "'+i[e]+'". '+t.printLocation(r,e),g),m=!0):"object"===a&&"__any__"!==n&&(r=f.copyAndExtendArray(r,e),t.parse(i[e],o[n],r)):void 0===s.any&&(console.log('%cInvalid type received for "'+e+'". Expected: '+t.print((0,d.default)(s))+". Received ["+a+'] "'+i[e]+'"'+t.printLocation(r,e),g),m=!0)}},{key:"getType",value:function(t){var e=void 0===t?"undefined":(0,a.default)(t);return"object"===e?null===t?"null":t instanceof Boolean?"boolean":t instanceof Number?"number":t instanceof String?"string":Array.isArray(t)?"array":t instanceof Date?"date":void 0!==t.nodeType?"dom":!0===t._isAMomentObject?"moment":"object":"number"===e?"number":"boolean"===e?"boolean":"string"===e?"string":void 0===e?"undefined":e}},{key:"getSuggestion",value:function(e,i,o){var n=t.findInOptions(e,i,o,!1),s=t.findInOptions(e,v,[],!0);void 0!==n.indexMatch?console.log('%cUnknown option detected: "'+e+'" in '+t.printLocation(n.path,e,"")+'Perhaps it was incomplete? Did you mean: "'+n.indexMatch+'"?\n\n',g):s.distance<=4&&n.distance>s.distance?console.log('%cUnknown option detected: "'+e+'" in '+t.printLocation(n.path,e,"")+"Perhaps it was misplaced? Matching option found at: "+t.printLocation(s.path,s.closestMatch,""),g):n.distance<=8?console.log('%cUnknown option detected: "'+e+'". Did you mean "'+n.closestMatch+'"?'+t.printLocation(n.path,e),g):console.log('%cUnknown option detected: "'+e+'". Did you mean one of these: '+t.print((0,d.default)(i))+t.printLocation(o,e),g),m=!0}},{key:"findInOptions",value:function(e,i,o){var n=arguments.length>3&&void 0!==arguments[3]&&arguments[3],s=1e9,r="",a=[],h=e.toLowerCase(),d=void 0;for(var l in i){var u=void 0;if(void 0!==i[l].__type__&&!0===n){var c=t.findInOptions(e,i[l],f.copyAndExtendArray(o,l));s>c.distance&&(r=c.closestMatch,a=c.path,s=c.distance,d=c.indexMatch)}else-1!==l.toLowerCase().indexOf(h)&&(d=l),u=t.levenshteinDistance(e,l),s>u&&(r=l,a=f.copyArray(o),s=u)}return{closestMatch:r,path:a,distance:s,indexMatch:d}}},{key:"printLocation",value:function(t,e){for(var i=arguments.length>2&&void 0!==arguments[2]?arguments[2]:"Problem value found at: \n",o="\n\n"+i+"options = {\n",n=0;n<t.length;n++){for(var s=0;s<n+1;s++)o+="  ";o+=t[n]+": {\n"}for(var r=0;r<t.length+1;r++)o+="  ";o+=e+"\n";for(var a=0;a<t.length+1;a++){for(var h=0;h<t.length-a;h++)o+="  ";o+="}\n"}return o+"\n\n"}},{key:"print",value:function(t){return(0,s.default)(t).replace(/(\")|(\[)|(\])|(,"__type__")/g,"").replace(/(\,)/g,", ")}},{key:"levenshteinDistance",value:function(t,e){if(0===t.length)return e.length;if(0===e.length)return t.length;var i,o=[];for(i=0;i<=e.length;i++)o[i]=[i];var n;for(n=0;n<=t.length;n++)o[0][n]=n;for(i=1;i<=e.length;i++)for(n=1;n<=t.length;n++)e.charAt(i-1)==t.charAt(n-1)?o[i][n]=o[i-1][n-1]:o[i][n]=Math.min(o[i-1][n-1]+1,Math.min(o[i][n-1]+1,o[i-1][n]+1));return o[e.length][t.length]}}]),t}();e.default=y,e.printStyle=g},function(t,e){Object.defineProperty(e,"__esModule",{value:!0});var i="string",o="boolean",n="number",s="object",r={configure:{enabled:{boolean:o},filter:{boolean:o,function:"function"},container:{dom:"dom"},__type__:{object:s,boolean:o,function:"function"}},align:{string:i},rtl:{boolean:o,undefined:"undefined"},rollingMode:{follow:{boolean:o},offset:{number:n,undefined:"undefined"},__type__:{object:s}},verticalScroll:{boolean:o,undefined:"undefined"},horizontalScroll:{boolean:o,undefined:"undefined"},autoResize:{boolean:o},throttleRedraw:{number:n},clickToUse:{boolean:o},dataAttributes:{string:i,array:"array"},editable:{add:{boolean:o,undefined:"undefined"},remove:{boolean:o,undefined:"undefined"},updateGroup:{boolean:o,undefined:"undefined"},updateTime:{boolean:o,undefined:"undefined"},overrideItems:{boolean:o,undefined:"undefined"},__type__:{boolean:o,object:s}},end:{number:n,date:"date",string:i,moment:"moment"},format:{minorLabels:{millisecond:{string:i,undefined:"undefined"},second:{string:i,undefined:"undefined"},minute:{string:i,undefined:"undefined"},hour:{string:i,undefined:"undefined"},weekday:{string:i,undefined:"undefined"},day:{string:i,undefined:"undefined"},week:{string:i,undefined:"undefined"},month:{string:i,undefined:"undefined"},year:{string:i,undefined:"undefined"},__type__:{object:s,function:"function"}},majorLabels:{millisecond:{string:i,undefined:"undefined"},second:{string:i,undefined:"undefined"},minute:{string:i,undefined:"undefined"},hour:{string:i,undefined:"undefined"},weekday:{string:i,undefined:"undefined"},day:{string:i,undefined:"undefined"},week:{string:i,undefined:"undefined"},month:{string:i,undefined:"undefined"},year:{string:i,undefined:"undefined"},__type__:{object:s,function:"function"}},__type__:{object:s}},moment:{function:"function"},groupOrder:{string:i,function:"function"},groupEditable:{add:{boolean:o,undefined:"undefined"},remove:{boolean:o,undefined:"undefined"},order:{boolean:o,undefined:"undefined"},__type__:{boolean:o,object:s}},groupOrderSwap:{function:"function"},height:{string:i,number:n},hiddenDates:{start:{date:"date",number:n,string:i,moment:"moment"},end:{date:"date",number:n,string:i,moment:"moment"},repeat:{string:i},__type__:{object:s,array:"array"}},itemsAlwaysDraggable:{item:{boolean:o,undefined:"undefined"},range:{boolean:o,undefined:"undefined"},__type__:{boolean:o,object:s}},locale:{string:i},locales:{__any__:{any:"any"},__type__:{object:s}},margin:{axis:{number:n},item:{horizontal:{number:n,undefined:"undefined"},vertical:{number:n,undefined:"undefined"},__type__:{object:s,number:n}},__type__:{object:s,number:n}},max:{date:"date",number:n,string:i,moment:"moment"},maxHeight:{number:n,string:i},maxMinorChars:{number:n},min:{date:"date",number:n,string:i,moment:"moment"},minHeight:{number:n,string:i},moveable:{boolean:o},multiselect:{boolean:o},multiselectPerGroup:{boolean:o},onAdd:{function:"function"},onUpdate:{function:"function"},onMove:{function:"function"},onMoving:{function:"function"},onRemove:{function:"function"},onAddGroup:{function:"function"},onMoveGroup:{function:"function"},onRemoveGroup:{function:"function"},order:{function:"function"},orientation:{axis:{string:i,undefined:"undefined"},item:{string:i,undefined:"undefined"},__type__:{string:i,object:s}},selectable:{boolean:o},showCurrentTime:{boolean:o},showMajorLabels:{boolean:o},showMinorLabels:{boolean:o},stack:{boolean:o},stackSubgroups:{boolean:o},snap:{function:"function",null:"null"},start:{date:"date",number:n,string:i,moment:"moment"},template:{function:"function"},groupTemplate:{function:"function"},visibleFrameTemplate:{string:i,function:"function"},showTooltips:{boolean:o},tooltip:{followMouse:{boolean:o},overflowMethod:{string:["cap","flip"]},__type__:{object:s}},tooltipOnItemUpdateTime:{template:{function:"function"},__type__:{boolean:o,object:s}},timeAxis:{scale:{string:i,undefined:"undefined"},step:{number:n,undefined:"undefined"},__type__:{object:s}},type:{string:i},width:{string:i,number:n},zoomable:{boolean:o},zoomKey:{string:["ctrlKey","altKey","metaKey",""]},zoomMax:{number:n},zoomMin:{number:n},__type__:{object:s}},a={global:{align:["center","left","right"],direction:!1,autoResize:!0,clickToUse:!1,editable:{add:!1,remove:!1,updateGroup:!1,updateTime:!1},end:"",format:{minorLabels:{millisecond:"SSS",second:"s",minute:"HH:mm",hour:"HH:mm",weekday:"ddd D",day:"D",week:"w",month:"MMM",year:"YYYY"},majorLabels:{millisecond:"HH:mm:ss",second:"D MMMM HH:mm",minute:"ddd D MMMM",hour:"ddd D MMMM",weekday:"MMMM YYYY",day:"MMMM YYYY",week:"MMMM YYYY",month:"YYYY",year:""}},groupsDraggable:!1,height:"",locale:"",margin:{axis:[20,0,100,1],item:{horizontal:[10,0,100,1],vertical:[10,0,100,1]}},max:"",maxHeight:"",maxMinorChars:[7,0,20,1],min:"",minHeight:"",moveable:!1,multiselect:!1,multiselectPerGroup:!1,orientation:{axis:["both","bottom","top"],item:["bottom","top"]},selectable:!0,showCurrentTime:!1,showMajorLabels:!0,showMinorLabels:!0,stack:!0,stackSubgroups:!0,start:"",showTooltips:!0,tooltip:{followMouse:!1,overflowMethod:"flip"},tooltipOnItemUpdateTime:!1,type:["box","point","range","background"],width:"100%",zoomable:!0,zoomKey:["ctrlKey","altKey","metaKey",""],zoomMax:[31536e10,10,31536e10,1],zoomMin:[10,10,31536e10,1]}};e.allOptions=r,e.configureOptions=a},function(t,e,i){function o(t){return t&&t.__esModule?t:{default:t}}Object.defineProperty(e,"__esModule",{value:!0});var n=i(90),s=o(n),r=i(62),a=o(r),h=i(135),d=o(h),l=i(136),u=o(l),c=i(1),p=i(148).default,f=function(){function t(e,i,o){var n=arguments.length>3&&void 0!==arguments[3]?arguments[3]:1;(0,d.default)(this,t),this.parent=e,this.changedOptions=[],this.container=i,this.allowCreation=!1,this.options={},this.initialized=!1,this.popupCounter=0,this.defaultOptions={enabled:!1,filter:!0,container:void 0,showButton:!0},c.extend(this.options,this.defaultOptions),this.configureOptions=o,this.moduleOptions={},this.domElements=[],this.popupDiv={},this.popupLimit=5,this.popupHistory={},this.colorPicker=new p(n),this.wrapper=void 0}return(0,u.default)(t,[{key:"setOptions",
value:function(t){if(void 0!==t){this.popupHistory={},this._removePopup();var e=!0;"string"==typeof t?this.options.filter=t:t instanceof Array?this.options.filter=t.join():"object"===(void 0===t?"undefined":(0,a.default)(t))?(void 0!==t.container&&(this.options.container=t.container),void 0!==t.filter&&(this.options.filter=t.filter),void 0!==t.showButton&&(this.options.showButton=t.showButton),void 0!==t.enabled&&(e=t.enabled)):"boolean"==typeof t?(this.options.filter=!0,e=t):"function"==typeof t&&(this.options.filter=t,e=!0),!1===this.options.filter&&(e=!1),this.options.enabled=e}this._clean()}},{key:"setModuleOptions",value:function(t){this.moduleOptions=t,!0===this.options.enabled&&(this._clean(),void 0!==this.options.container&&(this.container=this.options.container),this._create())}},{key:"_create",value:function(){var t=this;this._clean(),this.changedOptions=[];var e=this.options.filter,i=0,o=!1;for(var n in this.configureOptions)this.configureOptions.hasOwnProperty(n)&&(this.allowCreation=!1,o=!1,"function"==typeof e?(o=e(n,[]),o=o||this._handleObject(this.configureOptions[n],[n],!0)):!0!==e&&-1===e.indexOf(n)||(o=!0),!1!==o&&(this.allowCreation=!0,i>0&&this._makeItem([]),this._makeHeader(n),this._handleObject(this.configureOptions[n],[n])),i++);if(!0===this.options.showButton){var s=document.createElement("div");s.className="vis-configuration vis-config-button",s.innerHTML="generate options",s.onclick=function(){t._printOptions()},s.onmouseover=function(){s.className="vis-configuration vis-config-button hover"},s.onmouseout=function(){s.className="vis-configuration vis-config-button"},this.optionsContainer=document.createElement("div"),this.optionsContainer.className="vis-configuration vis-config-option-container",this.domElements.push(this.optionsContainer),this.domElements.push(s)}this._push()}},{key:"_push",value:function(){this.wrapper=document.createElement("div"),this.wrapper.className="vis-configuration-wrapper",this.container.appendChild(this.wrapper);for(var t=0;t<this.domElements.length;t++)this.wrapper.appendChild(this.domElements[t]);this._showPopupIfNeeded()}},{key:"_clean",value:function(){for(var t=0;t<this.domElements.length;t++)this.wrapper.removeChild(this.domElements[t]);void 0!==this.wrapper&&(this.container.removeChild(this.wrapper),this.wrapper=void 0),this.domElements=[],this._removePopup()}},{key:"_getValue",value:function(t){for(var e=this.moduleOptions,i=0;i<t.length;i++){if(void 0===e[t[i]]){e=void 0;break}e=e[t[i]]}return e}},{key:"_makeItem",value:function(t){if(!0===this.allowCreation){var e=document.createElement("div");e.className="vis-configuration vis-config-item vis-config-s"+t.length;for(var i=arguments.length,o=Array(i>1?i-1:0),n=1;n<i;n++)o[n-1]=arguments[n];return o.forEach(function(t){e.appendChild(t)}),this.domElements.push(e),this.domElements.length}return 0}},{key:"_makeHeader",value:function(t){var e=document.createElement("div");e.className="vis-configuration vis-config-header",e.innerHTML=t,this._makeItem([],e)}},{key:"_makeLabel",value:function(t,e){var i=arguments.length>2&&void 0!==arguments[2]&&arguments[2],o=document.createElement("div");return o.className="vis-configuration vis-config-label vis-config-s"+e.length,o.innerHTML=!0===i?"<i><b>"+t+":</b></i>":t+":",o}},{key:"_makeDropdown",value:function(t,e,i){var o=document.createElement("select");o.className="vis-configuration vis-config-select";var n=0;void 0!==e&&-1!==t.indexOf(e)&&(n=t.indexOf(e));for(var s=0;s<t.length;s++){var r=document.createElement("option");r.value=t[s],s===n&&(r.selected="selected"),r.innerHTML=t[s],o.appendChild(r)}var a=this;o.onchange=function(){a._update(this.value,i)};var h=this._makeLabel(i[i.length-1],i);this._makeItem(i,h,o)}},{key:"_makeRange",value:function(t,e,i){var o=t[0],n=t[1],s=t[2],r=t[3],a=document.createElement("input");a.className="vis-configuration vis-config-range";try{a.type="range",a.min=n,a.max=s}catch(t){}a.step=r;var h="",d=0;if(void 0!==e){e<0&&1.2*e<n?(a.min=Math.ceil(1.2*e),d=a.min,h="range increased"):e/1.2<n&&(a.min=Math.ceil(e/1.2),d=a.min,h="range increased"),1.2*e>s&&1!==s&&(a.max=Math.ceil(1.2*e),d=a.max,h="range increased"),a.value=e}else a.value=o;var l=document.createElement("input");l.className="vis-configuration vis-config-rangeinput",l.value=a.value;var u=this;a.onchange=function(){l.value=this.value,u._update(Number(this.value),i)},a.oninput=function(){l.value=this.value};var c=this._makeLabel(i[i.length-1],i),p=this._makeItem(i,c,a,l);""!==h&&this.popupHistory[p]!==d&&(this.popupHistory[p]=d,this._setupPopup(h,p))}},{key:"_setupPopup",value:function(t,e){var i=this;if(!0===this.initialized&&!0===this.allowCreation&&this.popupCounter<this.popupLimit){var o=document.createElement("div");o.id="vis-configuration-popup",o.className="vis-configuration-popup",o.innerHTML=t,o.onclick=function(){i._removePopup()},this.popupCounter+=1,this.popupDiv={html:o,index:e}}}},{key:"_removePopup",value:function(){void 0!==this.popupDiv.html&&(this.popupDiv.html.parentNode.removeChild(this.popupDiv.html),clearTimeout(this.popupDiv.hideTimeout),clearTimeout(this.popupDiv.deleteTimeout),this.popupDiv={})}},{key:"_showPopupIfNeeded",value:function(){var t=this;if(void 0!==this.popupDiv.html){var e=this.domElements[this.popupDiv.index],i=e.getBoundingClientRect();this.popupDiv.html.style.left=i.left+"px",this.popupDiv.html.style.top=i.top-30+"px",document.body.appendChild(this.popupDiv.html),this.popupDiv.hideTimeout=setTimeout(function(){t.popupDiv.html.style.opacity=0},1500),this.popupDiv.deleteTimeout=setTimeout(function(){t._removePopup()},1800)}}},{key:"_makeCheckbox",value:function(t,e,i){var o=document.createElement("input");o.type="checkbox",o.className="vis-configuration vis-config-checkbox",o.checked=t,void 0!==e&&(o.checked=e,e!==t&&("object"===(void 0===t?"undefined":(0,a.default)(t))?e!==t.enabled&&this.changedOptions.push({path:i,value:e}):this.changedOptions.push({path:i,value:e})));var n=this;o.onchange=function(){n._update(this.checked,i)};var s=this._makeLabel(i[i.length-1],i);this._makeItem(i,s,o)}},{key:"_makeTextInput",value:function(t,e,i){var o=document.createElement("input");o.type="text",o.className="vis-configuration vis-config-text",o.value=e,e!==t&&this.changedOptions.push({path:i,value:e});var n=this;o.onchange=function(){n._update(this.value,i)};var s=this._makeLabel(i[i.length-1],i);this._makeItem(i,s,o)}},{key:"_makeColorField",value:function(t,e,i){var o=this,n=t[1],s=document.createElement("div");e=void 0===e?n:e,"none"!==e?(s.className="vis-configuration vis-config-colorBlock",s.style.backgroundColor=e):s.className="vis-configuration vis-config-colorBlock none",e=void 0===e?n:e,s.onclick=function(){o._showColorPicker(e,s,i)};var r=this._makeLabel(i[i.length-1],i);this._makeItem(i,r,s)}},{key:"_showColorPicker",value:function(t,e,i){var o=this;e.onclick=function(){},this.colorPicker.insertTo(e),this.colorPicker.show(),this.colorPicker.setColor(t),this.colorPicker.setUpdateCallback(function(t){var n="rgba("+t.r+","+t.g+","+t.b+","+t.a+")";e.style.backgroundColor=n,o._update(n,i)}),this.colorPicker.setCloseCallback(function(){e.onclick=function(){o._showColorPicker(t,e,i)}})}},{key:"_handleObject",value:function(t){var e=arguments.length>1&&void 0!==arguments[1]?arguments[1]:[],i=arguments.length>2&&void 0!==arguments[2]&&arguments[2],o=!1,n=this.options.filter,s=!1;for(var r in t)if(t.hasOwnProperty(r)){o=!0;var a=t[r],h=c.copyAndExtendArray(e,r);if("function"==typeof n&&!1===(o=n(r,e))&&!(a instanceof Array)&&"string"!=typeof a&&"boolean"!=typeof a&&a instanceof Object&&(this.allowCreation=!1,o=this._handleObject(a,h,!0),this.allowCreation=!1===i),!1!==o){s=!0;var d=this._getValue(h);if(a instanceof Array)this._handleArray(a,d,h);else if("string"==typeof a)this._makeTextInput(a,d,h);else if("boolean"==typeof a)this._makeCheckbox(a,d,h);else if(a instanceof Object){var l=!0;if(-1!==e.indexOf("physics")&&this.moduleOptions.physics.solver!==r&&(l=!1),!0===l)if(void 0!==a.enabled){var u=c.copyAndExtendArray(h,"enabled"),p=this._getValue(u);if(!0===p){var f=this._makeLabel(r,h,!0);this._makeItem(h,f),s=this._handleObject(a,h)||s}else this._makeCheckbox(a,p,h)}else{var m=this._makeLabel(r,h,!0);this._makeItem(h,m),s=this._handleObject(a,h)||s}}else console.error("dont know how to handle",a,r,h)}}return s}},{key:"_handleArray",value:function(t,e,i){"string"==typeof t[0]&&"color"===t[0]?(this._makeColorField(t,e,i),t[1]!==e&&this.changedOptions.push({path:i,value:e})):"string"==typeof t[0]?(this._makeDropdown(t,e,i),t[0]!==e&&this.changedOptions.push({path:i,value:e})):"number"==typeof t[0]&&(this._makeRange(t,e,i),t[0]!==e&&this.changedOptions.push({path:i,value:Number(e)}))}},{key:"_update",value:function(t,e){var i=this._constructOptions(t,e);this.parent.body&&this.parent.body.emitter&&this.parent.body.emitter.emit&&this.parent.body.emitter.emit("configChange",i),this.initialized=!0,this.parent.setOptions(i)}},{key:"_constructOptions",value:function(t,e){var i=arguments.length>2&&void 0!==arguments[2]?arguments[2]:{},o=i;t="true"===t||t,t="false"!==t&&t;for(var n=0;n<e.length;n++)"global"!==e[n]&&(void 0===o[e[n]]&&(o[e[n]]={}),n!==e.length-1?o=o[e[n]]:o[e[n]]=t);return i}},{key:"_printOptions",value:function(){var t=this.getOptions();this.optionsContainer.innerHTML="<pre>var options = "+(0,s.default)(t,null,2)+"</pre>"}},{key:"getOptions",value:function(){for(var t={},e=0;e<this.changedOptions.length;e++)this._constructOptions(this.changedOptions[e].value,this.changedOptions[e].path,t);return t}}]),t}();e.default=f},function(t,e,i){function o(t){return t&&t.__esModule?t:{default:t}}Object.defineProperty(e,"__esModule",{value:!0});var n=i(90),s=o(n),r=i(135),a=o(r),h=i(136),d=o(h),l=i(113),u=i(120),c=i(1),p=function(){function t(){var e=arguments.length>0&&void 0!==arguments[0]?arguments[0]:1;(0,a.default)(this,t),this.pixelRatio=e,this.generated=!1,this.centerCoordinates={x:144.5,y:144.5},this.r=289*.49,this.color={r:255,g:255,b:255,a:1},this.hueCircle=void 0,this.initialColor={r:255,g:255,b:255,a:1},this.previousColor=void 0,this.applied=!1,this.updateCallback=function(){},this.closeCallback=function(){},this._create()}return(0,d.default)(t,[{key:"insertTo",value:function(t){void 0!==this.hammer&&(this.hammer.destroy(),this.hammer=void 0),this.container=t,this.container.appendChild(this.frame),this._bindHammer(),this._setSize()}},{key:"setUpdateCallback",value:function(t){if("function"!=typeof t)throw new Error("Function attempted to set as colorPicker update callback is not a function.");this.updateCallback=t}},{key:"setCloseCallback",value:function(t){if("function"!=typeof t)throw new Error("Function attempted to set as colorPicker closing callback is not a function.");this.closeCallback=t}},{key:"_isColorString",value:function(t){var e={black:"#000000",navy:"#000080",darkblue:"#00008B",mediumblue:"#0000CD",blue:"#0000FF",darkgreen:"#006400",green:"#008000",teal:"#008080",darkcyan:"#008B8B",deepskyblue:"#00BFFF",darkturquoise:"#00CED1",mediumspringgreen:"#00FA9A",lime:"#00FF00",springgreen:"#00FF7F",aqua:"#00FFFF",cyan:"#00FFFF",midnightblue:"#191970",dodgerblue:"#1E90FF",lightseagreen:"#20B2AA",forestgreen:"#228B22",seagreen:"#2E8B57",darkslategray:"#2F4F4F",limegreen:"#32CD32",mediumseagreen:"#3CB371",turquoise:"#40E0D0",royalblue:"#4169E1",steelblue:"#4682B4",darkslateblue:"#483D8B",mediumturquoise:"#48D1CC",indigo:"#4B0082",darkolivegreen:"#556B2F",cadetblue:"#5F9EA0",cornflowerblue:"#6495ED",mediumaquamarine:"#66CDAA",dimgray:"#696969",slateblue:"#6A5ACD",olivedrab:"#6B8E23",slategray:"#708090",lightslategray:"#778899",mediumslateblue:"#7B68EE",lawngreen:"#7CFC00",chartreuse:"#7FFF00",aquamarine:"#7FFFD4",maroon:"#800000",purple:"#800080",olive:"#808000",gray:"#808080",skyblue:"#87CEEB",lightskyblue:"#87CEFA",blueviolet:"#8A2BE2",darkred:"#8B0000",darkmagenta:"#8B008B",saddlebrown:"#8B4513",darkseagreen:"#8FBC8F",lightgreen:"#90EE90",mediumpurple:"#9370D8",darkviolet:"#9400D3",palegreen:"#98FB98",darkorchid:"#9932CC",yellowgreen:"#9ACD32",sienna:"#A0522D",brown:"#A52A2A",darkgray:"#A9A9A9",lightblue:"#ADD8E6",greenyellow:"#ADFF2F",paleturquoise:"#AFEEEE",lightsteelblue:"#B0C4DE",powderblue:"#B0E0E6",firebrick:"#B22222",darkgoldenrod:"#B8860B",mediumorchid:"#BA55D3",rosybrown:"#BC8F8F",darkkhaki:"#BDB76B",silver:"#C0C0C0",mediumvioletred:"#C71585",indianred:"#CD5C5C",peru:"#CD853F",chocolate:"#D2691E",tan:"#D2B48C",lightgrey:"#D3D3D3",palevioletred:"#D87093",thistle:"#D8BFD8",orchid:"#DA70D6",goldenrod:"#DAA520",crimson:"#DC143C",gainsboro:"#DCDCDC",plum:"#DDA0DD",burlywood:"#DEB887",lightcyan:"#E0FFFF",lavender:"#E6E6FA",darksalmon:"#E9967A",violet:"#EE82EE",palegoldenrod:"#EEE8AA",lightcoral:"#F08080",khaki:"#F0E68C",aliceblue:"#F0F8FF",honeydew:"#F0FFF0",azure:"#F0FFFF",sandybrown:"#F4A460",wheat:"#F5DEB3",beige:"#F5F5DC",whitesmoke:"#F5F5F5",mintcream:"#F5FFFA",ghostwhite:"#F8F8FF",salmon:"#FA8072",antiquewhite:"#FAEBD7",linen:"#FAF0E6",lightgoldenrodyellow:"#FAFAD2",oldlace:"#FDF5E6",red:"#FF0000",fuchsia:"#FF00FF",magenta:"#FF00FF",deeppink:"#FF1493",orangered:"#FF4500",tomato:"#FF6347",hotpink:"#FF69B4",coral:"#FF7F50",darkorange:"#FF8C00",lightsalmon:"#FFA07A",orange:"#FFA500",lightpink:"#FFB6C1",pink:"#FFC0CB",gold:"#FFD700",peachpuff:"#FFDAB9",navajowhite:"#FFDEAD",moccasin:"#FFE4B5",bisque:"#FFE4C4",mistyrose:"#FFE4E1",blanchedalmond:"#FFEBCD",papayawhip:"#FFEFD5",lavenderblush:"#FFF0F5",seashell:"#FFF5EE",cornsilk:"#FFF8DC",lemonchiffon:"#FFFACD",floralwhite:"#FFFAF0",snow:"#FFFAFA",yellow:"#FFFF00",lightyellow:"#FFFFE0",ivory:"#FFFFF0",white:"#FFFFFF"};if("string"==typeof t)return e[t]}},{key:"setColor",value:function(t){var e=!(arguments.length>1&&void 0!==arguments[1])||arguments[1];if("none"!==t){var i=void 0,o=this._isColorString(t);if(void 0!==o&&(t=o),!0===c.isString(t)){if(!0===c.isValidRGB(t)){var n=t.substr(4).substr(0,t.length-5).split(",");i={r:n[0],g:n[1],b:n[2],a:1}}else if(!0===c.isValidRGBA(t)){var r=t.substr(5).substr(0,t.length-6).split(",");i={r:r[0],g:r[1],b:r[2],a:r[3]}}else if(!0===c.isValidHex(t)){var a=c.hexToRGB(t);i={r:a.r,g:a.g,b:a.b,a:1}}}else if(t instanceof Object&&void 0!==t.r&&void 0!==t.g&&void 0!==t.b){var h=void 0!==t.a?t.a:"1.0";i={r:t.r,g:t.g,b:t.b,a:h}}if(void 0===i)throw new Error("Unknown color passed to the colorPicker. Supported are strings: rgb, hex, rgba. Object: rgb ({r:r,g:g,b:b,[a:a]}). Supplied: "+(0,s.default)(t));this._setColor(i,e)}}},{key:"show",value:function(){void 0!==this.closeCallback&&(this.closeCallback(),this.closeCallback=void 0),this.applied=!1,this.frame.style.display="block",this._generateHueCircle()}},{key:"_hide",value:function(){var t=this;!0===(!(arguments.length>0&&void 0!==arguments[0])||arguments[0])&&(this.previousColor=c.extend({},this.color)),!0===this.applied&&this.updateCallback(this.initialColor),this.frame.style.display="none",setTimeout(function(){void 0!==t.closeCallback&&(t.closeCallback(),t.closeCallback=void 0)},0)}},{key:"_save",value:function(){this.updateCallback(this.color),this.applied=!1,this._hide()}},{key:"_apply",value:function(){this.applied=!0,this.updateCallback(this.color),this._updatePicker(this.color)}},{key:"_loadLast",value:function(){void 0!==this.previousColor?this.setColor(this.previousColor,!1):alert("There is no last color to load...")}},{key:"_setColor",value:function(t){!0===(!(arguments.length>1&&void 0!==arguments[1])||arguments[1])&&(this.initialColor=c.extend({},t)),this.color=t;var e=c.RGBToHSV(t.r,t.g,t.b),i=2*Math.PI,o=this.r*e.s,n=this.centerCoordinates.x+o*Math.sin(i*e.h),s=this.centerCoordinates.y+o*Math.cos(i*e.h);this.colorPickerSelector.style.left=n-.5*this.colorPickerSelector.clientWidth+"px",this.colorPickerSelector.style.top=s-.5*this.colorPickerSelector.clientHeight+"px",this._updatePicker(t)}},{key:"_setOpacity",value:function(t){this.color.a=t/100,this._updatePicker(this.color)}},{key:"_setBrightness",value:function(t){var e=c.RGBToHSV(this.color.r,this.color.g,this.color.b);e.v=t/100;var i=c.HSVToRGB(e.h,e.s,e.v);i.a=this.color.a,this.color=i,this._updatePicker()}},{key:"_updatePicker",value:function(){var t=arguments.length>0&&void 0!==arguments[0]?arguments[0]:this.color,e=c.RGBToHSV(t.r,t.g,t.b),i=this.colorPickerCanvas.getContext("2d");void 0===this.pixelRation&&(this.pixelRatio=(window.devicePixelRatio||1)/(i.webkitBackingStorePixelRatio||i.mozBackingStorePixelRatio||i.msBackingStorePixelRatio||i.oBackingStorePixelRatio||i.backingStorePixelRatio||1)),i.setTransform(this.pixelRatio,0,0,this.pixelRatio,0,0);var o=this.colorPickerCanvas.clientWidth,n=this.colorPickerCanvas.clientHeight;i.clearRect(0,0,o,n),i.putImageData(this.hueCircle,0,0),i.fillStyle="rgba(0,0,0,"+(1-e.v)+")",i.circle(this.centerCoordinates.x,this.centerCoordinates.y,this.r),i.fill(),this.brightnessRange.value=100*e.v,this.opacityRange.value=100*t.a,this.initialColorDiv.style.backgroundColor="rgba("+this.initialColor.r+","+this.initialColor.g+","+this.initialColor.b+","+this.initialColor.a+")",this.newColorDiv.style.backgroundColor="rgba("+this.color.r+","+this.color.g+","+this.color.b+","+this.color.a+")"}},{key:"_setSize",value:function(){this.colorPickerCanvas.style.width="100%",this.colorPickerCanvas.style.height="100%",this.colorPickerCanvas.width=289*this.pixelRatio,this.colorPickerCanvas.height=289*this.pixelRatio}},{key:"_create",value:function(){if(this.frame=document.createElement("div"),this.frame.className="vis-color-picker",this.colorPickerDiv=document.createElement("div"),this.colorPickerSelector=document.createElement("div"),this.colorPickerSelector.className="vis-selector",this.colorPickerDiv.appendChild(this.colorPickerSelector),this.colorPickerCanvas=document.createElement("canvas"),this.colorPickerDiv.appendChild(this.colorPickerCanvas),this.colorPickerCanvas.getContext){var t=this.colorPickerCanvas.getContext("2d");this.pixelRatio=(window.devicePixelRatio||1)/(t.webkitBackingStorePixelRatio||t.mozBackingStorePixelRatio||t.msBackingStorePixelRatio||t.oBackingStorePixelRatio||t.backingStorePixelRatio||1),this.colorPickerCanvas.getContext("2d").setTransform(this.pixelRatio,0,0,this.pixelRatio,0,0)}else{var e=document.createElement("DIV");e.style.color="red",e.style.fontWeight="bold",e.style.padding="10px",e.innerHTML="Error: your browser does not support HTML canvas",this.colorPickerCanvas.appendChild(e)}this.colorPickerDiv.className="vis-color",this.opacityDiv=document.createElement("div"),this.opacityDiv.className="vis-opacity",this.brightnessDiv=document.createElement("div"),this.brightnessDiv.className="vis-brightness",this.arrowDiv=document.createElement("div"),this.arrowDiv.className="vis-arrow",this.opacityRange=document.createElement("input");try{this.opacityRange.type="range",this.opacityRange.min="0",this.opacityRange.max="100"}catch(t){}this.opacityRange.value="100",this.opacityRange.className="vis-range",this.brightnessRange=document.createElement("input");try{this.brightnessRange.type="range",this.brightnessRange.min="0",this.brightnessRange.max="100"}catch(t){}this.brightnessRange.value="100",this.brightnessRange.className="vis-range",this.opacityDiv.appendChild(this.opacityRange),this.brightnessDiv.appendChild(this.brightnessRange);var i=this;this.opacityRange.onchange=function(){i._setOpacity(this.value)},this.opacityRange.oninput=function(){i._setOpacity(this.value)},this.brightnessRange.onchange=function(){i._setBrightness(this.value)},this.brightnessRange.oninput=function(){i._setBrightness(this.value)},this.brightnessLabel=document.createElement("div"),this.brightnessLabel.className="vis-label vis-brightness",this.brightnessLabel.innerHTML="brightness:",this.opacityLabel=document.createElement("div"),this.opacityLabel.className="vis-label vis-opacity",this.opacityLabel.innerHTML="opacity:",this.newColorDiv=document.createElement("div"),this.newColorDiv.className="vis-new-color",this.newColorDiv.innerHTML="new",this.initialColorDiv=document.createElement("div"),this.initialColorDiv.className="vis-initial-color",this.initialColorDiv.innerHTML="initial",this.cancelButton=document.createElement("div"),this.cancelButton.className="vis-button vis-cancel",this.cancelButton.innerHTML="cancel",this.cancelButton.onclick=this._hide.bind(this,!1),this.applyButton=document.createElement("div"),this.applyButton.className="vis-button vis-apply",this.applyButton.innerHTML="apply",this.applyButton.onclick=this._apply.bind(this),this.saveButton=document.createElement("div"),this.saveButton.className="vis-button vis-save",this.saveButton.innerHTML="save",this.saveButton.onclick=this._save.bind(this),this.loadButton=document.createElement("div"),this.loadButton.className="vis-button vis-load",this.loadButton.innerHTML="load last",this.loadButton.onclick=this._loadLast.bind(this),this.frame.appendChild(this.colorPickerDiv),this.frame.appendChild(this.arrowDiv),this.frame.appendChild(this.brightnessLabel),this.frame.appendChild(this.brightnessDiv),this.frame.appendChild(this.opacityLabel),this.frame.appendChild(this.opacityDiv),this.frame.appendChild(this.newColorDiv),this.frame.appendChild(this.initialColorDiv),this.frame.appendChild(this.cancelButton),this.frame.appendChild(this.applyButton),this.frame.appendChild(this.saveButton),this.frame.appendChild(this.loadButton)}},{key:"_bindHammer",value:function(){var t=this;this.drag={},this.pinch={},this.hammer=new l(this.colorPickerCanvas),this.hammer.get("pinch").set({enable:!0}),u.onTouch(this.hammer,function(e){t._moveSelector(e)}),this.hammer.on("tap",function(e){t._moveSelector(e)}),this.hammer.on("panstart",function(e){t._moveSelector(e)}),this.hammer.on("panmove",function(e){t._moveSelector(e)}),this.hammer.on("panend",function(e){t._moveSelector(e)})}},{key:"_generateHueCircle",value:function(){if(!1===this.generated){var t=this.colorPickerCanvas.getContext("2d");void 0===this.pixelRation&&(this.pixelRatio=(window.devicePixelRatio||1)/(t.webkitBackingStorePixelRatio||t.mozBackingStorePixelRatio||t.msBackingStorePixelRatio||t.oBackingStorePixelRatio||t.backingStorePixelRatio||1)),t.setTransform(this.pixelRatio,0,0,this.pixelRatio,0,0);var e=this.colorPickerCanvas.clientWidth,i=this.colorPickerCanvas.clientHeight;t.clearRect(0,0,e,i);var o=void 0,n=void 0,s=void 0,r=void 0;this.centerCoordinates={x:.5*e,y:.5*i},this.r=.49*e;var a=2*Math.PI/360,h=1/this.r,d=void 0;for(s=0;s<360;s++)for(r=0;r<this.r;r++)o=this.centerCoordinates.x+r*Math.sin(a*s),n=this.centerCoordinates.y+r*Math.cos(a*s),d=c.HSVToRGB(s*(1/360),r*h,1),t.fillStyle="rgb("+d.r+","+d.g+","+d.b+")",t.fillRect(o-.5,n-.5,2,2);t.strokeStyle="rgba(0,0,0,1)",t.circle(this.centerCoordinates.x,this.centerCoordinates.y,this.r),t.stroke(),this.hueCircle=t.getImageData(0,0,e,i)}this.generated=!0}},{key:"_moveSelector",value:function(t){var e=this.colorPickerDiv.getBoundingClientRect(),i=t.center.x-e.left,o=t.center.y-e.top,n=.5*this.colorPickerDiv.clientHeight,s=.5*this.colorPickerDiv.clientWidth,r=i-s,a=o-n,h=Math.atan2(r,a),d=.98*Math.min(Math.sqrt(r*r+a*a),s),l=Math.cos(h)*d+n,u=Math.sin(h)*d+s;this.colorPickerSelector.style.top=l-.5*this.colorPickerSelector.clientHeight+"px",this.colorPickerSelector.style.left=u-.5*this.colorPickerSelector.clientWidth+"px";var p=h/(2*Math.PI);p=p<0?p+1:p;var f=d/this.r,m=c.RGBToHSV(this.color.r,this.color.g,this.color.b);m.h=p,m.s=f;var v=c.HSVToRGB(m.h,m.s,m.v);v.a=this.color.a,this.color=v,this.initialColorDiv.style.backgroundColor="rgba("+this.initialColor.r+","+this.initialColor.g+","+this.initialColor.b+","+this.initialColor.a+")",this.newColorDiv.style.backgroundColor="rgba("+this.color.r+","+this.color.g+","+this.color.b+","+this.color.a+")"}}]),t}();e.default=p},function(t,e,i){function o(t,e,i,o){if(!(Array.isArray(i)||i instanceof r||i instanceof a)&&i instanceof Object){var d=o;o=i,i=d}o&&o.throttleRedraw&&console.warn('Graph2d option "throttleRedraw" is DEPRICATED and no longer supported. It will be removed in the next MAJOR release.');var c=this;this.defaultOptions={start:null,end:null,autoResize:!0,orientation:{axis:"bottom",item:"bottom"},moment:n,width:null,height:null,maxHeight:null,minHeight:null},this.options=s.deepExtend({},this.defaultOptions),this._create(t),this.components=[],this.body={dom:this.dom,domProps:this.props,emitter:{on:this.on.bind(this),off:this.off.bind(this),emit:this.emit.bind(this)},hiddenDates:[],util:{toScreen:c._toScreen.bind(c),toGlobalScreen:c._toGlobalScreen.bind(c),toTime:c._toTime.bind(c),toGlobalTime:c._toGlobalTime.bind(c)}},this.range=new h(this.body),this.components.push(this.range),this.body.range=this.range,this.timeAxis=new l(this.body),this.components.push(this.timeAxis),this.currentTime=new u(this.body),this.components.push(this.currentTime),this.linegraph=new p(this.body),this.components.push(this.linegraph),this.itemsData=null,this.groupsData=null,this.on("tap",function(t){c.emit("click",c.getEventProperties(t))}),this.on("doubletap",function(t){c.emit("doubleClick",c.getEventProperties(t))}),this.dom.root.oncontextmenu=function(t){c.emit("contextmenu",c.getEventProperties(t))},o&&this.setOptions(o),i&&this.setGroups(i),e&&this.setItems(e),this._redraw()}var n=(i(99),i(113),i(82)),s=i(1),r=i(89),a=i(93),h=i(119),d=i(123),l=i(140),u=i(144),c=i(142),p=i(150),f=i(145).printStyle,m=i(158).allOptions,v=i(158).configureOptions,g=i(147).default,y=i(145).default;o.prototype=new d,o.prototype.setOptions=function(t){!0===y.validate(t,m)&&console.log("%cErrors have been found in the supplied options object.",f),d.prototype.setOptions.call(this,t)},o.prototype.setItems=function(t){var e,i=null==this.itemsData;if(e=t?t instanceof r||t instanceof a?t:new r(t,{type:{start:"Date",end:"Date"}}):null,this.itemsData=e,this.linegraph&&this.linegraph.setItems(e),i)if(void 0!=this.options.start||void 0!=this.options.end){var o=void 0!=this.options.start?this.options.start:null,n=void 0!=this.options.end?this.options.end:null;this.setWindow(o,n,{animation:!1})}else this.fit({animation:!1})},o.prototype.setGroups=function(t){var e;e=t?t instanceof r||t instanceof a?t:new r(t):null,this.groupsData=e,this.linegraph.setGroups(e)},o.prototype.getLegend=function(t,e,i){return void 0===e&&(e=15),void 0===i&&(i=15),void 0!==this.linegraph.groups[t]?this.linegraph.groups[t].getLegend(e,i):"cannot find group:'"+t+"'"},o.prototype.isGroupVisible=function(t){return void 0!==this.linegraph.groups[t]&&(this.linegraph.groups[t].visible&&(void 0===this.linegraph.options.groups.visibility[t]||1==this.linegraph.options.groups.visibility[t]))},o.prototype.getDataRange=function(){var t=null,e=null;for(var i in this.linegraph.groups)if(this.linegraph.groups.hasOwnProperty(i)&&1==this.linegraph.groups[i].visible)for(var o=0;o<this.linegraph.groups[i].itemsData.length;o++){var n=this.linegraph.groups[i].itemsData[o],r=s.convert(n.x,"Date").valueOf();t=null==t?r:t>r?r:t,e=null==e?r:e<r?r:e}return{min:null!=t?new Date(t):null,max:null!=e?new Date(e):null}},o.prototype.getEventProperties=function(t){var e=t.center?t.center.x:t.clientX,i=t.center?t.center.y:t.clientY,o=e-s.getAbsoluteLeft(this.dom.centerContainer),n=i-s.getAbsoluteTop(this.dom.centerContainer),r=this._toTime(o),a=c.customTimeFromTarget(t),h=s.getTarget(t),d=null;s.hasParent(h,this.timeAxis.dom.foreground)?d="axis":this.timeAxis2&&s.hasParent(h,this.timeAxis2.dom.foreground)?d="axis":s.hasParent(h,this.linegraph.yAxisLeft.dom.frame)?d="data-axis":s.hasParent(h,this.linegraph.yAxisRight.dom.frame)?d="data-axis":s.hasParent(h,this.linegraph.legendLeft.dom.frame)?d="legend":s.hasParent(h,this.linegraph.legendRight.dom.frame)?d="legend":null!=a?d="custom-time":s.hasParent(h,this.currentTime.bar)?d="current-time":s.hasParent(h,this.dom.center)&&(d="background");var l=[],u=this.linegraph.yAxisLeft,p=this.linegraph.yAxisRight;return!u.hidden&&this.itemsData.length>0&&l.push(u.screenToValue(n)),!p.hidden&&this.itemsData.length>0&&l.push(p.screenToValue(n)),{event:t,what:d,pageX:t.srcEvent?t.srcEvent.pageX:t.pageX,pageY:t.srcEvent?t.srcEvent.pageY:t.pageY,x:o,y:n,time:r,value:l}},o.prototype._createConfigurator=function(){return new g(this,this.dom.container,v)},t.exports=o},function(t,e,i){function o(t,e){this.id=r.randomUUID(),this.body=t,this.defaultOptions={yAxisOrientation:"left",defaultGroup:"default",sort:!0,sampling:!0,stack:!1,graphHeight:"400px",shaded:{enabled:!1,orientation:"bottom"},style:"line",barChart:{width:50,sideBySide:!1,align:"center"},interpolation:{enabled:!0,parametrization:"centripetal",alpha:.5},drawPoints:{enabled:!0,size:6,style:"square"},dataAxis:{},legend:{},groups:{visibility:{}}},this.options=r.extend({},this.defaultOptions),this.dom={},this.props={},this.hammer=null,this.groups={},this.abortedGraphUpdate=!1,this.updateSVGheight=!1,this.updateSVGheightOnResize=!1,this.forceGraphUpdate=!0;var i=this;this.itemsData=null,this.groupsData=null,this.itemListeners={add:function(t,e,o){i._onAdd(e.items)},update:function(t,e,o){i._onUpdate(e.items)},remove:function(t,e,o){i._onRemove(e.items)}},this.groupListeners={add:function(t,e,o){i._onAddGroups(e.items)},update:function(t,e,o){i._onUpdateGroups(e.items)},remove:function(t,e,o){i._onRemoveGroups(e.items)}},this.items={},this.selection=[],this.lastStart=this.body.range.start,this.touchParams={},this.svgElements={},this.setOptions(e),this.groupsUsingDefaultStyles=[0],this.body.emitter.on("rangechanged",function(){i.lastStart=i.body.range.start,i.svg.style.left=r.option.asSize(-i.props.width),i.forceGraphUpdate=!0,i.redraw.call(i)}),this._create(),this.framework={svg:this.svg,svgElements:this.svgElements,options:this.options,groups:this.groups}}var n=i(62),s=function(t){return t&&t.__esModule?t:{default:t}}(n),r=i(1),a=i(88),h=i(89),d=i(93),l=i(121),u=i(151),c=i(153),p=i(157),f=i(154),m=i(156),v=i(155);o.prototype=new l,o.prototype._create=function(){var t=document.createElement("div");t.className="vis-line-graph",this.dom.frame=t,this.svg=document.createElementNS("http://www.w3.org/2000/svg","svg"),this.svg.style.position="relative",this.svg.style.height=(""+this.options.graphHeight).replace("px","")+"px",this.svg.style.display="block",t.appendChild(this.svg),this.options.dataAxis.orientation="left",this.yAxisLeft=new u(this.body,this.options.dataAxis,this.svg,this.options.groups),this.options.dataAxis.orientation="right",this.yAxisRight=new u(this.body,this.options.dataAxis,this.svg,this.options.groups),delete this.options.dataAxis.orientation,this.legendLeft=new p(this.body,this.options.legend,"left",this.options.groups),this.legendRight=new p(this.body,this.options.legend,"right",this.options.groups),this.show()},o.prototype.setOptions=function(t){if(t){var e=["sampling","defaultGroup","stack","height","graphHeight","yAxisOrientation","style","barChart","dataAxis","sort","groups"];void 0===t.graphHeight&&void 0!==t.height?(this.updateSVGheight=!0,this.updateSVGheightOnResize=!0):void 0!==this.body.domProps.centerContainer.height&&void 0!==t.graphHeight&&parseInt((t.graphHeight+"").replace("px",""))<this.body.domProps.centerContainer.height&&(this.updateSVGheight=!0),r.selectiveDeepExtend(e,this.options,t),r.mergeOptions(this.options,t,"interpolation"),r.mergeOptions(this.options,t,"drawPoints"),r.mergeOptions(this.options,t,"shaded"),r.mergeOptions(this.options,t,"legend"),t.interpolation&&"object"==(0,s.default)(t.interpolation)&&t.interpolation.parametrization&&("uniform"==t.interpolation.parametrization?this.options.interpolation.alpha=0:"chordal"==t.interpolation.parametrization?this.options.interpolation.alpha=1:(this.options.interpolation.parametrization="centripetal",this.options.interpolation.alpha=.5)),this.yAxisLeft&&void 0!==t.dataAxis&&(this.yAxisLeft.setOptions(this.options.dataAxis),this.yAxisRight.setOptions(this.options.dataAxis)),this.legendLeft&&void 0!==t.legend&&(this.legendLeft.setOptions(this.options.legend),this.legendRight.setOptions(this.options.legend)),this.groups.hasOwnProperty("__ungrouped__")&&this.groups.__ungrouped__.setOptions(t)}
this.dom.frame&&(this.forceGraphUpdate=!0,this.body.emitter.emit("_change",{queue:!0}))},o.prototype.hide=function(){this.dom.frame.parentNode&&this.dom.frame.parentNode.removeChild(this.dom.frame)},o.prototype.show=function(){this.dom.frame.parentNode||this.body.dom.center.appendChild(this.dom.frame)},o.prototype.setItems=function(t){var e,i=this,o=this.itemsData;if(t){if(!(t instanceof h||t instanceof d))throw new TypeError("Data must be an instance of DataSet or DataView");this.itemsData=t}else this.itemsData=null;if(o&&(r.forEach(this.itemListeners,function(t,e){o.off(e,t)}),e=o.getIds(),this._onRemove(e)),this.itemsData){var n=this.id;r.forEach(this.itemListeners,function(t,e){i.itemsData.on(e,t,n)}),e=this.itemsData.getIds(),this._onAdd(e)}},o.prototype.setGroups=function(t){var e,i=this;if(this.groupsData){r.forEach(this.groupListeners,function(t,e){i.groupsData.off(e,t)}),e=this.groupsData.getIds(),this.groupsData=null;for(var o=0;o<e.length;o++)this._removeGroup(e[o])}if(t){if(!(t instanceof h||t instanceof d))throw new TypeError("Data must be an instance of DataSet or DataView");this.groupsData=t}else this.groupsData=null;if(this.groupsData){var n=this.id;r.forEach(this.groupListeners,function(t,e){i.groupsData.on(e,t,n)}),e=this.groupsData.getIds(),this._onAddGroups(e)}},o.prototype._onUpdate=function(t){this._updateAllGroupData(t)},o.prototype._onAdd=function(t){this._onUpdate(t)},o.prototype._onRemove=function(t){this._onUpdate(t)},o.prototype._onUpdateGroups=function(t){this._updateAllGroupData(null,t)},o.prototype._onAddGroups=function(t){this._onUpdateGroups(t)},o.prototype._onRemoveGroups=function(t){for(var e=0;e<t.length;e++)this._removeGroup(t[e]);this.forceGraphUpdate=!0,this.body.emitter.emit("_change",{queue:!0})},o.prototype._removeGroup=function(t){this.groups.hasOwnProperty(t)&&("right"==this.groups[t].options.yAxisOrientation?(this.yAxisRight.removeGroup(t),this.legendRight.removeGroup(t),this.legendRight.redraw()):(this.yAxisLeft.removeGroup(t),this.legendLeft.removeGroup(t),this.legendLeft.redraw()),delete this.groups[t])},o.prototype._updateGroup=function(t,e){this.groups.hasOwnProperty(e)?(this.groups[e].update(t),"right"==this.groups[e].options.yAxisOrientation?(this.yAxisRight.updateGroup(e,this.groups[e]),this.legendRight.updateGroup(e,this.groups[e]),this.yAxisLeft.removeGroup(e),this.legendLeft.removeGroup(e)):(this.yAxisLeft.updateGroup(e,this.groups[e]),this.legendLeft.updateGroup(e,this.groups[e]),this.yAxisRight.removeGroup(e),this.legendRight.removeGroup(e))):(this.groups[e]=new c(t,e,this.options,this.groupsUsingDefaultStyles),"right"==this.groups[e].options.yAxisOrientation?(this.yAxisRight.addGroup(e,this.groups[e]),this.legendRight.addGroup(e,this.groups[e])):(this.yAxisLeft.addGroup(e,this.groups[e]),this.legendLeft.addGroup(e,this.groups[e]))),this.legendLeft.redraw(),this.legendRight.redraw()},o.prototype._updateAllGroupData=function(t,e){if(null!=this.itemsData){var i={},o=this.itemsData.get(),n=this.itemsData._fieldId,s={};t&&t.map(function(t){s[t]=t});for(var a={},h=0;h<o.length;h++){var d=o[h],l=d.group;null!==l&&void 0!==l||(l="__ungrouped__"),a.hasOwnProperty(l)?a[l]++:a[l]=1}var u={};if(!e&&t)for(var l in this.groups)if(this.groups.hasOwnProperty(l)){var c=this.groups[l],p=c.getItems();i[l]=p.filter(function(t){return u[t[n]]=t[n],t[n]!==s[t[n]]});var f=a[l];a[l]-=i[l].length,i[l].length<f&&(i[l][f-1]={})}for(var h=0;h<o.length;h++){var d=o[h],l=d.group;if(null!==l&&void 0!==l||(l="__ungrouped__"),e||!t||d[n]===s[d[n]]||!u.hasOwnProperty(d[n])){i.hasOwnProperty(l)||(i[l]=new Array(a[l]));var m=r.bridgeObject(d);m.x=r.convert(d.x,"Date"),m.end=r.convert(d.end,"Date"),m.orginalY=d.y,m.y=Number(d.y),m[n]=d[n];var v=i[l].length-a[l]--;i[l][v]=m}}for(var l in this.groups)this.groups.hasOwnProperty(l)&&(i.hasOwnProperty(l)||(i[l]=new Array(0)));for(var l in i)if(i.hasOwnProperty(l))if(0==i[l].length)this.groups.hasOwnProperty(l)&&this._removeGroup(l);else{var c=void 0;void 0!=this.groupsData&&(c=this.groupsData.get(l)),void 0==c&&(c={id:l,content:this.options.defaultGroup+l}),this._updateGroup(c,l),this.groups[l].setItems(i[l])}this.forceGraphUpdate=!0,this.body.emitter.emit("_change",{queue:!0})}},o.prototype.redraw=function(){var t=!1;this.props.width=this.dom.frame.offsetWidth,this.props.height=this.body.domProps.centerContainer.height-this.body.domProps.border.top-this.body.domProps.border.bottom,t=this._isResized()||t;var e=this.body.range.end-this.body.range.start,i=e!=this.lastVisibleInterval;if(this.lastVisibleInterval=e,1==t&&(this.svg.style.width=r.option.asSize(3*this.props.width),this.svg.style.left=r.option.asSize(-this.props.width),-1==(this.options.height+"").indexOf("%")&&1!=this.updateSVGheightOnResize||(this.updateSVGheight=!0)),1==this.updateSVGheight?(this.options.graphHeight!=this.props.height+"px"&&(this.options.graphHeight=this.props.height+"px",this.svg.style.height=this.props.height+"px"),this.updateSVGheight=!1):this.svg.style.height=(""+this.options.graphHeight).replace("px","")+"px",1==t||1==i||1==this.abortedGraphUpdate||1==this.forceGraphUpdate)t=this._updateGraph()||t,this.forceGraphUpdate=!1;else if(0!=this.lastStart){var o=this.body.range.start-this.lastStart,n=this.body.range.end-this.body.range.start;if(0!=this.props.width){var s=this.props.width/n,a=o*s;this.svg.style.left=-this.props.width-a+"px"}}return this.legendLeft.redraw(),this.legendRight.redraw(),t},o.prototype._getSortedGroupIds=function(){var t=[];for(var e in this.groups)if(this.groups.hasOwnProperty(e)){var i=this.groups[e];1!=i.visible||void 0!==this.options.groups.visibility[e]&&1!=this.options.groups.visibility[e]||t.push({id:e,zIndex:i.options.zIndex})}r.insertSort(t,function(t,e){var i=t.zIndex,o=e.zIndex;return void 0===i&&(i=0),void 0===o&&(o=0),i==o?0:i<o?-1:1});for(var o=new Array(t.length),n=0;n<t.length;n++)o[n]=t[n].id;return o},o.prototype._updateGraph=function(){if(a.prepareElements(this.svgElements),0!=this.props.width&&null!=this.itemsData){var t,e,i={},o=this.body.util.toGlobalTime(-this.body.domProps.root.width),n=this.body.util.toGlobalTime(2*this.body.domProps.root.width),s=this._getSortedGroupIds();if(s.length>0){var r={};for(this._getRelevantData(s,r,o,n),this._applySampling(s,r),e=0;e<s.length;e++)this._convertXcoordinates(r[s[e]]);if(this._getYRanges(s,r,i),1==this._updateYAxis(s,i))return a.cleanupElements(this.svgElements),this.abortedGraphUpdate=!0,!0;this.abortedGraphUpdate=!1;var h=void 0;for(e=0;e<s.length;e++)t=this.groups[s[e]],!0===this.options.stack&&"line"===this.options.style&&(void 0!=t.options.excludeFromStacking&&t.options.excludeFromStacking||(void 0!=h&&(this._stack(r[t.id],r[h.id]),1==t.options.shaded.enabled&&"group"!==t.options.shaded.orientation&&("top"==t.options.shaded.orientation&&"group"!==h.options.shaded.orientation?(h.options.shaded.orientation="group",h.options.shaded.groupId=t.id):(t.options.shaded.orientation="group",t.options.shaded.groupId=h.id))),h=t)),this._convertYcoordinates(r[s[e]],t);var d={};for(e=0;e<s.length;e++)if(t=this.groups[s[e]],"line"===t.options.style&&1==t.options.shaded.enabled){var l=r[s[e]];if(null==l||0==l.length)continue;if(d.hasOwnProperty(s[e])||(d[s[e]]=m.calcPath(l,t)),"group"===t.options.shaded.orientation){var u=t.options.shaded.groupId;if(-1===s.indexOf(u)){console.log(t.id+": Unknown shading group target given:"+u);continue}d.hasOwnProperty(u)||(d[u]=m.calcPath(r[u],this.groups[u])),m.drawShading(d[s[e]],t,d[u],this.framework)}else m.drawShading(d[s[e]],t,void 0,this.framework)}for(f.draw(s,r,this.framework),e=0;e<s.length;e++)if(t=this.groups[s[e]],r[s[e]].length>0)switch(t.options.style){case"line":d.hasOwnProperty(s[e])||(d[s[e]]=m.calcPath(r[s[e]],t)),m.draw(d[s[e]],t,this.framework);case"point":case"points":"point"!=t.options.style&&"points"!=t.options.style&&1!=t.options.drawPoints.enabled||v.draw(r[s[e]],t,this.framework)}}}return a.cleanupElements(this.svgElements),!1},o.prototype._stack=function(t,e){var i,o,n,s,r;i=0;for(var a=0;a<t.length;a++){s=void 0,r=void 0;for(var h=i;h<e.length;h++){if(e[h].x===t[a].x){s=e[h],r=e[h],i=h;break}if(e[h].x>t[a].x){r=e[h],s=0==h?r:e[h-1],i=h;break}}void 0===r&&(s=e[e.length-1],r=e[e.length-1]),o=r.x-s.x,n=r.y-s.y,t[a].y=0==o?t[a].orginalY+r.y:t[a].orginalY+n/o*(t[a].x-s.x)+s.y}},o.prototype._getRelevantData=function(t,e,i,o){var n,s,a,h;if(t.length>0)for(s=0;s<t.length;s++){n=this.groups[t[s]];var d=n.getItems();if(1==n.options.sort){var l=function(t,e){return t.getTime()==e.getTime()?0:t<e?-1:1},u=Math.max(0,r.binarySearchValue(d,i,"x","before",l)),c=Math.min(d.length,r.binarySearchValue(d,o,"x","after",l)+1);c<=0&&(c=d.length);var p=new Array(c-u);for(a=u;a<c;a++)h=n.itemsData[a],p[a-u]=h;e[t[s]]=p}else e[t[s]]=n.itemsData}},o.prototype._applySampling=function(t,e){var i;if(t.length>0)for(var o=0;o<t.length;o++)if(i=this.groups[t[o]],1==i.options.sampling){var n=e[t[o]];if(n.length>0){var s=1,r=n.length,a=this.body.util.toGlobalScreen(n[n.length-1].x)-this.body.util.toGlobalScreen(n[0].x),h=r/a;s=Math.min(Math.ceil(.2*r),Math.max(1,Math.round(h)));for(var d=new Array(r),l=0;l<r;l+=s){var u=Math.round(l/s);d[u]=n[l]}e[t[o]]=d.splice(0,Math.round(r/s))}}},o.prototype._getYRanges=function(t,e,i){var o,n,s,r,a=[],h=[];if(t.length>0){for(s=0;s<t.length;s++)o=e[t[s]],r=this.groups[t[s]].options,o.length>0&&(n=this.groups[t[s]],!0===r.stack&&"bar"===r.style?"left"===r.yAxisOrientation?a=a.concat(o):h=h.concat(o):i[t[s]]=n.getYRange(o,t[s]));f.getStackedYRange(a,i,t,"__barStackLeft","left"),f.getStackedYRange(h,i,t,"__barStackRight","right")}},o.prototype._updateYAxis=function(t,e){var i,o,n=!1,s=!1,r=!1,a=1e9,h=1e9,d=-1e9,l=-1e9;if(t.length>0){for(var u=0;u<t.length;u++){var c=this.groups[t[u]];c&&"right"!=c.options.yAxisOrientation?(s=!0,a=1e9,d=-1e9):c&&c.options.yAxisOrientation&&(r=!0,h=1e9,l=-1e9)}for(var u=0;u<t.length;u++)e.hasOwnProperty(t[u])&&!0!==e[t[u]].ignore&&(i=e[t[u]].min,o=e[t[u]].max,"right"!=e[t[u]].yAxisOrientation?(s=!0,a=a>i?i:a,d=d<o?o:d):(r=!0,h=h>i?i:h,l=l<o?o:l));1==s&&this.yAxisLeft.setRange(a,d),1==r&&this.yAxisRight.setRange(h,l)}n=this._toggleAxisVisiblity(s,this.yAxisLeft)||n,n=this._toggleAxisVisiblity(r,this.yAxisRight)||n,1==r&&1==s?(this.yAxisLeft.drawIcons=!0,this.yAxisRight.drawIcons=!0):(this.yAxisLeft.drawIcons=!1,this.yAxisRight.drawIcons=!1),this.yAxisRight.master=!s,this.yAxisRight.masterAxis=this.yAxisLeft,0==this.yAxisRight.master?(this.yAxisLeft.lineOffset=1==r?this.yAxisRight.width:0,n=this.yAxisLeft.redraw()||n,n=this.yAxisRight.redraw()||n):n=this.yAxisRight.redraw()||n;for(var p=["__barStackLeft","__barStackRight","__lineStackLeft","__lineStackRight"],u=0;u<p.length;u++)-1!=t.indexOf(p[u])&&t.splice(t.indexOf(p[u]),1);return n},o.prototype._toggleAxisVisiblity=function(t,e){var i=!1;return 0==t?e.dom.frame.parentNode&&0==e.hidden&&(e.hide(),i=!0):e.dom.frame.parentNode||1!=e.hidden||(e.show(),i=!0),i},o.prototype._convertXcoordinates=function(t){for(var e=this.body.util.toScreen,i=0;i<t.length;i++)t[i].screen_x=e(t[i].x)+this.props.width,t[i].screen_y=t[i].y,void 0!=t[i].end?t[i].screen_end=e(t[i].end)+this.props.width:t[i].screen_end=void 0},o.prototype._convertYcoordinates=function(t,e){var i=this.yAxisLeft,o=Number(this.svg.style.height.replace("px",""));"right"==e.options.yAxisOrientation&&(i=this.yAxisRight);for(var n=0;n<t.length;n++)t[n].screen_y=Math.round(i.convertValue(t[n].y));e.setZeroPosition(Math.min(o,i.convertValue(0)))},t.exports=o},function(t,e,i){function o(t,e,i,o){this.id=r.randomUUID(),this.body=t,this.defaultOptions={orientation:"left",showMinorLabels:!0,showMajorLabels:!0,icons:!1,majorLinesOffset:7,minorLinesOffset:4,labelOffsetX:10,labelOffsetY:2,iconWidth:20,width:"40px",visible:!0,alignZeros:!0,left:{range:{min:void 0,max:void 0},format:function(t){return""+parseFloat(t.toPrecision(3))},title:{text:void 0,style:void 0}},right:{range:{min:void 0,max:void 0},format:function(t){return""+parseFloat(t.toPrecision(3))},title:{text:void 0,style:void 0}}},this.linegraphOptions=o,this.linegraphSVG=i,this.props={},this.DOMelements={lines:{},labels:{},title:{}},this.dom={},this.scale=void 0,this.range={start:0,end:0},this.options=r.extend({},this.defaultOptions),this.conversionFactor=1,this.setOptions(e),this.width=Number((""+this.options.width).replace("px","")),this.minWidth=this.width,this.height=this.linegraphSVG.getBoundingClientRect().height,this.hidden=!1,this.stepPixels=25,this.zeroCrossing=-1,this.amountOfSteps=-1,this.lineOffset=0,this.master=!0,this.masterAxis=null,this.svgElements={},this.iconsRemoved=!1,this.groups={},this.amountOfGroups=0,this._create(),this.framework={svg:this.svg,svgElements:this.svgElements,options:this.options,groups:this.groups};var n=this;this.body.emitter.on("verticalDrag",function(){n.dom.lineContainer.style.top=n.body.domProps.scrollTop+"px"})}var n=i(58),s=function(t){return t&&t.__esModule?t:{default:t}}(n),r=i(1),a=i(88),h=i(121),d=i(152);o.prototype=new h,o.prototype.addGroup=function(t,e){this.groups.hasOwnProperty(t)||(this.groups[t]=e),this.amountOfGroups+=1},o.prototype.updateGroup=function(t,e){this.groups.hasOwnProperty(t)||(this.amountOfGroups+=1),this.groups[t]=e},o.prototype.removeGroup=function(t){this.groups.hasOwnProperty(t)&&(delete this.groups[t],this.amountOfGroups-=1)},o.prototype.setOptions=function(t){if(t){var e=!1;this.options.orientation!=t.orientation&&void 0!==t.orientation&&(e=!0);var i=["orientation","showMinorLabels","showMajorLabels","icons","majorLinesOffset","minorLinesOffset","labelOffsetX","labelOffsetY","iconWidth","width","visible","left","right","alignZeros"];r.selectiveDeepExtend(i,this.options,t),this.minWidth=Number((""+this.options.width).replace("px","")),!0===e&&this.dom.frame&&(this.hide(),this.show())}},o.prototype._create=function(){this.dom.frame=document.createElement("div"),this.dom.frame.style.width=this.options.width,this.dom.frame.style.height=this.height,this.dom.lineContainer=document.createElement("div"),this.dom.lineContainer.style.width="100%",this.dom.lineContainer.style.height=this.height,this.dom.lineContainer.style.position="relative",this.svg=document.createElementNS("http://www.w3.org/2000/svg","svg"),this.svg.style.position="absolute",this.svg.style.top="0px",this.svg.style.height="100%",this.svg.style.width="100%",this.svg.style.display="block",this.dom.frame.appendChild(this.svg)},o.prototype._redrawGroupIcons=function(){a.prepareElements(this.svgElements);var t,e=this.options.iconWidth,i=11.5;t="left"===this.options.orientation?4:this.width-e-4;var o=(0,s.default)(this.groups);o.sort(function(t,e){return t<e?-1:1});for(var n=0;n<o.length;n++){var r=o[n];!0!==this.groups[r].visible||void 0!==this.linegraphOptions.visibility[r]&&!0!==this.linegraphOptions.visibility[r]||(this.groups[r].getLegend(e,15,this.framework,t,i),i+=19)}a.cleanupElements(this.svgElements),this.iconsRemoved=!1},o.prototype._cleanupIcons=function(){!1===this.iconsRemoved&&(a.prepareElements(this.svgElements),a.cleanupElements(this.svgElements),this.iconsRemoved=!0)},o.prototype.show=function(){this.hidden=!1,this.dom.frame.parentNode||("left"===this.options.orientation?this.body.dom.left.appendChild(this.dom.frame):this.body.dom.right.appendChild(this.dom.frame)),this.dom.lineContainer.parentNode||this.body.dom.backgroundHorizontal.appendChild(this.dom.lineContainer)},o.prototype.hide=function(){this.hidden=!0,this.dom.frame.parentNode&&this.dom.frame.parentNode.removeChild(this.dom.frame),this.dom.lineContainer.parentNode&&this.dom.lineContainer.parentNode.removeChild(this.dom.lineContainer)},o.prototype.setRange=function(t,e){this.range.start=t,this.range.end=e},o.prototype.redraw=function(){var t=!1,e=0;this.dom.lineContainer.style.top=this.body.domProps.scrollTop+"px";for(var i in this.groups)this.groups.hasOwnProperty(i)&&(!0!==this.groups[i].visible||void 0!==this.linegraphOptions.visibility[i]&&!0!==this.linegraphOptions.visibility[i]||e++);if(0===this.amountOfGroups||0===e)this.hide();else{this.show(),this.height=Number(this.linegraphSVG.style.height.replace("px","")),this.dom.lineContainer.style.height=this.height+"px",this.width=!0===this.options.visible?Number((""+this.options.width).replace("px","")):0;var o=this.props,n=this.dom.frame;n.className="vis-data-axis",this._calculateCharSize();var s=this.options.orientation,r=this.options.showMinorLabels,a=this.options.showMajorLabels;o.minorLabelHeight=r?o.minorCharHeight:0,o.majorLabelHeight=a?o.majorCharHeight:0,o.minorLineWidth=this.body.dom.backgroundHorizontal.offsetWidth-this.lineOffset-this.width+2*this.options.minorLinesOffset,o.minorLineHeight=1,o.majorLineWidth=this.body.dom.backgroundHorizontal.offsetWidth-this.lineOffset-this.width+2*this.options.majorLinesOffset,o.majorLineHeight=1,"left"===s?(n.style.top="0",n.style.left="0",n.style.bottom="",n.style.width=this.width+"px",n.style.height=this.height+"px",this.props.width=this.body.domProps.left.width,this.props.height=this.body.domProps.left.height):(n.style.top="",n.style.bottom="0",n.style.left="0",n.style.width=this.width+"px",n.style.height=this.height+"px",this.props.width=this.body.domProps.right.width,this.props.height=this.body.domProps.right.height),t=this._redrawLabels(),t=this._isResized()||t,!0===this.options.icons?this._redrawGroupIcons():this._cleanupIcons(),this._redrawTitle(s)}return t},o.prototype._redrawLabels=function(){var t=this,e=!1;a.prepareElements(this.DOMelements.lines),a.prepareElements(this.DOMelements.labels);var i=this.options.orientation,o=void 0!=this.options[i].range?this.options[i].range:{},n=!0;void 0!=o.max&&(this.range.end=o.max,n=!1);var s=!0;void 0!=o.min&&(this.range.start=o.min,s=!1),this.scale=new d(this.range.start,this.range.end,s,n,this.dom.frame.offsetHeight,this.props.majorCharHeight,this.options.alignZeros,this.options[i].format),!1===this.master&&void 0!=this.masterAxis&&this.scale.followScale(this.masterAxis.scale),this.maxLabelSize=0,this.scale.getLines().forEach(function(e){var o=e.y,n=e.major;t.options.showMinorLabels&&!1===n&&t._redrawLabel(o-2,e.val,i,"vis-y-axis vis-minor",t.props.minorCharHeight),n&&o>=0&&t._redrawLabel(o-2,e.val,i,"vis-y-axis vis-major",t.props.majorCharHeight),!0===t.master&&(n?t._redrawLine(o,i,"vis-grid vis-horizontal vis-major",t.options.majorLinesOffset,t.props.majorLineWidth):t._redrawLine(o,i,"vis-grid vis-horizontal vis-minor",t.options.minorLinesOffset,t.props.minorLineWidth))});var r=0;void 0!==this.options[i].title&&void 0!==this.options[i].title.text&&(r=this.props.titleCharHeight);var h=!0===this.options.icons?Math.max(this.options.iconWidth,r)+this.options.labelOffsetX+15:r+this.options.labelOffsetX+15;return this.maxLabelSize>this.width-h&&!0===this.options.visible?(this.width=this.maxLabelSize+h,this.options.width=this.width+"px",a.cleanupElements(this.DOMelements.lines),a.cleanupElements(this.DOMelements.labels),this.redraw(),e=!0):this.maxLabelSize<this.width-h&&!0===this.options.visible&&this.width>this.minWidth?(this.width=Math.max(this.minWidth,this.maxLabelSize+h),this.options.width=this.width+"px",a.cleanupElements(this.DOMelements.lines),a.cleanupElements(this.DOMelements.labels),this.redraw(),e=!0):(a.cleanupElements(this.DOMelements.lines),a.cleanupElements(this.DOMelements.labels),e=!1),e},o.prototype.convertValue=function(t){return this.scale.convertValue(t)},o.prototype.screenToValue=function(t){return this.scale.screenToValue(t)},o.prototype._redrawLabel=function(t,e,i,o,n){var s=a.getDOMElement("div",this.DOMelements.labels,this.dom.frame);s.className=o,s.innerHTML=e,"left"===i?(s.style.left="-"+this.options.labelOffsetX+"px",s.style.textAlign="right"):(s.style.right="-"+this.options.labelOffsetX+"px",s.style.textAlign="left"),s.style.top=t-.5*n+this.options.labelOffsetY+"px",e+="";var r=Math.max(this.props.majorCharWidth,this.props.minorCharWidth);this.maxLabelSize<e.length*r&&(this.maxLabelSize=e.length*r)},o.prototype._redrawLine=function(t,e,i,o,n){if(!0===this.master){var s=a.getDOMElement("div",this.DOMelements.lines,this.dom.lineContainer);s.className=i,s.innerHTML="","left"===e?s.style.left=this.width-o+"px":s.style.right=this.width-o+"px",s.style.width=n+"px",s.style.top=t+"px"}},o.prototype._redrawTitle=function(t){if(a.prepareElements(this.DOMelements.title),void 0!==this.options[t].title&&void 0!==this.options[t].title.text){var e=a.getDOMElement("div",this.DOMelements.title,this.dom.frame);e.className="vis-y-axis vis-title vis-"+t,e.innerHTML=this.options[t].title.text,void 0!==this.options[t].title.style&&r.addCssText(e,this.options[t].title.style),"left"===t?e.style.left=this.props.titleCharHeight+"px":e.style.right=this.props.titleCharHeight+"px",e.style.width=this.height+"px"}a.cleanupElements(this.DOMelements.title)},o.prototype._calculateCharSize=function(){if(!("minorCharHeight"in this.props)){var t=document.createTextNode("0"),e=document.createElement("div");e.className="vis-y-axis vis-minor vis-measure",e.appendChild(t),this.dom.frame.appendChild(e),this.props.minorCharHeight=e.clientHeight,this.props.minorCharWidth=e.clientWidth,this.dom.frame.removeChild(e)}if(!("majorCharHeight"in this.props)){var i=document.createTextNode("0"),o=document.createElement("div");o.className="vis-y-axis vis-major vis-measure",o.appendChild(i),this.dom.frame.appendChild(o),this.props.majorCharHeight=o.clientHeight,this.props.majorCharWidth=o.clientWidth,this.dom.frame.removeChild(o)}if(!("titleCharHeight"in this.props)){var n=document.createTextNode("0"),s=document.createElement("div");s.className="vis-y-axis vis-title vis-measure",s.appendChild(n),this.dom.frame.appendChild(s),this.props.titleCharHeight=s.clientHeight,this.props.titleCharWidth=s.clientWidth,this.dom.frame.removeChild(s)}},t.exports=o},function(t,e){function i(t,e,i,o,n,s){var r=arguments.length>6&&void 0!==arguments[6]&&arguments[6],a=arguments.length>7&&void 0!==arguments[7]&&arguments[7];if(this.majorSteps=[1,2,5,10],this.minorSteps=[.25,.5,1,2],this.customLines=null,this.containerHeight=n,this.majorCharHeight=s,this._start=t,this._end=e,this.scale=1,this.minorStepIdx=-1,this.magnitudefactor=1,this.determineScale(),this.zeroAlign=r,this.autoScaleStart=i,this.autoScaleEnd=o,this.formattingFunction=a,i||o){var h=this,d=function(t){var e=t-t%(h.magnitudefactor*h.minorSteps[h.minorStepIdx]);return t%(h.magnitudefactor*h.minorSteps[h.minorStepIdx])>h.magnitudefactor*h.minorSteps[h.minorStepIdx]*.5?e+h.magnitudefactor*h.minorSteps[h.minorStepIdx]:e};i&&(this._start-=2*this.magnitudefactor*this.minorSteps[this.minorStepIdx],this._start=d(this._start)),o&&(this._end+=this.magnitudefactor*this.minorSteps[this.minorStepIdx],this._end=d(this._end)),this.determineScale()}}i.prototype.setCharHeight=function(t){this.majorCharHeight=t},i.prototype.setHeight=function(t){this.containerHeight=t},i.prototype.determineScale=function(){var t=this._end-this._start;this.scale=this.containerHeight/t;var e=this.majorCharHeight/this.scale,i=t>0?Math.round(Math.log(t)/Math.LN10):0;this.minorStepIdx=-1,this.magnitudefactor=Math.pow(10,i);var o=0;i<0&&(o=i);for(var n=!1,s=o;Math.abs(s)<=Math.abs(i);s++){this.magnitudefactor=Math.pow(10,s);for(var r=0;r<this.minorSteps.length;r++){if(this.magnitudefactor*this.minorSteps[r]>=e){n=!0,this.minorStepIdx=r;break}}if(!0===n)break}},i.prototype.is_major=function(t){return t%(this.magnitudefactor*this.majorSteps[this.minorStepIdx])==0},i.prototype.getStep=function(){return this.magnitudefactor*this.minorSteps[this.minorStepIdx]},i.prototype.getFirstMajor=function(){var t=this.magnitudefactor*this.majorSteps[this.minorStepIdx];return this.convertValue(this._start+(t-this._start%t)%t)},i.prototype.formatValue=function(t){var e=t.toPrecision(5);return"function"==typeof this.formattingFunction&&(e=this.formattingFunction(t)),"number"==typeof e?""+e:"string"==typeof e?e:t.toPrecision(5)},i.prototype.getLines=function(){for(var t=[],e=this.getStep(),i=(e-this._start%e)%e,o=this._start+i;this._end-o>1e-5;o+=e)o!=this._start&&t.push({major:this.is_major(o),y:this.convertValue(o),val:this.formatValue(o)});return t},i.prototype.followScale=function(t){var e=this.minorStepIdx,i=this._start,o=this._end,n=this,s=function(){n.magnitudefactor*=2},r=function(){n.magnitudefactor/=2};t.minorStepIdx<=1&&this.minorStepIdx<=1||t.minorStepIdx>1&&this.minorStepIdx>1||(t.minorStepIdx<this.minorStepIdx?(this.minorStepIdx=1,2==e?s():(s(),s())):(this.minorStepIdx=2,1==e?r():(r(),r())));for(var a=(t.getLines(),t.convertValue(0)),h=t.getStep()*t.scale,d=!1,l=0;!d&&l++<5;){this.scale=h/(this.minorSteps[this.minorStepIdx]*this.magnitudefactor);var u=this.containerHeight/this.scale;this._start=i,this._end=this._start+u;var c=this._end*this.scale,p=this.magnitudefactor*this.majorSteps[this.minorStepIdx],f=this.getFirstMajor()-t.getFirstMajor();if(this.zeroAlign){var m=a-c;this._end+=m/this.scale,this._start=this._end-u}else this.autoScaleStart?(this._start-=f/this.scale,this._end=this._start+u):(this._start+=p-f/this.scale,this._end=this._start+u);if(!this.autoScaleEnd&&this._end>o+1e-5)r(),d=!1;else{if(!this.autoScaleStart&&this._start<i-1e-5){if(!(this.zeroAlign&&i>=0)){r(),d=!1;continue}console.warn("Can't adhere to given 'min' range, due to zeroalign")}this.autoScaleStart&&this.autoScaleEnd&&u<o-i?(s(),d=!1):d=!0}}},i.prototype.convertValue=function(t){return this.containerHeight-(t-this._start)*this.scale},i.prototype.screenToValue=function(t){return(this.containerHeight-t)/this.scale+this._start},t.exports=i},function(t,e,i){function o(t,e,i,o){this.id=e;var n=["sampling","style","sort","yAxisOrientation","barChart","drawPoints","shaded","interpolation","zIndex","excludeFromStacking","excludeFromLegend"];this.options=r.selectiveBridgeObject(n,i),this.usingDefaultStyle=void 0===t.className,this.groupsUsingDefaultStyles=o,this.zeroPosition=0,this.update(t),1==this.usingDefaultStyle&&(this.groupsUsingDefaultStyles[0]+=1),this.itemsData=[],this.visible=void 0===t.visible||t.visible}var n=i(62),s=function(t){return t&&t.__esModule?t:{default:t}}(n),r=i(1),a=(i(88),i(154)),h=i(156),d=i(155);o.prototype.setItems=function(t){null!=t?(this.itemsData=t,1==this.options.sort&&r.insertSort(this.itemsData,function(t,e){return t.x>e.x?1:-1})):this.itemsData=[]},o.prototype.getItems=function(){return this.itemsData},o.prototype.setZeroPosition=function(t){this.zeroPosition=t},o.prototype.setOptions=function(t){if(void 0!==t){var e=["sampling","style","sort","yAxisOrientation","barChart","zIndex","excludeFromStacking","excludeFromLegend"];r.selectiveDeepExtend(e,this.options,t),"function"==typeof t.drawPoints&&(t.drawPoints={onRender:t.drawPoints}),r.mergeOptions(this.options,t,"interpolation"),r.mergeOptions(this.options,t,"drawPoints"),r.mergeOptions(this.options,t,"shaded"),t.interpolation&&"object"==(0,s.default)(t.interpolation)&&t.interpolation.parametrization&&("uniform"==t.interpolation.parametrization?this.options.interpolation.alpha=0:"chordal"==t.interpolation.parametrization?this.options.interpolation.alpha=1:(this.options.interpolation.parametrization="centripetal",this.options.interpolation.alpha=.5))}},o.prototype.update=function(t){this.group=t,this.content=t.content||"graph",this.className=t.className||this.className||"vis-graph-group"+this.groupsUsingDefaultStyles[0]%10,this.visible=void 0===t.visible||t.visible,this.style=t.style,this.setOptions(t.options)},o.prototype.getLegend=function(t,e,i,o,n){if(void 0==i||null==i){i={svg:document.createElementNS("http://www.w3.org/2000/svg","svg"),svgElements:{},options:this.options,groups:[this]}}switch(void 0!=o&&null!=o||(o=0),void 0!=n&&null!=n||(n=.5*e),this.options.style){case"line":h.drawIcon(this,o,n,t,e,i);break;case"points":case"point":d.drawIcon(this,o,n,t,e,i);break;case"bar":a.drawIcon(this,o,n,t,e,i)}return{icon:i.svg,label:this.content,orientation:this.options.yAxisOrientation}},o.prototype.getYRange=function(t){for(var e=t[0].y,i=t[0].y,o=0;o<t.length;o++)e=e>t[o].y?t[o].y:e,i=i<t[o].y?t[o].y:i;return{min:e,max:i,yAxisOrientation:this.options.yAxisOrientation}},t.exports=o},function(t,e,i){function o(t,e){}var n=i(88),s=i(155);o.drawIcon=function(t,e,i,o,s,r){var a=.5*s,h=n.getSVGElement("rect",r.svgElements,r.svg);h.setAttributeNS(null,"x",e),h.setAttributeNS(null,"y",i-a),h.setAttributeNS(null,"width",o),h.setAttributeNS(null,"height",2*a),h.setAttributeNS(null,"class","vis-outline");var d=Math.round(.3*o),l=t.options.barChart.width,u=l/d,c=Math.round(.4*s),p=Math.round(.75*s),f=Math.round((o-2*d)/3);if(n.drawBar(e+.5*d+f,i+a-c-1,d,c,t.className+" vis-bar",r.svgElements,r.svg,t.style),n.drawBar(e+1.5*d+f+2,i+a-p-1,d,p,t.className+" vis-bar",r.svgElements,r.svg,t.style),1==t.options.drawPoints.enabled){var m={style:t.options.drawPoints.style,styles:t.options.drawPoints.styles,size:t.options.drawPoints.size/u,className:t.className};n.drawPoint(e+.5*d+f,i+a-c-1,m,r.svgElements,r.svg),n.drawPoint(e+1.5*d+f+2,i+a-p-1,m,r.svgElements,r.svg)}},o.draw=function(t,e,i){var r,a,h,d,l,u,c=[],p={},f=0;for(l=0;l<t.length;l++)if(d=i.groups[t[l]],"bar"===d.options.style&&!0===d.visible&&(void 0===i.options.groups.visibility[t[l]]||!0===i.options.groups.visibility[t[l]]))for(u=0;u<e[t[l]].length;u++)c.push({screen_x:e[t[l]][u].screen_x,screen_end:e[t[l]][u].screen_end,screen_y:e[t[l]][u].screen_y,x:e[t[l]][u].x,end:e[t[l]][u].end,y:e[t[l]][u].y,groupId:t[l],label:e[t[l]][u].label}),f+=1;if(0!==f)for(c.sort(function(t,e){return t.screen_x===e.screen_x?t.groupId<e.groupId?-1:1:t.screen_x-e.screen_x}),o._getDataIntersections(p,c),l=0;l<c.length;l++){d=i.groups[c[l].groupId];var m=void 0!=d.options.barChart.minWidth?d.options.barChart.minWidth:.1*d.options.barChart.width;a=c[l].screen_x;var v=0;if(void 0===p[a])l+1<c.length&&(r=Math.abs(c[l+1].screen_x-a)),h=o._getSafeDrawData(r,d,m);else{var g=l+(p[a].amount-p[a].resolved);p[a].resolved;g<c.length&&(r=Math.abs(c[g].screen_x-a)),h=o._getSafeDrawData(r,d,m),p[a].resolved+=1,!0===d.options.stack&&!0!==d.options.excludeFromStacking?c[l].screen_y<d.zeroPosition?(v=p[a].accumulatedNegative,p[a].accumulatedNegative+=d.zeroPosition-c[l].screen_y):(v=p[a].accumulatedPositive,p[a].accumulatedPositive+=d.zeroPosition-c[l].screen_y):!0===d.options.barChart.sideBySide&&(h.width=h.width/p[a].amount,h.offset+=p[a].resolved*h.width-.5*h.width*(p[a].amount+1))}var y=h.width,b=c[l].screen_x;if(void 0!=c[l].screen_end?(y=c[l].screen_end-c[l].screen_x,b+=.5*y):b+=h.offset,n.drawBar(b,c[l].screen_y-v,y,d.zeroPosition-c[l].screen_y,d.className+" vis-bar",i.svgElements,i.svg,d.style),!0===d.options.drawPoints.enabled){var _={screen_x:c[l].screen_x,screen_y:c[l].screen_y-v,x:c[l].x,y:c[l].y,groupId:c[l].groupId,label:c[l].label};s.draw([_],d,i,h.offset)}}},o._getDataIntersections=function(t,e){for(var i,o=0;o<e.length;o++)o+1<e.length&&(i=Math.abs(e[o+1].screen_x-e[o].screen_x)),o>0&&(i=Math.min(i,Math.abs(e[o-1].screen_x-e[o].screen_x))),0===i&&(void 0===t[e[o].screen_x]&&(t[e[o].screen_x]={amount:0,resolved:0,accumulatedPositive:0,accumulatedNegative:0}),t[e[o].screen_x].amount+=1)},o._getSafeDrawData=function(t,e,i){var o,n;return t<e.options.barChart.width&&t>0?(o=t<i?i:t,n=0,"left"===e.options.barChart.align?n-=.5*t:"right"===e.options.barChart.align&&(n+=.5*t)):(o=e.options.barChart.width,n=0,"left"===e.options.barChart.align?n-=.5*e.options.barChart.width:"right"===e.options.barChart.align&&(n+=.5*e.options.barChart.width)),{width:o,offset:n}},o.getStackedYRange=function(t,e,i,n,s){if(t.length>0){t.sort(function(t,e){return t.screen_x===e.screen_x?t.groupId<e.groupId?-1:1:t.screen_x-e.screen_x});var r={};o._getDataIntersections(r,t),e[n]=o._getStackedYRange(r,t),e[n].yAxisOrientation=s,i.push(n)}},o._getStackedYRange=function(t,e){for(var i,o=e[0].screen_y,n=e[0].screen_y,s=0;s<e.length;s++)i=e[s].screen_x,void 0===t[i]?(o=o>e[s].screen_y?e[s].screen_y:o,n=n<e[s].screen_y?e[s].screen_y:n):e[s].screen_y<0?t[i].accumulatedNegative+=e[s].screen_y:t[i].accumulatedPositive+=e[s].screen_y
[truncated: 278,918 more chars]
