# Supplementary material for: Random Forest Analysis of Untargeted Metabolomics Data Suggests Increased Use of Omega Fatty Acid Oxidation Pathway in Drosophila Melanogaster Larvae Fed a Medium Chain Fatty Acid Rich High-Fat Diet
Source: Metabolites. 2018 Dec 31;9(1):5. doi: 10.3390/metabo9010005 (PMC6359074; doi:10.3390/metabo9010005)
Supplement: Supplementary file 1 [file metabolites-09-00005-s001.zip › supplementary_files/Supplementary_Tables.xlsx]

## Sheet: Supplemental Table 1
diet	cross	vial ID	triglyceride concentration	F-N (difference in TAG concentration between diets)	reaction norm category	1-linoleoyl-GPC (18:2)	1-linoleoyl-GPE (18:2)*	1-linoleoyl-GPI* (18:2)*	1-linoleoylglycerophosphoserine*	1-methylhistidine	1-myristoyl-GPC (14:0)	1-myristoylglycerophosphoethanolamine	1-oleoyl-GPC (18:1)	1-oleoyl-GPE (18:1)	1-oleoyl-GPI (18:1)*	1-oleoylglycerophosphoserine	1-palmitoleoyl-GPC* (16:1)*	1-palmitoleoylglycerophosphoethanolamine*	1-palmitoleoyl-GPI* (16:1)*	1-palmitoyl-GPC (16:0)	1-palmitoyl-GPE (16:0)	1-palmitoyl-GPI* (16:0)*	1-stearoyl-GPE (18:0)	10-heptadecenoate (17:1n7)	13-HODE + 9-HODE	13-methylmyristic acid	methylpalmitate (15 or 2)	17-methylstearate	2'-deoxyguanosine	2-aminobutyrate	2-hydroxybutyrate (AHB)	2-hydroxyglutarate	2-linoleoyl-GPC* (18:2)*	2-linoleoyl-GPE* (18:2)*	2-linoleoylglycerophosphoinositol*	2-methylcitrate	2-myristoylglycerophosphoethanolamine*	2-oleoyl-GPC* (18:1)*	2-oleoyl-GPE* (18:1)*	2-oleoylglycerophosphoinositol*	2-oleoylglycerophosphoserine*	2-palmitoleoyl-GPC* (16:1)*	2-palmitoleoyl-GPE* (16:1)*	2-palmitoleoylglycerophosphoinositol*	2-palmitoyl-GPC* (16:0)*	2-palmitoyl-GPE* (16:0)*	3,4-dihydroxyphenylethanol	3-(4-hydroxyphenyl)lactate (HPLA)	3-aminoisobutyrate
High Fat	11254 x 11248	15779.1	0.41	-0.01	0	0.4812	0.3813	1.0939	0.9525	1.0858	0.4124	0.9186	0.4517	0.3589	0.9917	0.9376	0.3291	0.3491	0.82	0.3372	0.3757	1.5243	0.9108	1.5443	0.6428	1.1521	1.136	1.4863	0.9985	1.748	1.6733	0.7218	0.1198	0.2371	0.9296	0.8157	0.672	0.1577	0.2648	1.1162	0.9197	0.242	0.6849	0.8842	0.6712	0.3262	1.029	0.6061	0.7343
High Fat	11174 x 11175	9717.1	0.63	0.07	0	0.6441	0.7783	1.1081	1.0197	0.9921	0.6308	0.9184	0.8881	0.8008	0.8754	0.949	0.7739	0.85	1.192	0.602	0.5302	0.5986	0.5062	0.874	1.409	0.7521	0.9598	1.1108	1	0.7907	0.9722	1.1943	1.3845	1.6993	2.0475	1.3479	1.0159	1.6996	1.4244	1.7003	1.54	1.7973	1.8418	1.5508	1.1205	0.7668	0.3401	0.4932	1.505
High Fat	11216 x 11198	15541.1	0.42	0.08	0	2.9264	1.8815	1.6357	1.5848	1.2218	1.8259	1.1739	2.8148	1.7678	1.3126	1.6155	2.3322	1.5732	1.1203	0.8852	0.7169	1.1191	1.1523	1.4405	0.8192	1.3877	1.9288	2.705	1.3679	1.3251	1.3181	1.0908	1.2243	1.2771	1.1689	0.859	0.5394	1.0454	0.8841	0.8964	1.2336	0.9833	0.9965	1.0357	0.7706	1	1.0492	0.4932	1.3275
High Fat	11303 x 11308	15947.1	0.75	0	0	0.2302	0.3953	0.3957	0.3121	1.014	0.4975	0.4572	0.3392	0.4422	0.324	0.339	0.321	0.3925	0.6243	0.5086	0.6137	0.7183	0.3743	0.4603	1.0359	0.692	0.5586	0.4329	1.4324	0.7009	1.0675	1.1946	0.5799	0.9685	0.8346	1.7578	0.4341	0.7846	1.0907	0.7463	0.5886	1.0167	0.8604	1.209	0.7109	0.3262	0.6459	1.6297	0.9741
High Fat	11486 x 11489	13301.1	0.53	-0.04	0	0.1478	0.2171	1.0152	0.9632	0.9321	0.146	2.2272	0.1684	0.158	1.2451	1.1552	0.1425	0.1039	0.9803	0.0821	0.1972	1.892	2.2195	1.7592	0.6619	1.3781	1.4125	1.7528	1.109	1.2633	0.7635	0.416	0.187	0.2067	1.0757	0.6699	1.6054	0.1577	0.0501	1.7756	1.5037	0.1501	1.3534	1.2081	0.4405	0.3262	1.4353	0.9242	1.1896
Normal	11254 x 11248	15772.1	0.42	-0.01	0	1.8651	1.7734	0.9809	1.0423	1.1001	1.3907	1.0655	1.6197	1.5326	1.0343	0.9986	1.8247	2.2652	1.1139	1.5997	1.6972	1.1894	1.0865	1.0315	0.9541	0.7227	0.759	0.7369	1.3018	2.1232	2.2131	1.2977	1.53	1.6536	0.9525	1.8552	0.8739	1.2131	1.4108	1.3184	1.0853	1.6931	1.3061	1.0762	1.522	1.6692	0.6372	0.953	1.1479
Normal	11174 x 11175	9710.1	0.56	0.07	0	0.5346	0.784	0.8318	0.7429	0.9906	1.2039	1.0247	0.9703	0.8359	1.1826	1.0363	0.8365	0.9698	1.6214	0.9424	1	1.1096	0.842	0.9351	1.7723	0.9226	0.9732	1.0681	2.277	0.8831	1.3456	1.4934	1.1183	1.998	2.1214	1.393	2.6285	2.4165	2.1433	2.9332	2.3399	3.2129	3.3239	3.1057	1.4337	0.3262	0.6264	0.4932	1.6904
Normal	11216 x 11198	15534.1	0.34	0.08	0	1.6163	1.5332	1.5166	1.3706	2.1728	1.076	1.4408	1.4543	1.3369	1.1545	1.5838	1.1885	1.2212	1.2046	1.0208	1.159	0.8334	1.2898	1.1974	1.3067	1.9046	1.9789	2.3641	1.2926	1.2728	1.0306	1.3751	0.4	0.544	0.7647	1.3139	1.0139	0.4318	0.3841	0.4017	0.5059	0.5922	0.7803	0.5366	0.4405	1.7313	0.3401	0.4932	0.892
Normal	11303 x 11308	15940.1	0.75	0	0	0.6142	0.8877	0.7133	0.7889	0.915	0.8002	0.719	0.6594	0.7008	0.5993	0.6381	0.4128	0.7068	0.7855	1.1356	1.0334	1.3336	0.8168	0.8049	1.0814	0.88	0.8951	0.7359	1.5457	0.8027	0.9427	1.2458	1.1326	2.5457	1.4643	2.7669	1.3837	1.3474	1.7828	1.3311	1.2575	1.4291	1.36	1.0925	1.2132	1.5046	0.6905	0.4932	1.2279
Normal	11486 x 11489	13294.1	0.57	-0.04	0	0.1575	0.2171	0.9044	1.3342	0.8321	0.2904	2.0316	0.0897	0.1237	1.0197	1.1696	0.1915	0.1937	0.8083	0.2098	0.3386	2.2823	2.6523	1.3366	0.9131	1.0569	0.8948	0.9867	0.9298	0.9319	0.4381	0.1953	0.1198	0.2216	1.0795	0.5448	1.0894	0.1577	0.0501	1.3404	1.1755	0.1501	1.0035	0.8837	0.4405	0.4385	1.5882	0.7971	0.6831
High Fat	12040 x 12041	13763.1	0.73	0.17	F<N	1.7408	1.5762	0.85	0.8491	1.0347	1	0.9753	1.4249	1.3687	0.8798	0.8627	1.4468	1.5924	0.8996	0.9924	0.7908	0.7242	0.5432	0.77	0.8634	0.8347	0.99	0.8626	0.8973	1.4123	1.3949	0.8861	0.6174	0.7467	0.3838	0.7749	0.6479	0.4264	0.5687	0.4366	0.4254	0.5741	0.9022	0.596	0.9061	0.3262	1.7691	0.4932	0.6586
High Fat	11337 x 11339	16395.1	0.91	0.25	F<N	4.4133	1.9243	1.5393	1.194	0.9328	3.198	0.8848	4.8543	2.3832	1.9203	1.4265	4.1345	2.0599	1.5456	1.7283	1.3052	0.7275	0.5809	1.901	0.9388	0.7668	0.8429	1.2051	0.8035	1.0569	0.5762	0.4769	1.0539	0.8919	0.955	0.8939	1.0179	0.9466	1.0441	0.7695	0.6392	0.9565	0.8049	0.8453	0.999	1.2689	0.7028	0.4932	0.6386
High Fat	11321 x 11317	16087.1	0.7	0.14	F<N	1.4098	1.2143	0.9848	0.8094	0.878	1.1829	1.0726	1.3955	1.2052	1.1203	1.0557	1.2679	1.2078	1.0783	0.999	1.0085	0.9132	0.763	1.0302	0.8488	0.9893	0.8588	0.7258	0.7357	1.5195	1.0807	0.682	0.3467	0.3943	0.4494	0.7501	0.8941	0.2777	0.3967	0.3502	0.3463	0.4828	0.5981	0.7169	0.7129	1.0237	0.8466	0.4932	0.5229
High Fat	11475 x 11476	13175.1	0.92	0.32	F<N	0.4894	0.4041	0.8747	0.591	1.0863	0.417	0.739	0.502	0.5608	1.2893	0.9695	0.4941	0.4528	1.0197	0.431	0.3864	1.1295	0.9016	0.9698	0.6788	0.4214	0.4937	0.4271	0.6657	2.448	0.8123	0.3818	0.2278	0.2067	0.5054	0.4358	0.521	0.1577	0.2998	0.5755	0.5392	0.1936	0.5188	0.5633	0.4405	0.4026	0.7288	1.1857	0.867
Normal	12040 x 12041	13756.1	0.56	0.17	F<N	1.0321	1.1138	0.6336	0.8835	0.9873	0.5364	0.5903	0.7262	0.9504	0.5779	0.658	0.7034	1.0377	0.6351	0.826	0.725	0.6644	0.5172	0.5131	0.8194	1.1404	1.0939	0.86	0.95	0.9859	1.3538	1.0811	0.7573	0.9617	0.7097	1.0101	0.6135	0.6186	0.5999	0.532	0.5106	0.8265	0.8276	0.8042	0.8374	0.3262	2.7436	0.9526	0.8214
Normal	11337 x 11339	16388.1	0.66	0.25	F<N	2.1914	1.1161	1.312	1.5193	0.7271	1.4346	0.6962	1.8408	1.0951	1.2999	1.191	1.3109	0.7654	0.9729	1.001	0.7673	0.7326	1.3991	1.8729	1.1954	1.1857	1.6659	2.0431	0.5148	1.1177	0.6615	0.4319	0.3983	0.479	0.7413	1.3642	0.6826	0.4025	0.2612	0.729	0.6261	0.4025	0.6887	0.678	0.8408	0.7915	0.9208	0.4932	0.6248
Normal	11076 x 11077	8716.1	0.33	0.58	F<N	0.7211	0.8618	0.6812	0.6751	0.9444	1.1597	0.9598	0.8853	0.7378	0.8184	0.7749	0.7709	0.9461	0.8318	1.2522	1.2357	1.0542	1.0037	0.7371	1.3898	1.3366	1.1963	1.0133	1.4051	0.7942	1.1851	1.1628	1	0.8426	1.0304	1.3231	0.5878	1.0256	0.9579	1.0027	0.9818	1.248	0.735	0.9619	1.036	1.1185	0.7227	0.8708	1.1333
Normal	11321 x 11317	16080.1	0.56	0.14	F<N	0.8194	1	1.0393	1.3392	1.0872	0.7306	1.0991	0.6083	0.7775	0.8168	1.0263	0.6525	0.6772	0.8619	0.7675	0.9708	1.291	1.0487	1.27	1.0537	0.702	0.7154	0.8049	0.5774	1.0141	2.0117	0.9595	0.7195	1.0315	1.2125	3.4826	1.1858	0.6704	0.8067	1.1132	1.293	0.7317	1.1475	1.0207	1.0927	0.9109	1.7016	3.0311	0.828
Normal	11475 x 11476	13168.1	0.6	0.32	F<N	1.7777	1.1484	1.4199	1.5268	1.187	0.6356	0.694	1.0496	0.9624	1.1993	1.1611	0.8821	0.8802	1.0326	0.8159	0.6596	0.9458	1.1382	1.1641	1.3126	0.9692	0.9895	0.977	0.6473	2.0843	1.2468	0.9461	0.6295	0.3941	0.9696	0.4524	0.4103	0.322	0.4604	0.651	0.5741	0.3299	0.6322	0.5581	0.4405	0.3262	1.4147	0.4932	1.0537
High Fat	11302 x 11303	11201.1	0.38	-0.18	F>N	1.1121	0.9498	0.954	0.9803	1.0079	1.3181	1.2635	1.4856	1.2186	1.0661	1.0962	1.3608	1.0226	1.1295	0.883	0.8764	1.3669	1.0612	1.252	0.7769	0.7515	1.01	1.2261	1.1256	0.77	0.8116	0.9674	1.3428	0.9141	1.5067	1.0915	0.9807	1.3821	1.3293	2.0587	2.0303	2.0377	1.5926	1.6891	1	1.1434	1.4687	0.4932	0.9766
High Fat	11041 x 11042	8261.1	0.17	-0.29	F>N	1.2366	1.3658	1.0972	1.1356	1.1078	0.8404	0.943	0.8693	1.144	1.0083	0.9955	1.1199	1.5323	1.048	0.8075	0.7678	0.9021	0.9554	1.0995	0.8776	1.1166	1.5691	1.5979	0.809	0.686	1.3997	0.7452	2.6203	3.4373	2.3315	0.3417	1.9236	2.192	2.4968	2.6794	2.6252	2.7076	3.3984	2.7889	0.9402	0.7165	1.6348	4.2677	0.7174
High Fat	11468 x 11469	13077.1	0.33	-0.53	F>N	1.1329	0.9568	1.241	1.0758	1.1977	1.2893	0.9432	1.0814	1.2057	1.4117	1.2003	1.275	1.2626	1.5363	1.1311	1.4151	1.3846	1.3308	1.5407	0.945	1.0107	1.2035	0.9689	0.7641	1.4306	1.8143	1.0326	3.0274	2.4051	2.8972	1.1915	1.7173	2.8957	2.6567	3.5463	2.782	4.119	2.0292	3.3787	1.7984	1.1784	1.6064	4.2208	1.0809
High Fat	11420 x 11373	12531.1	0.4	-0.18	F>N	0.9611	1.104	1.036	0.8998	0.7366	1.7845	1.2628	1.3314	1.049	0.9204	0.8685	1.5181	1.3953	1.1939	1.0885	1.005	1.0995	1.6003	1.1029	1.1145	1.1973	1.5315	1.519	1.1	0.6778	0.9426	1.0609	1.4878	1.8304	2.2414	0.707	2.1005	2.0002	2.0091	2.5634	2.1859	3.8	2.7495	2.8017	1.6557	0.998	1.2691	1.2072	0.9838
High Fat	11264 x 11265	10809.1	0.29	-0.16	F>N	0.6954	0.9019	0.4015	0.31	0.9426	0.9897	0.5575	1.1506	1.0306	0.4586	0.3646	1.0467	1.0229	0.6032	1.1635	0.8616	0.6027	0.5107	0.4797	0.9795	0.6431	0.6208	0.4936	0.5148	0.9254	0.8935	1.3966	0.6717	1.0397	0.4487	1.3855	0.2811	0.9978	0.8756	0.5173	0.3427	0.79	0.4823	0.5227	1.2416	0.8806	0.4664	0.4932	1.5599
High Fat	11318 x 11326	16017.1	0.49	-0.17	F>N	2.6636	1.9147	1.2153	1.0381	0.9856	1.919	1.5817	2.3435	1.9457	1.1123	1.1547	1.9125	1.865	1.1686	1.4479	1.5654	0.9321	0.7807	0.7485	0.6783	0.3369	0.396	0.4737	1.2537	0.8861	0.4969	0.5606	0.2895	0.6635	0.5118	0.7814	0.7233	0.1577	0.6487	0.443	0.3917	0.5446	0.5907	0.6598	0.8909	1.653	0.7361	0.4932	0.5606
Normal	11302 x 11303	11194.1	0.56	-0.18	F>N	0.9679	0.8625	0.7944	0.807	1.3531	1.4338	1.2189	1.2446	1.0336	0.9248	1.0068	1.2394	1.3369	1.1001	1.11	1.0698	0.9285	0.9963	0.8099	1.5882	1.3819	1.0888	0.9177	1.6035	0.8757	0.7962	1.2767	0.8475	0.7265	0.7944	1.9842	0.9861	1.0827	0.9749	1.1493	1.0259	1.105	1.182	1.1485	0.9863	1.8248	1.4947	0.4932	1.5089
Normal	11041 x 11042	8254.1	0.46	-0.29	F>N	1.4522	1.7537	1.0255	1.2341	1.193	0.9811	0.8652	1.0297	1.1499	0.6671	0.908	1.0831	1.4328	0.8783	1.1867	1.0323	0.5518	1.0335	0.7431	1.485	1.4434	1.4483	1.315	1.3523	0.5524	1.0278	1.0578	2.7049	3.4162	1.9483	0.584	1.7638	1.8815	2.1847	1.5243	1.8415	2.5829	2.5963	1.4089	1.7868	0.6448	0.7551	1.0698	1.0341
Normal	11468 x 11469	13070.1	0.86	-0.53	F>N	1.5908	1.2991	0.968	1.0327	0.991	0.9725	0.7373	0.9065	0.9694	0.6044	0.8049	0.9533	0.7791	0.676	1.3821	1.3862	0.6859	1.1009	0.7762	1.0407	1.0425	1.1177	1.2842	0.8259	1.0902	1.4321	0.9162	1.4591	1.3275	1.1861	1.0832	0.5595	0.5507	1.0251	0.707	0.9673	1.3495	0.6655	0.8374	1.2864	1.4585	1.4473	1	1.0162
Normal	11420 x 11373	12524.1	0.58	-0.18	F>N	2.6158	2.4331	1.0243	1.081	1.5985	1.4142	1.2686	1.8117	1.708	0.9674	1.0014	1.68	2.0317	0.756	2.0226	2.2957	0.852	1.1479	0.6914	0.7699	1.1892	1.0872	1.0432	0.7144	1.0731	0.2827	0.8321	1.1308	1.6218	0.7877	0.9899	1.1686	0.9212	1.1141	0.73	0.6926	0.8414	0.9952	0.5971	1.4596	2.9973	0.4094	0.4932	0.4864
Normal	11264 x 11265	10802.1	0.45	-0.16	F>N	0.4541	0.8575	0.4587	0.5304	0.7931	1.1926	1.3634	0.6102	0.6764	0.5862	0.5302	0.6744	0.9774	0.8262	1.1366	1.2171	1.3103	0.8406	0.6195	1.0988	0.672	0.6864	0.6842	0.8216	0.6256	0.8878	1.1854	1.2562	2.2253	1.1827	0.9565	1.6394	1.7383	1.848	1.2321	1.1063	2.4806	2.1515	1.4017	1.0818	0.8866	0.3401	0.4932	1.2675
Normal	11318 x 11326	16010.1	0.66	-0.17	F>N	0.6583	0.844	0.7635	0.7985	0.8306	0.8182	1.1507	0.5953	0.8372	0.7008	0.7025	0.4608	0.8029	0.7268	1.0161	1.0579	1.1554	0.5662	0.554	1.0205	0.7372	0.5195	0.4171	1.2129	0.4606	0.9642	1.2094	1.0338	1.7295	1.1387	1.5793	1.2253	1	1.52	0.9973	1.0182	1.3152	1.3776	1.0603	0.8546	0.4057	1	0.4932	1.0218
[truncated: 306 more columns]

## Sheet: Supplementary Table 2
Metabolite	Importance Diet	Importance Triglyceride Phenotype
lysylisoleucine	0.0793375	5.58788
glycylleucine	0	5.32799
glycylalanine	-0.421862	4.89765
methyl.alpha.glucopyranoside	1.0858	4.45589
glycylphenylalanine	-1.40859	4.44581
lysylleucine	-0.575055	4.23199
threonylleucine	0.352219	4.23057
glycylisoleucine	1.0005	3.89002
putrescine	-1.71751	3.62246
2.oleoyl.GPE..18.1.	-0.467652	3.51891
asparagylleucine	0	3.31982
2.palmitoleoyl.GPC..16.1.	-1.0005	3.30154
X...15494	-1.56863	3.08548
2.linoleoyl.GPC..18.2.	-1.3147	3.05182
X...19378	1.40137	3.05094
X...11584	1.07028	2.77359
alanylleucine	0	2.71897
glycyltryptophan	0	2.71137
pipecolate	-0.117445	2.68981
X...15666	-1.88099	2.57544
2.linoleoyl.GPE..18.2.	-1.0005	2.56517
glycylvaline	1.0005	2.53367
kynurenine	-1.52364	2.19666
ribose.5.phosphate	-1.0005	2.18075
X...19373	-1.65916	2.17523
sarcosine..N.Methylglycine.	0	2.06063
X...18889	1.0005	2.00883
2.palmitoleoyl.GPE..16.1.	-1.0005	1.88688
adenosine	1.40137	1.85336
cysteine	0	1.85227
prolylphenylalanine	1.0005	1.83573
phosphate	0.128038	1.82623
2.palmitoleoylglycerophosphoinositol	-0.734562	1.80537
alanylvaline	-1.0005	1.77774
2.oleoyl.GPC..18.1.	0	1.73254
5.6.dihydrouracil	0.637812	1.70019
glutarate..pentanedioate.	1.0005	1.67551
kynurenate	1.40553	1.67535
2.oleoylglycerophosphoserine	1.0005	1.65089
2.hydroxyglutarate	1.0005	1.65067
S.methylcysteine	0.049113	1.63503
linolenate..18.3n3.or.3n6.	0.0619833	1.62494
glutamine.leucine	-0.563974	1.61826
2.deoxyguanosine	-0.0257087	1.56379
arginine	-0.634023	1.54932
N.acetylmethionine	-1.0005	1.5235
X...14457	1.0005	1.52304
maltose	4.57183	1.5039
N.acetylthreonine	-0.968478	1.48244
pyridoxate	0.809866	1.46803
prolylglutamine	0	1.45464
gamma.aminobutyrate..GABA.	-0.165101	1.44131
2.palmitoyl.GPC..16.0.	-0.697803	1.43375
phenylalanylleucine	0.232502	1.41934
maltopentaose	-1.38809	1.4185
X...15259	1.0005	1.41563
glutamine	-0.064261	1.41563
1.myristoylglycerophosphoethanolamine	-1.40137	1.41563
1.palmitoleoylglycerophosphoethanolamine	-1.596	1.41563
xanthurenate	-1.0005	1.41249
glycerol.3.phosphate..G3P.	-1.73324	1.41249
prolylglutamate	-1.35939	1.40468
arginylleucine	0	1.36208
X...19751	-1.0005	1.358
Isobar..UDP.acetylglucosamine..UDP.acetylgalactosamine	-1.0005	1.34285
phenylglucopyranoside	-0.741619	1.3142
X...19364	1.41563	1.30666
gluconate	-1.28968	1.29554
3.hydroxyisobutyrate	-1.01363	1.27045
X...14272	0.197624	1.26306
sorbitol	-1.0005	1.24385
pantothenate..Vitamin.B5.	-0.382529	1.22803
N6.methyladenosine	-1.0005	1.20557
N.acetylaspartate..NAA.	1.61081	1.17324
isoleucine	-0.0672674	1.16878
X...13452	4.51535	1.0005
nicotinamide-ribonucleotide	2.17363	1.0005
betaine	1.9591	1.0005
13.HODE...9.HODE	1.54821	1.0005
1.oleoyl.GPI..18.1.	1.45483	1.0005
1.palmitoleoyl.GPC.16.1.	1.42717	1.0005
palmitate..16.0.	1.36106	1.0005
glucose	1.0005	1.0005
serylleucine	1.0005	1.0005
X...11787	1.0005	1.0005
X...14458	1.0005	1.0005
X...16171	1.0005	1.0005
alpha.glutamylvaline	0.896618	1.0005
pentadecanoate..15.0.	0.725022	1.0005
1-linoleoyl-GPC-18.2.	0.619166	1.0005
lysine	0.596434	1.0005
xylonate	0.455562	1.0005
stearate..18.0.	0.447258	1.0005
erythronate	0.431371	1.0005
mannitol	0.142859	1.0005
X...14904	0.0788113	1.0005
glycylthreonine	0.0719818	1.0005
nicotinamide.riboside	0	1.0005
pro.pro.pro	0	1.0005
X...13529	-0.0551856	1.0005
xylitol	-0.0672674	1.0005
X...19265	-0.328871	1.0005
1.palmitoyl.GPC..16.0.	-0.36443	1.0005
X...15856	-0.540817	1.0005
1.linoleoyl.GPI.18.2.	-0.577508	1.0005
3.4.dihydroxyphenylethanol	-0.680157	1.0005
X...15458	-0.714727	1.0005
X...19502	-0.834051	1.0005
gamma.glutamylvaline	-0.870718	1.0005
1.oleoylglycerophosphoserine	-0.928877	1.0005
1.linoleoyl.GPE..18.2.	-1.0005	1.0005
AMP	-1.0005	1.0005
glutamate	-1.0005	1.0005
tryptophan	-1.0005	1.0005
X...11585	-1.0005	1.0005
X...14441	-1.0005	1.0005
X...15267	-1.0005	1.0005
17.methylstearate	-1.24614	1.0005
4.methyl.2.oxopentanoate	-1.28323	1.0005
mannose.1.phosphate	-1.41043	1.0005
NAD.	-1.41402	1.0005
3.phosphoglycerate	-1.65916	1.0005
1.stearoyl.GPE..18.0.	-1.73994	1.0005
methionine	1.0005	0.996188
X...11687	-1.0005	0.944059
uridine.2.3.cyclic.monophosphate	-1.38269	0.915911
guanosine.2.3.cyclic.monophosphate	-0.542519	0.896618
sebacate/decanedioate	3.11965	0.850698
2.linoleoylglycerophosphoinositol	0.912474	0.808483
5.6.dihydroxyindole	1.0005	0.782596
X...13007	1.64743	0.759408
prolylserine	-1.0005	0.731322
X...15247	-1.0005	0.7091
methionine.sulfoxide	0.0473431	0.686156
1.palmitoyl.GPE..16.0.	0.133514	0.673267
fructose	0	0.63779
beta.alanine	-1.41073	0.632582
ornithine	-1.4098	0.606255
X...10445	-1.0005	0.595381
sucrose	-1.65221	0.569651
X...14384	-1.0005	0.554437
1.myristoyl.GPC..14.0.	-1.5725	0.525298
deoxycarnitine	-1.41367	0.492426
X...12093	-1.63542	0.471457
4.hydroxybutyrate..GHB.	0	0.439394
X...11611	0.00400644	0.417833
X...13528	-0.485955	0.377991
X...15559	-0.317426	0.369611
adenylosuccinate	0	0.359931
X...18493	-1.23299	0.34711
histidine	1.40859	0.333352
2.aminobutyrate	0	0.321274
X...15798	-1.41479	0.319963
propionylcarnitine..C3.	-1.0005	0.318015
ribitol	-1.0005	0.301525
N.acetyl.beta.alanine	-0.443857	0.292981
gamma.glutamyltyrosine	-1.37646	0.284648
X...19366	0	0.277972
X...11532	-1.38809	0.277361
citrate	0.320027	0.269683
X...15472	-1.358	0.245777
X...18341	-1.89305	0.216197
prolylalanine	-0.243217	0.198292
1.methyladenosine	-0.406405	0.119672
3.methyl.2.oxovalerate	0.0506985	0.108466
dodecanedioate	5.53571	0.0940725
uracil	1.48607	0.0940725
maltotriose	0.399075	0.073979
1.linoleoylglycerophosphoserine	-0.795116	0.0461758
3.AMP	-1.0005	0.0191847
caprate	9.36727	0
caprylate	6.13365	0
3-hydroxysebacate	5.35923	0
gamma-tocopherol	4.95113	0
carnitine	2.69882	0
fructose-6-phosphate	1.9817	0
X...18472	1.92371	0
arabonate	1.57822	0
X...11905	1.40553	0
linoleate..18.2n6.	1.38809	0
glucose.6.phosphate	1.37092	0
5.methylthioadenosine..MTA.	1.358	0
1.methylhistidine	1.07923	0
3.aminoisobutyrate	1.0005	0
glycerol	1.0005	0
homoserine..homoserine.lactone.	1.0005	0
inositol.1.phosphate..I1P.	1.0005	0
lactate	1.0005	0
myristate..14.0.	1.0005	0
phosphoenolpyruvate..PEP.	1.0005	0
X...13671	1.0005	0
X...15433	1.0005	0
X...11715	0.93618	0
5.dodecenoate..12.1n7.	0.763826	0
biopterin	0.614076	0
spermidine	0.342879	0
glycylproline	0.258924	0
maltotetraose	0.233827	0
campesterol	0.221324	0
malate	0.216546	0
nonadecanoate..19.0.	0.0523425	0
1.palmitoyl.GPI..16.0.	0	0
alanine	0	0
glycine	0	0
mannose	0	0
n.butyl.oleate	0	0
threonine	0	0
X...15429	0	0
X...15904	0	0
X...16439	0	0
X...17501	-0.140721	0
3..4.hydroxyphenyl.lactate..HPLA.	-0.200004	0
10.heptadecenoate..17.1n7.	-0.309556	0
leucine	-0.366488	0
1.palmitoleoyl.GPI.16.1.	-0.502656	0
N.acetylglucosamine	-0.510619	0
glycerol.2.phosphate	-0.552915	0
X...15270	-0.624567	0
isoxanthopterin	-0.653068	0
glycyllysine	-0.676549	0
S.adenosylhomocysteine..SAH.	-0.729521	0
X...15563	-0.74682	0
ethanolamine	-0.926068	0
3.phosphoserine	-1.0005	0
allantoin	-1.0005	0
arabitol	-1.0005	0
cystine	-1.0005	0
prolylproline	-1.0005	0
pyrophosphate..PPi.	-1.0005	0
stearamide	-1.0005	0
succinate	-1.0005	0
X...16165	-1.0005	0
X...19503	-1.0005	0
nicotinamide	-1.25195	0
X...13230	-1.29554	0
cytidine	-1.30733	0
adenine	-1.32533	0
X...16784	-1.32819	0
tyrosine	-1.35418	0
methylphosphate	-1.41145	0
threitol	-1.41429	0
X...15264	-1.41429	0
gamma.glutamylleucine	-1.41563	0
1.methylguanosine	-1.49422	0
guanosine	-1.63517	0
biliverdin	-2.2217	0
urea	0.289832	-0.0303939
caproate	9.66112	-0.0743296
CMP	1.09091	-0.0830458
X...13504	-0.393002	-0.0830458
phosphoethanolamine..PE.	-1.96148	-0.0940725
2.oleoylglycerophosphoinositol	1.25084	-0.108466
ribose	0	-0.108466
alpha.hydroxyisovalerate	-0.540976	-0.178917
serine	-1.0005	-0.18267
beta.hydroxypyruvate	-0.447258	-0.235416
methylpalmitate..15.or.2.	1.0005	-0.245777
2.myristoylglycerophosphoethanolamine	-1.2754	-0.247846
9.10.hydroxyoctadec.12.Z..enoic.acid	1.2883	-0.271344
argininosuccinate	0	-0.279501
phenylalanine	-1.41073	-0.359931
beta.sitosterol	1.66601	-0.578589
eicosenoate..20.1n9.or.1n11.	0.289512	-0.694976
dihydrobiopterin	2.96742	-0.824121
proline	-1.0005	-0.968951
X...11538	-1.29749	-0.989422
X...19246	4.16299	-1.0005
X...17008	3.45011	-1.0005
quinate	2.49793	-1.0005
X…12339	2.36537	-1.0005
myristoleate..14.1n5.	1.59231	-1.0005
N.acetylserine	1.48844	-1.0005
3.hydroxybutyrate..BHBA.	1.39405	-1.0005
uridine	1.2979	-1.0005
urate	1.0005	-1.0005
X...19380	0.747252	-1.0005
glycerophosphorylcholine..GPC.	0.68914	-1.0005
trehalose	0.601018	-1.0005
4.hydroxy.2.oxoglutaric.acid	0.546996	-1.0005
margarate..17.0.	0.49477	-1.0005
pseudouridine	0.483968	-1.0005
N.acetylglucosamine.6.phosphate	0.378757	-1.0005
13.methylmyristic.acid	0.327672	-1.0005
palmitoleate..16.1n7.	0.215046	-1.0005
alpha.ketoglutarate	0.164495	-1.0005
asparagylisoleucine	0	-1.0005
fumarate	0	-1.0005
X...15381	0	-1.0005
X...16987	0	-1.0005
X...15245	-0.0672674	-1.0005
xanthosine	-0.160572	-1.0005
riboflavin..Vitamin.B2.	-0.200004	-1.0005
X...14314	-0.277361	-1.0005
homocysteine	-0.489536	-1.0005
sedoheptulose.7.phosphate	-0.543995	-1.0005
inosine	-0.602699	-1.0005
orotate	-0.686965	-1.0005
5.oxoproline	-0.75388	-1.0005
X...16271	-0.805296	-1.0005
1.oleoyl.GPC..18.1.	-1.0005	-1.0005
3.hydroxypropanoate	-1.0005	-1.0005
ergosterol	-1.0005	-1.0005
erythritol	-1.0005	-1.0005
hypoxanthine	-1.0005	-1.0005
isoleucylaspartate	-1.0005	-1.0005
X...13483	-1.0005	-1.0005
X...19466	-1.0005	-1.0005
X...14196	-1.06139	-1.0005
Isobar..ribulose.5.phosphate..xylulose.5.phosphate	-1.21357	-1.0005
glycerophosphoethanolamine	-1.40845	-1.0005
nicotinate	-1.41563	-1.0005
dopamine	-1.60455	-1.0005
methyl.4.hydroxybenzoate	-1.62088	-1.0005
X...16774	-1.64676	-1.0005
cystathionine	-1.86894	-1.0005
phosphocholine	0	-1.04879
X...18787	2.52648	-1.07138
aspartate	1.30062	-1.23434
X...15558	-1.0005	-1.25374
1.oleoyl.GPE..18.1.	1.85341	-1.25712
valine	-0.394328	-1.27524
FAD	-1.0005	-1.28852
oleate..18.1n9.	0.581453	-1.28852
acetylcarnitine..C2.	-0.296739	-1.28852
2.methylcitrate	0.113495	-1.31812
X...15562	-1.41073	-1.31812
ribulose	1.0005	-1.3211
asparagine	0.4905	-1.34285
X...13509	-0.834913	-1.34285
2.hydroxybutyrate..AHB.	-1.40137	-1.3631
pyruvate	-0.719266	-1.36565
laurate	9.39745	-1.37328
3.ureidopropionate	-1.32689	-1.37967
3-hydroxydecanoate	1.94836	-1.38809
glycerate	0	-1.38809
X...12450	8.39474	-1.39405
xanthine	-0.998806	-1.40468
tyrosylglutamate	-1.28259	-1.40468
mannose.6.phosphate	0.945055	-1.4098
X...11725	-1.26112	-1.4098
N.acetylarginine	0	-1.41318
dihydoxyphenylalanine..L.DOPA.	-1.0005	-1.41563
X...15460	1.6898	-1.53602
X...19561	-1.0005	-1.56776
myo.inositol	-0.574461	-1.58044
N.acetylphenylalanine	-1.0005	-1.69112
X...15117	1.43035	-1.72363
X...14364	0	-1.83904
2.palmitoyl.GPE..16.0.	1.06979	-1.86225
3.hydroxykynurenine	0.25299	-1.94512

## Sheet: Supplemental Table 3
Significant at p<0.05
Low concentration
Intermediate concentration
High concentration
			ANOVA p-value	ANOVA p-value	ANOVA p-value	Triglyceride Correlation	Triglyceride Correlation	Reaction Norm Contrasts, Students T-test	Reaction Norm Contrasts, Students T-test	Reaction Norm Contrasts, Students T-test	Reaction Norm Means	Reaction Norm Means	Reaction Norm Means
compound name	Super Pathway	Sub Pathway	Diet_p	reaction norm category_p	reaction norm category*Diet_p	TAG_p	TAG_corr	F>N	0	F<N	F>N_lsmean	0_lsmean	F<N_lsmean	Pathway Sort Order	Platform	Comp ID	KEGG	HMDB	PUBCHEM	Chemical ID	CAS	RI	Mass	Biochemical Name
glycine	Amino acid	Glycine, serine and threonine metabolism	0.939246	0.0118531	0.193941	0.180625	-0.205099	B	A	B	0.922858	1.08495	0.915956	1	GC/MS	11777	C00037	HMDB00123	5257127;750	340	56-40-6;	1166	101.9	glycine
sarcosine (N-Methylglycine)	Amino acid	Glycine, serine and threonine metabolism	0.192318	0.0636142	0.62746	0.813777	0.121067							2	GC/MS	1516	C00213	HMDB00271	1088;7311726	1023	107-97-1;	1182.9	116	sarcosine (N-Methylglycine)
beta-hydroxypyruvate	Amino acid	Glycine, serine and threonine metabolism	0.173563	0.255263	0.439908	0.0530874	-0.493501							7	GC/MS	15686	C00168	HMDB01352	964	100000055	1113-60-6;3369-79-7;	1425.1	221	beta-hydroxypyruvate
serine	Amino acid	Glycine, serine and threonine metabolism	0.398494	0.0262213	0.322029	0.0418107	-0.458786	A	A	B	1.10449	1.09654	0.867711	8	GC/MS	1648	C00065	HMDB00187	5951;6857581	503	56-45-1;	1389.1	204	serine
N-acetylserine	Amino acid	Glycine, serine and threonine metabolism	0.202126	0.300196	0.490437	0.0991482	-0.875875							10	GC/MS	37076		HMDB02931	65249	100001851	97-14-3;	1526	218	N-acetylserine
homoserine (homoserine lactone)	Amino acid	Glycine, serine and threonine metabolism	0.716336	0.0727797	0.66341	0.344999	-1.54906							12	GC/MS	23642	C00263	HMDB00719	12647;6971022	100000458	672-15-1;	1471	218.1	homoserine
3-phosphoserine	Amino acid	Glycine, serine and threonine metabolism	0.778995	0.743287	0.925009	0.51164	-0.353691							16	GC/MS	543	C01005	HMDB00272		133	407-41-0;	1777.6	356.1	3-phosphoserine
threonine	Amino acid	Glycine, serine and threonine metabolism	0.246524	0.565475	0.455408	0.976202	-0.00774346							17	LC/MS pos	1284	C00188	HMDB00167	6971019;6288	564	72-19-5;	713	120.1	threonine
N-acetylthreonine	Amino acid	Glycine, serine and threonine metabolism	0.454285	0.126124	0.269664	0.975589	-0.0107047							18	LC/MS pos	33939	C01118		4651717	100001274	17093-74-2;	1497	162.1	N-acetylthreonine
betaine	Amino acid	Glycine, serine and threonine metabolism	0.460905	0.130168	0.877051	0.277834	-1.18685							21	LC/MS pos	3141	C00719	HMDB00043	247	799	107-43-7;	721	118.2	betaine
aspartate	Amino acid	Alanine and aspartate metabolism	0.845718	0.0679662	0.805649	0.776978	-0.256512							24	GC/MS	15996	C00049	HMDB00191	5960	234	56-84-8;	1529.7	232	aspartate
asparagine	Amino acid	Alanine and aspartate metabolism	0.0162041	0.372756	0.325696	0.180651	-0.341023							25	LC/MS pos	512	C00152	HMDB00168	6267;6992089	917	70-47-3;	669	133.1	asparagine
beta-alanine	Amino acid	Alanine and aspartate metabolism	0.242845	0.835716	0.507386	0.930719	-0.0298971							28	GC/MS	55	C00099	HMDB00056	239;4755801	244	56-41-7;107-95-9;	1451.8	174	beta-alanine
3-ureidopropionate	Amino acid	Alanine and aspartate metabolism	0.159397	0.135551	0.764165	0.784404	0.141706							30	LC/MS pos	3155	C02642	HMDB00026	111	1053	462-88-4;	1062	133.1	3-ureidopropionate
N-acetyl-beta-alanine	Amino acid	Alanine and aspartate metabolism	0.438203	0.602001	0.537768	0.387593	-0.369302							32	GC/MS	37432	C01073		76406	100002102	3025-95-4;	1420	158	N-acetyl-beta-alanine
alanine	Amino acid	Alanine and aspartate metabolism	0.290109	0.0429183	0.794704	0.0980482	-0.499421	A	A	B	1.00782	1.0529	0.736544	33	GC/MS	1126	C00041	HMDB00161	5950;7311724	811	56-41-7;	1147.6	115.9	alanine
N-acetylaspartate (NAA)	Amino acid	Alanine and aspartate metabolism	0.0728055	0.03303	0.712318	0.256479	-0.427282	A	AB	B	1.23233	1.10471	0.825156	36	LC/MS pos	22185	C01042	HMDB00812	65065	100000787	997-55-7;997-55-7 ;	1222	176.1	N-acetylaspartate (NAA)
glutamate	Amino acid	Glutamate metabolism	0.901935	0.282411	0.270742	0.718989	0.134977							41	LC/MS pos	57	C00025	HMDB03339	611	561	56-86-0;	700	148.1	glutamate
glutamine	Amino acid	Glutamate metabolism	0.596636	0.940219	0.497516	0.425415	-0.227882							47	LC/MS pos	53	C00064	HMDB00641	5961	563	56-85-9;	684	147.2	glutamine
gamma-aminobutyrate (GABA)	Amino acid	Glutamate metabolism	0.0907158	0.0992432	0.84397	0.275338	-0.602876							49	GC/MS	1416	C00334	HMDB00112	6992099;119	141	56-12-2;	1539.7	304.1	gamma-aminobutyrate (GABA)
histidine	Amino acid	Histidine metabolism	0.466815	0.055267	0.791095	0.132312	-0.565426							56	LC/MS neg	59	C00135	HMDB00177	773;3651426	355	5934-29-2;	757	154.1	histidine
1-methylhistidine	Amino acid	Histidine metabolism	0.363885	0.570107	0.830732	0.205001	-0.34785							61	GC/MS	30460	C01152	HMDB00001	92105;7020397	100001051	332-80-9;	1757.7	196	1-methylhistidine
glutarate (pentanedioate)	Amino acid	Lysine metabolism	0.651992	0.246741	0.714891	0.0300659	-5.71419							74	GC/MS	396	C00489	HMDB00661	4418048	339	110-94-1;	1433.6	261	glutarate (pentanedioate)
lysine	Amino acid	Lysine metabolism	0.499416	0.581009	0.175067	0.195199	-0.269749							80	LC/MS pos	1301	C00047	HMDB00182	5962	407	56-87-1;	603	147.2	lysine
pipecolate	Amino acid	Lysine metabolism	0.557415	0.0321063	0.528739	0.999078	0.000417211	B	AB	A	0.9065	1.17275	1.30463	85	GC/MS	1444	C00408	HMDB00070	849	1025	4043-87-2;	1396.1	156	pipecolate
phenylalanine	Amino acid	Phenylalanine & tyrosine metabolism	0.342367	0.218987	0.19044	0.563587	-0.132129							95	LC/MS pos	64	C00079	HMDB00159	6925665;6140	460	63-91-2;	2056	166.1	phenylalanine
tyrosine	Amino acid	Phenylalanine & tyrosine metabolism	0.501673	0.828249	0.420869	0.566133	-0.509805							112	LC/MS pos	1299	C00082	HMDB00158	6057;6942100	815	60-18-4;	1516	182.1	tyrosine
3-(4-hydroxyphenyl)lactate (HPLA)	Amino acid	Phenylalanine & tyrosine metabolism	0.41984	0.440626	0.157709	0.063171	-1.84621							113	LC/MS neg	32197	C03672	HMDB00755	9378	240	6482-98-0;	1395	181.1	3-(4-hydroxyphenyl)lactate
5,6-dihydroxyindole	Amino acid	Phenylalanine & tyrosine metabolism	0.428448	0.643502	0.954273	0.778341	0.3143							114	GC/MS	40037	C05578	HMDB04058	114683	100003071	3131-52-0;	1853.8	365.1	5,6-dihydroxyindole
dihydoxyphenylalanine (L-DOPA)	Amino acid	Phenylalanine & tyrosine metabolism	0.965351	0.869112	0.492122	0.564037	-0.277578							115	GC/MS	1576	C00355	HMDB00181	6971033;6047	1129	59-92-7;63-84-3;	1929.2	218	dihydoxyphenylalanine (L-DOPA)
dopamine	Amino acid	Phenylalanine & tyrosine metabolism	0.607395	0.1824	0.12242	0.60806	-0.715222							124	GC/MS	12130	C03758	HMDB00073	681	1748	62-31-7;	1922	174	dopamine
N-acetylphenylalanine	Amino acid	Phenylalanine & tyrosine metabolism	0.863481	0.439112	0.705437	0.937451	0.0217329							138	LC/MS neg	33950	C03519	HMDB00512	74839	100001256	2018-61-3;	2590	206.2	N-acetylphenylalanine
xanthurenate	Amino acid	Tryptophan metabolism	0.422261	0.0449637	0.580446	0.409204	0.301181	AB	B	A	1.02628	0.81056	1.2228	164	LC/MS neg	15679	C02470	HMDB00881	5699	100000015	59-007;	1611	204.1	xanthurenate
kynurenate	Amino acid	Tryptophan metabolism	0.90599	0.0540153	0.857223	0.744544	0.278996							165	LC/MS neg	1417	C01717	HMDB00715	3845	98	492-27-3;	2243	188.1	kynurenate
kynurenine	Amino acid	Tryptophan metabolism	0.492681	0.0116747	0.239179	0.576554	-0.409892	B	A	AB	0.805358	1.68823	1.17614	166	LC/MS pos	15140	C00328	HMDB00684	161166;6971029	100000265	2922-83-0;	1902	209.1	kynurenine
tryptophan	Amino acid	Tryptophan metabolism	0.932918	0.99293	0.184717	0.875664	0.0336803							167	LC/MS pos	54	C00078	HMDB00929	6923516;6305	565	73-22-3;	2445	205.1	tryptophan
3-hydroxykynurenine	Amino acid	Tryptophan metabolism	0.926336	0.568229	0.430261	0.661439	0.254043							180	LC/MS pos	22110	C02794	HMDB00732	89	100000986	2147-61-7;	1453	225.1	3-hydroxykynurenine
3-methyl-2-oxovalerate	Amino acid	Valine, leucine and isoleucine metabolism	0.269943	0.0587373	0.988105	0.241582	0.642216							204	LC/MS neg	15676	C00671	HMDB03736	47	100000036	51829-07-3;	2106	129.2	3-methyl-2-oxovalerate
isoleucine	Amino acid	Valine, leucine and isoleucine metabolism	0.649908	0.0464518	0.242901	0.385317	-0.237476	A	AB	B	1.17586	1.04901	0.890122	211	LC/MS pos	1125	C00407	HMDB00172	791	376	73-32-5;	1614	132.1	isoleucine
leucine	Amino acid	Valine, leucine and isoleucine metabolism	0.792686	0.0944694	0.286818	0.484758	-0.203256							212	LC/MS pos	60	C00123	HMDB00687	7045798;6106	397	61-90-5;	1674	132.2	leucine
valine	Amino acid	Valine, leucine and isoleucine metabolism	0.991855	0.193855	0.298164	0.564131	-0.160792							221	LC/MS pos	1649	C00183	HMDB00883	6971018;6287	566	72-18-4;	1040	118.1	valine
3-hydroxyisobutyrate	Amino acid	Valine, leucine and isoleucine metabolism	0.245761	0.132219	0.905839	0.151141	-0.507166							223	GC/MS	1549	C06001	HMDB00336	11966314	111	2068-83-9;	1205	177.11	3-hydroxyisobutyrate
4-methyl-2-oxopentanoate	Amino acid	Valine, leucine and isoleucine metabolism	0.211063	0.0786467	0.864447	0.148525	0.75181							224	LC/MS neg	22116	C00233	HMDB00695	70	100000551	816-66-0;	2200	129.2	4-methyl-2-oxopentanoate
alpha-hydroxyisovalerate	Amino acid	Valine, leucine and isoleucine metabolism	0.107455	0.17883	0.490388	0.136495	-1.22172							229	GC/MS	33937		HMDB00407	99823	100001300	600-37-3;	1208	145.1	alpha-hydroxyisovalerate
cysteine	Amino acid	Cysteine, methionine, SAM, taurine metabolism	0.219699	0.503045	0.69768	0.434453	-0.323202							248	GC/MS	31453	C00097	HMDB00574	5862;6419722	800	52-90-4;56-89-3;	1560.1	218	cysteine
S-methylcysteine	Amino acid	Cysteine, methionine, SAM, taurine metabolism	0.0695591	0.735277	0.45378	0.786465	0.0889106							251	GC/MS	40262		HMDB02108	7058174;24417	100002749	1187-84-4;	1447.8	162.1	S-methylcysteine
cystine	Amino acid	Cysteine, methionine, SAM, taurine metabolism	0.397375	0.482731	0.581562	0.456865	-0.418454							252	GC/MS	31454	C00491	HMDB00192	595	279	56-89-3;	2015.3	218	cystine
cystathionine	Amino acid	Cysteine, methionine, SAM, taurine metabolism	0.589598	0.802124	0.345196	0.959877	-0.0242							253	GC/MS	15705	C02291	HMDB00099	4083111;834	310	535-34-2;	1979.6	218.1	cystathionine
methionine sulfoxide	Amino acid	Cysteine, methionine, SAM, taurine metabolism	0.797824	0.239142	0.684156	0.113833	-0.64512							254	LC/MS pos	18374	C02989	HMDB02005	158980;1548907	100000039	3226-65-1;	729	166.1	methionine sulfoxide
S-adenosylhomocysteine (SAH)	Amino acid	Cysteine, methionine, SAM, taurine metabolism	0.72787	0.129202	0.0614969	0.349088	0.368797							260	LC/MS neg	15948	C00021	HMDB00939		197	979-92-0;	1821	383.1	S-adenosylhomocysteine (SAH)
methionine	Amino acid	Cysteine, methionine, SAM, taurine metabolism	0.901719	0.0286671	0.199121	0.276107	-0.264095	A	AB	B	1.16104	1.01034	0.895089	261	LC/MS pos	1302	C00073	HMDB00696	6992087;6137	415	63-68-3;	1252	150.1	methionine
N-acetylmethionine	Amino acid	Cysteine, methionine, SAM, taurine metabolism	0.369345	0.135604	0.69677	0.565257	-0.530232							263	LC/MS neg	1589	C02712	HMDB11745	448580	1083	65-82-7;	1805	190.1	N-acetylmethionine
2-hydroxybutyrate (AHB)	Amino acid	Cysteine, methionine, SAM, taurine metabolism	0.694193	0.582057	0.500204	0.178985	-0.597573							265	GC/MS	21044	C05984	HMDB00008	440864	100000933	3347-90-8;	1169.4	130.9	2-hydroxybutyrate (AHB)
homocysteine	Amino acid	Cysteine, methionine, SAM, taurine metabolism	0.728255	0.753329	0.960775	0.233014	-0.643051							267	GC/MS	40266	C00155	HMDB00742	778	311	454-29-5;	1648.2	234	homocysteine
arginine	Amino acid	Urea cycle; arginine-, proline-, metabolism	0.514777	0.0420574	0.273054	0.0254321	-0.481115	A	A	B	1.06688	1.08023	0.8599	279	LC/MS neg	1638	C00062	HMDB00517	5246487;232	231	1119-34-2;	728	173.2	arginine
N-acetylarginine	Amino acid	Urea cycle; arginine-, proline-, metabolism	0.196583	0.158028	0.34342	0.749444	0.23097							281	LC/MS neg	33953	C02562	HMDB04620	67427;1615663	100001266	155-84-0;	1149	215.2	N-acetylarginine
ornithine	Amino acid	Urea cycle; arginine-, proline-, metabolism	0.123372	0.274272	0.495737	0.401	-0.591696							282	GC/MS	1493	C00077	HMDB03374	6262	444	3184-13-2;	1763.8	141.9	ornithine
urea	Amino acid	Urea cycle; arginine-, proline-, metabolism	0.362654	0.192411	0.774915	0.712976	0.397763							284	GC/MS	1670	C00086	HMDB00294	1176;16150869	533	57-13-6;	1223.9	171	urea
proline	Amino acid	Urea cycle; arginine-, proline-, metabolism	0.709883	0.0831591	0.228121	0.0047953	-0.589316							285	LC/MS pos	1898	C00148	HMDB00162	145742;6971047	480	147-85-3;	796	116.1	proline
argininosuccinate	Amino acid	Urea cycle; arginine-, proline-, metabolism	0.723007	0.708765	0.750107	0.829058	0.0811632							294	GC/MS	15497	C03406	HMDB00052	828	232	156637-58-0;	2157	446.3	argininosuccinate
2-aminobutyrate	Amino acid	Butanoate metabolism	0.313151	0.021592	0.539994	0.266606	0.533408							306	GC/MS	1577	C02261	HMDB00650	439691;6971251	1128	1492-24-6;	1215.7	130	2-aminobutyrate
5-methylthioadenosine (MTA)	Amino acid	Polyamine metabolism	0.256071	0.819003	0.871191	0.279421	-0.359141							309	LC/MS pos	1419	C00170	HMDB01173	439176	212	2457-80-9;	2427	298.1	5-methylthioadenosine (MTA)
putrescine	Amino acid	Polyamine metabolism	0.151215	0.0460641	0.656223	0.485687	-0.521117	A	A	B	1.29191	1.29678	0.584933	310	GC/MS	1408	C00134	HMDB01414		49	110-60-1;	1705.8	174	putrescine
spermidine	Amino acid	Polyamine metabolism	0.211777	0.25013	0.527371	0.659768	-0.0942578							313	LC/MS pos	485	C00315	HMDB01257	1102	50	124-20-9;	533	146.2	spermidine
5-oxoproline	Amino acid	Glutathione metabolism	0.831758	0.70933	0.783084	0.750092	-0.0930128							326	LC/MS pos	1494	C01879	HMDB00267	7405	1021	98-79-3;	1446	130.1	5-oxoproline
glycylvaline	Peptide	Dipeptide	0.908042	0.0450132	0.467144	0.632083	-0.463406							340	LC/MS pos	18357			2724807;6994979	100000487	1963-21-9;	1572	175.1	glycylvaline
glycylproline	Peptide	Dipeptide	0.406396	0.529831	0.13058	0.52945	-0.161351							345	LC/MS pos	22171		HMDB00721	3013625;6993386	100000976	704-15-4;	1115	173.1	glycylproline
glycylisoleucine	Peptide	Dipeptide	0.420967	0.0325829	0.951251	0.872104	-0.189452	A	AB	B	1.96517	1.33262	0.623567	346	LC/MS pos	36659				100001790	19461-38-2;	2080	189.1	glycylisoleucine
glycylleucine	Peptide	Dipeptide	0.766912	0.0211621	0.850144	0.763894	-0.277094	A	AB	B	1.81863	1.16877	0.725	347	LC/MS pos	34398	C02155	HMDB00759	92843;1548899	100001258	869-19-2;	2236	189.1	glycylleucine
glycyllysine	Peptide	Dipeptide	0.171043	0.406128	0.766216	0.853927	-0.0755474							348	GC/MS	41529			306144	100003514	31461-63-9;	2088.3	174.1	glycyllysine
glycylphenylalanine	Peptide	Dipeptide	0.437452	0.0602327	0.947445	0.954282	0.071233							351	LC/MS neg	33954			1549344;92953	100001268	3321-03-7;	2193	221.2	glycylphenylalanine
glycylthreonine	Peptide	Dipeptide	0.516968	0.146979	0.636298	0.986378	0.00914314							352	GC/MS	42050			351980	100003508	7093-70-1;	1911.1	174.1	glycylthreonine
glycyltryptophan	Peptide	Dipeptide	0.2687	0.0193187	0.828003	0.136087	-0.754614	A	B	B	1.29876	0.87283	0.714489	354	LC/MS pos	38151			1551340;92181	100002290	2189-26-6;	2542	262.4	glycyltryptophan
alanylvaline	Peptide	Dipeptide	0.382648	0.193922	0.847348	0.685929	0.830801							357	LC/MS pos	37084			137276	100001884	3303-45-5;	1513	189	alanylvaline
alanylleucine	Peptide	Dipeptide	0.701922	0.114894	0.96317	0.702116	-0.467834							361	LC/MS pos	37093			259583	100001890	1638-60-4;	2150	203	alanylleucine
asparagylisoleucine	Peptide	Dipeptide	0.612923	0.117543	0.981329	0.960167	-0.116229							374	LC/MS pos	42976				100003155		2070	246.2	asparagylisoleucine
asparagylleucine	Peptide	Dipeptide	0.409645	0.0751187	0.884628	0.970338	-0.0706167							375	LC/MS pos	42980				100003156		2170	246.2	asparagylleucine
glutamine-leucine	Peptide	Dipeptide	0.519616	0.117791	0.986037	0.903075	-0.271585							392	LC/MS pos	42994				100003160		2180	260.2	glutamine-leucine
prolylalanine	Peptide	Dipeptide	0.772604	0.0629699	0.812962	0.857557	0.263822							398	LC/MS pos	40705			418041	100003668	6422-36-2;	925	187.1	prolylalanine
prolylglutamine	Peptide	Dipeptide	0.838717	0.0409205	0.617433	0.820561	-0.569043	A	AB	B	3.48942	1.53172	0.8853	399	LC/MS pos	40659				100003672		823.5	244.2	prolylglutamine
prolylphenylalanine	Peptide	Dipeptide	0.952796	0.0493688	0.869256	0.887353	-0.373929	A	AB	B	3.65846	1.90223	0.858156	400	LC/MS pos	40684			5226097	100003677	13589-02-1;	2550	263.2	prolylphenylalanine
isoleucylaspartate	Peptide	Dipeptide	0.927921	0.109931	0.683966	0.694112	-0.490991							405	LC/MS pos	42982				100003166	510-791-9560;	1552	247.2	isoleucylaspartate
arginylleucine	Peptide	Dipeptide	0.382567	0.15556	0.822889	0.938926	0.109961							458	LC/MS pos	39995			333445	100003154	1188-24-5;	1620	288.3	arginylleucine
lysylisoleucine	Peptide	Dipeptide	0.403752	0.0226949	0.841276	0.812837	-0.336144	A	AB	B	2.33629	1.50929	0.650156	509	LC/MS pos	40056				100003195	20556-13-2;	1474	260.2	lysylisoleucine
lysylleucine	Peptide	Dipeptide	0.410914	0.124626	0.927693	0.680779	1.13024							510	LC/MS pos	40020			4682588	100003196	7369-79-1;	1546	260.2	lysylleucine
phenylalanylleucine	Peptide	Dipeptide	0.474291	0.152924	0.903998	0.81904	0.127039							520	LC/MS neg	40192			4078229	100003200	3303-55-7;	4165.3	277.2	phenylalanylleucine
serylleucine	Peptide	Dipeptide	0.346209	0.121503	0.907056	0.9102	-0.13898							523	LC/MS pos	40066				100003202	6665-16-3;	2106	219.2	serylleucine
threonylleucine	Peptide	Dipeptide	0.545406	0.0671906	0.957346	0.798541	-0.620708							527	LC/MS neg	40051			4420322	100003204	50299-12-2;	1952	231.2	threonylleucine
tyrosylglutamate	Peptide	Dipeptide	0.702175	0.283723	0.667576	0.957654	0.0398903							533	LC/MS pos	42953				100003251		1558	311.2	tyrosylglutamate
alpha-glutamylvaline	Peptide	Dipeptide	0.815884	0.23063	0.807634	0.916658	0.139007							569	LC/MS pos	40488			433630	100003633	5879-06-1;	1597	247.1	alpha-glutamylvaline
prolylglutamate	Peptide	Dipeptide	0.604707	0.220778	0.74733	0.86793	0.0609983							570	LC/MS pos	41381			3563697	100003673	67644-00-2;	926.6	245.1	prolylglutamate
prolylproline	Peptide	Dipeptide	0.833271	0.280107	0.749244	0.837894	0.12742							571	LC/MS pos	40731			11902928;11622593	100003678	999-99-9;	1500	213.1	prolylproline
prolylserine	Peptide	Dipeptide	0.812957	0.0522863	0.845682	0.942712	-0.0795741							572	LC/MS neg	40714			7408257;7408258	100003679	71835-80-8;	842	201.2	prolylserine
glycylalanine	Peptide	Dipeptide	0.857769	0.0426128	0.495623	0.4512	-0.821153	A	AB	B	1.67128	1.04356	0.493589	598	GC/MS	41886			11947547;98153	100003507	3695-73-6;	1720.3	174.1	glycylalanine
gamma-glutamylvaline	Peptide	gamma-glutamyl	0.0457316	0.585212	0.812033	0.431597	-0.406264							638	LC/MS pos	32393		HMDB11172		100001126	2746-34-1;	2040	247.2	gamma-glutamylvaline
gamma-glutamylleucine	Peptide	gamma-glutamyl	0.381981	0.425185	0.663377	0.595779	0.186934							640	LC/MS pos	18369		HMDB11171	151023	1268	2566-39-4;	2744	261.2	gamma-glutamylleucine
gamma-glutamyltyrosine	Peptide	gamma-glutamyl	0.105278	0.808279	0.775491	0.953028	-0.0303807							649	LC/MS pos	2734			94340	1102	7432-23-7;	2073	311.2	gamma-glutamyltyrosine
pro-pro-pro	Peptide	Polypeptide	0.785734	0.28283	0.820574	0.963222	-0.0218308							671	LC/MS pos	40654			4475718	100003708	19285-44-0;	1720.1	310.2	pro-pro-pro
N-acetylglucosamine	Carbohydrate	Aminosugars metabolism	0.677753	0.48317	0.98091	0.669991	0.231181							694	GC/MS	15095	C00140	HMDB00215	24139	100000281	7512-17-6;	1903.3	245	N-acetylglucosamine
N-acetylglucosamine 6-phosphate	Carbohydrate	Aminosugars metabolism	0.755754	0.766069	0.622083	0.820413	0.153407							696	GC/MS	15107	C00357	HMDB02817	10040501	1213	102029-88-9;	2096.2	387.2	N-acetylglucosamine 6-phosphate
erythronate*	Carbohydrate	Aminosugars metabolism	0.0828894	0.422252	0.780048	0.246832	0.935925							698	GC/MS	33477		HMDB00613	2781043	100001320	88759-55-1;	1546.9	292.1	erythronate*
Isobar: UDP-acetylglucosamine, UDP-acetylgalactosamine	Carbohydrate	Aminosugars metabolism	0.910172	0.755317	0.513644	0.829119	-0.0865864							702	LC/MS pos	38673				100002957		963	607.7	Isobar: UDP-acetylglucosamine, UDP-acetylgalactosamine
fructose	Carbohydrate	Fructose, mannose, galactose, starch, and sucrose metabolism	0.466626	0.171585	0.972179	0.740263	-0.326501							724	GC/MS	577	C00095	HMDB00660	5984	878	57-48-7;	1758	217	fructose
maltose	Carbohydrate	Fructose, mannose, galactose, starch, and sucrose metabolism	0.000218228	0.0819338	0.296521	0.520629	0.250021							735	GC/MS	15806	C00208	HMDB00163	439341	913	6363-53-7;	2142.1	204.1	maltose
mannitol	Carbohydrate	Fructose, mannose, galactose, starch, and sucrose metabolism	0.304292	0.0529759	0.26125	0.377338	-4.51877							736	GC/MS	15335	C00392	HMDB00765	6251	100000277	69-65-8;	1839	319.1	mannitol
mannose	Carbohydrate	Fructose, mannose, galactose, starch, and sucrose metabolism	0.277144	0.109553	0.985706	0.946614	0.0634384							740	GC/MS	584	C00159	HMDB00169	161658	803	3458-28-4;	1753.5	203.9	mannose
mannose-1-phosphate	Carbohydrate	Fructose, mannose, galactose, starch, and sucrose metabolism	0.957367	0.0175932	0.903071	0.228822	-0.299247	B	A	B	0.919433	1.13593	0.818967	741	GC/MS	33868	C00636	HMDB06330		293	71888-67-0;	1708	217.1	mannose-1-phosphate
mannose 6-phosphate	Carbohydrate	Fructose, mannose, galactose, starch, and sucrose metabolism	0.20857	0.265527	0.773074	0.146473	-0.569302							742	GC/MS	1470	C00275	HMDB01078		294	70442-25-0;104872-94-8;	2035.9	387.2	mannose-6-phosphate
sorbitol	Carbohydrate	Fructose, mannose, galactose, starch, and sucrose metabolism	0.538277	0.219728	0.947426	0.831365	0.302378							748	GC/MS	15053	C00794	HMDB00247	107428	506	6706-59-8;	1843	319.1	sorbitol
sucrose	Carbohydrate	Fructose, mannose, galactose, starch, and sucrose metabolism	0.376357	0.824318	0.734711	0.583631	-2.19631							752	GC/MS	1519	C00089	HMDB00258	5988	935	57-50-1;	2136.1	361.1	sucrose
trehalose	Carbohydrate	Fructose, mannose, galactose, starch, and sucrose metabolism	0.149862	0.656326	0.873204	0.932048	-0.0315501							754	GC/MS	15573	C01083	HMDB00975	7427	915	6138-23-4;	2174.9	361.2	trehalose
maltotriose	Carbohydrate	Fructose, mannose, galactose, starch, and sucrose metabolism	0.829492	0.0994122	0.664629	0.220983	0.662455							755	GC/MS	27723	C01835	HMDB01262	439586	100000276	1109-28-0;	2368.3	361.2	maltotriose
maltotetraose	Carbohydrate	Fructose, mannose, galactose, starch, and sucrose metabolism	0.133051	0.374087	0.683879	0.656709	0.329876							763	LC/MS neg	15910	C02052	HMDB01296	446495	100000275	34612-38-9;	965	665.1	maltotetraose
maltopentaose	Carbohydrate	Fructose, mannose, galactose, starch, and sucrose metabolism	0.621059	0.35751	0.696691	0.492871	-0.316511							764	LC/MS neg	35163	C06218	HMDB12254	3710145	100001447	34620-76-3;	1100	827.1	maltopentaose
glycerate	Carbohydrate	Glycolysis, gluconeogenesis, pyruvate metabolism	0.649096	0.860353	0.57441	0.562774	0.332708							788	GC/MS	1572	C00258	HMDB00139	752	1052	600-19-1;	1360.7	189	glycerate
glucose 6-phosphate	Carbohydrate	Glycolysis, gluconeogenesis, pyruvate metabolism	0.0667406	0.639772	0.571234	0.336439	-0.415669							791	GC/MS	31260	C00668	HMDB01401		291	103192-55-8;	2042.7	387.2	glucose-6-phosphate (G6P)
glucose	Carbohydrate	Glycolysis, gluconeogenesis, pyruvate metabolism	0.0322058	0.0187143	0.265448	0.0649128	-0.373016	AB	A	B	1.00708	1.12111	0.882767	793	GC/MS	20488	C00031	HMDB00122	79025	572	50-99-7;	1866.8	217.1	glucose
fructose 6-phosphate	Carbohydrate	Glycolysis, gluconeogenesis, pyruvate metabolism	0.00985067	0.915331	0.37428	0.58984	-0.336038							796	GC/MS	12021	C05345	HMDB00124		1232	103213-47-4;	1994.9	315.1	fructose-6-phosphate
3-phosphoglycerate	Carbohydrate	Glycolysis, gluconeogenesis, pyruvate metabolism	0.424602	0.16603	0.791194	0.147358	-0.665806							801	GC/MS	1414	C00597	HMDB00807		132	80731-10-8;	1754	299	3-phosphoglycerate
phosphoenolpyruvate (PEP)	Carbohydrate	Glycolysis, gluconeogenesis, pyruvate metabolism	0.247855	0.666945	0.493486	0.0938788	-0.932529							806	GC/MS	597	C00074	HMDB00263	1005	463	10526-80-4;	1595.4	369	phosphoenolpyruvate (PEP)
pyruvate	Carbohydrate	Glycolysis, gluconeogenesis, pyruvate metabolism	0.461881	0.0662607	0.49102	0.120982	-1.26614							807	GC/MS	599	C00022	HMDB00243	107735	823	127-17-3;	1130.6	217	pyruvate
lactate	Carbohydrate	Glycolysis, gluconeogenesis, pyruvate metabolism	0.10998	0.128725	0.797241	0.251254	-0.730053							808	GC/MS	527	C00186	HMDB00190	612	482	79-33-4;	1102.8	116.9	lactate
arabitol	Carbohydrate	Nucleotide sugars, pentose metabolism	0.418859	0.151377	0.530188	0.512404	-0.329624							822	GC/MS	38075	C00474	HMDB01851	94154	100000012	7643-75-6;	1687.5	307.1	arabitol
ribitol	Carbohydrate	Nucleotide sugars, pentose metabolism	0.333598	0.0527653	0.865978	0.194952	-0.817685							824	GC/MS	15772	C00474	HMDB00508		100000406	488-81-3;	1692.4	217	ribitol
threitol	Carbohydrate	Nucleotide sugars, pentose metabolism	0.132937	0.17218	0.86907	0.73282	-0.21039							825	GC/MS	35854	C16884	HMDB04136	169019	100001419	2418-52-2;	1513	217.1	threitol
sedoheptulose-7-phosphate	Carbohydrate	Nucleotide sugars, pentose metabolism	0.147039	0.914471	0.868318	0.200648	-0.433797							827	GC/MS	35649	C05382	HMDB01068	616	100001628	2646-35-7;	2070	691.35	sedoheptulose-7-phosphate
gluconate	Carbohydrate	Nucleotide sugars, pentose metabolism	0.516021	0.0603498	0.522384	0.0109716	-0.912003							828	GC/MS	587	C00257	HMDB00625	10690	338	527-07-1;	1879.4	333	gluconate
ribose	Carbohydrate	Nucleotide sugars, pentose metabolism	0.332336	0.166983	0.915774	0.685183	-0.251031							830	GC/MS	12083	C00121	HMDB00283	5311110	914	50-69-1;	1652	204	ribose
ribose 5-phosphate	Carbohydrate	Nucleotide sugars, pentose metabolism	0.217184	0.0313756	0.871534	0.109176	-0.828193	A	AB	B	1.34171	1.0682	0.747744	833	GC/MS	561	C00117	HMDB00618	447634	19	18265-46-8;108321-05-7;	1928.4	315.1	ribose 5-phosphate
ribulose	Carbohydrate	Nucleotide sugars, pentose metabolism	0.590438	0.119343	0.827695	0.996777	0.0020114							835	GC/MS	35855	C00309	HMDB00621	79021	100000147	488-84-6;	1662	306.1	ribulose
Isobar: ribulose 5-phosphate, xylulose 5-phosphate	Carbohydrate	Nucleotide sugars, pentose metabolism	0.948369	0.327389	0.440522	0.430859	-0.481618							837	GC/MS	37288				100002179		1935	357.2	Isobar: ribulose 5-phosphate, xylulose 5-phosphate
xylitol	Carbohydrate	Nucleotide sugars, pentose metabolism	0.934478	0.436313	0.505985	0.388033	-0.252195							841	GC/MS	4966	C00379	HMDB02917	6912	543	87-99-0;	1677.6	307.2	xylitol
xylonate	Carbohydrate	Nucleotide sugars, pentose metabolism	0.0357576	0.164493	0.670716	0.752994	0.150517							846	GC/MS	35638	C05411		6602431	100001627	73686-31-7;	1722	292	xylonate
citrate	Energy	Krebs cycle	0.596397	0.331907	0.453546	0.874823	-0.139183							860	GC/MS	1564	C00158	HMDB00094	311	1124	77-92-9;	1763.4	273.1	citrate
2-methylcitrate	Energy	Krebs cycle	0.0374575	0.60934	0.663144	0.618289	0.341274							861	GC/MS	37483	C02225	HMDB00379	5460420	90	6061-96-7;	1778	287.1	2-methylcitrate
alpha-ketoglutarate	Energy	Krebs cycle	0.396478	0.528211	0.89437	0.569119	-0.68019							870	GC/MS	33453	C00026	HMDB00208	51	93	305-72-6;328-50-7;22202-68-2;	1779	419.1	alpha-ketoglutarate
succinate	Energy	Krebs cycle	0.816384	0.472624	0.126706	0.0738168	0.391946							871	GC/MS	1437	C00042	HMDB00254	1110	252	110-15-6;	1348	247	succinate
fumarate	Energy	Krebs cycle	0.794476	0.123556	0.455712	0.587179	-0.266376							875	GC/MS	1643	C00122	HMDB00134		330	100-17-8;	1382.1	245	fumarate
malate	Energy	Krebs cycle	0.91117	0.150179	0.557219	0.42061	-0.251548							879	GC/MS	1303	C00149	HMDB00156	525	409	6915-15-7;	1502	233	malate
phosphate	Energy	Oxidative phosphorylation	0.432454	0.0253811	0.601832	0.0129451	-0.731905	A	A	B	1.01732	1.08763	0.736856	883	GC/MS	11438	C00009	HMDB01429	1061	461	7664-38-2 ;	1307.7	298.9	phosphate
pyrophosphate (PPi)	Energy	Oxidative phosphorylation	0.864771	0.709753	0.390121	0.662339	-0.285055							884	GC/MS	2078	C00013	HMDB00250	644102	495	1466-09-3;2466-09-3;	1642.3	451	pyrophosphate (PPi)
linoleate (18:2n6)	Lipid	Essential fatty acid	0.427586	0.379777	0.517281	0.913392	-0.0342854							885	LC/MS neg	1105	C01595	HMDB00673	5280450	180	60-33-3;	5533	279.3	linoleate (18:2n6)
linolenate (18:3n3 or 3n6)	Lipid	Essential fatty acid	0.0133194	0.487827	0.399434	0.93187	0.0290581							885	LC/MS neg	1105	C01595	HMDB00673	5280450	180	60-33-3;	5533	279.3	linoleate (18:2n6)
caproate (6:0)	Lipid	Medium chain fatty acid	7.23206e-05	0.130983	0.228299	0.59584	0.668497							899	LC/MS neg	32489	C01585	HMDB00535	8892	926	142-62-1;	2766	115.2	caproate (6:0)
caprylate (8:0)	Lipid	Medium chain fatty acid	0.000186933	0.488177	0.682103	0.679129	0.613254							901	LC/MS neg	32492	C06423	HMDB00482	379	932	124-07-2;	4367	143.2	caprylate (8:0)
caprate (10:0)	Lipid	Medium chain fatty acid	2.9929e-07	0.551063	0.514368	0.472395	0.732754							903	LC/MS neg	1642	C01571	HMDB00511	2969	888	112-37-8;	5092	171.2	caprate (10:0)
laurate (12:0)	Lipid	Medium chain fatty acid	1.01642e-10	0.810658	0.92419	0.993597	0.00543828							906	LC/MS neg	1645	C02679	HMDB00638	3893	181	143-07-7;	5288	199.3	laurate (12:0)
5-dodecenoate (12:1n7)	Lipid	Medium chain fatty acid	0.117041	0.405967	0.893364	0.91807	0.0353048							907	LC/MS neg	33968		HMDB00529	5312378	100001232	2430-94-6;	5206	197.2	5-dodecenoate (12:1n7)
myristate (14:0)	Lipid	Long chain fatty acid	0.796108	0.874162	0.322291	0.491	-0.13638							912	GC/MS	1365	C06424	HMDB00806	11005	519	544-63-8;	1789.7	285.2	myristate (14:0)
myristoleate (14:1n5)	Lipid	Long chain fatty acid	0.00156653	0.365786	0.972485	0.45585	0.218699							913	LC/MS neg	32418	C08322	HMDB02000	5281119	100001198	544-64-9 ;	5338	225.3	myristoleate (14:1n5)
pentadecanoate (15:0)	Lipid	Long chain fatty acid	0.00393968	0.577505	0.309797	0.529328	-0.211032							914	GC/MS	1361	C16537	HMDB00826	13849	980	1002-84-2;10002-84-2;	1853.5	299.2	pentadecanoate (15:0)
palmitate (16:0)	Lipid	Long chain fatty acid	0.235968	0.633743	0.391659	0.0452726	-0.438374							915	LC/MS neg	1336	C00249	HMDB00220	985	424	57-10-3;	5619	255.3	palmitate (16:0)
palmitoleate (16:1n7)	Lipid	Long chain fatty acid	0.71723	0.244774	0.313101	0.179255	-0.280892							916	LC/MS neg	33447	C08362	HMDB03229	445638	452	373-49-9;	5477	253.3	palmitoleate (16:1n7)
margarate (17:0)	Lipid	Long chain fatty acid	0.1927	0.72896	0.105652	0.388367	-0.322163							918	LC/MS neg	1121		HMDB02259	10465	891	506-12-7;	5733	269.3	margarate (17:0)
10-heptadecenoate (17:1n7)	Lipid	Long chain fatty acid	0.214574	0.200801	0.711768	0.923899	-0.0392518							919	LC/MS neg	33971			5312435	100001278	29743-97-3;	5558	267.3	10-heptadecenoate (17:1n7)
stearate (18:0)	Lipid	Long chain fatty acid	0.3663	0.19002	0.595598	0.501	-0.146498							920	GC/MS	1358	C01530	HMDB00827	5281	439	57-11-4;	1994.6	341.3	stearate (18:0)
oleate (18:1n9)	Lipid	Long chain fatty acid	0.526966	0.215211	0.309999	0.132723	-0.297336							922	GC/MS	1359	C00712	HMDB00207	445639	442	112-80-1;	1984.4	339.2	oleate (18:1n9)
nonadecanoate (19:0)	Lipid	Long chain fatty acid	0.554513	0.596927	0.409462	0.0684468	-0.666714							930	LC/MS neg	1356	C16535	HMDB00772	12591	892	646-30-0;	6073	297.3	nonadecanoate (19:0)
eicosenoate (20:1n9 or 1n11)	Lipid	Long chain fatty acid	0.635732	0.692867	0.663495	0.348568	-0.391794							936	LC/MS neg	33587		HMDB02231		100001335		5955	309.4	eicosenoate (20:1n9 or 11)
n-butyl oleate	Lipid	Fatty acid, ester	0.671089	0.297429	0.470293	0.117463	-0.833374							976	GC/MS	36802			5354342	100001705	142-77-8;	2045	265.3	n-Butyl Oleate
3-hydroxypropanoate	Lipid	Fatty acid, monohydroxy	0.83532	0.179299	0.987242	0.334423	-0.353709							978	GC/MS	42103	C01013	HMDB00700	5459847	115	503-66-2;	1187.1	177.1	3-hydroxypropanoate
4-hydroxybutyrate (GHB)	Lipid	Fatty acid, monohydroxy	0.290129	0.124705	0.944732	0.718814	-0.408686							979	GC/MS	34585	C00989	HMDB00710	10413	100001507	502-85-2;	1277	233.1	4-hydroxybutyrate (GHB)
3-hydroxydecanoate	Lipid	Fatty acid, monohydroxy	0.0347636	0.948815	0.938382	0.509752	0.194449							986	LC/MS neg	22053		HMDB02203	26612	100000997	5561-87-5;	4681	187.2	3-hydroxydecanoate
3-hydroxysebacate	Lipid	Fatty acid, monohydroxy	0.000287387	0.61416	0.828708	0.147687	-0.825485							1000	LC/MS neg	31943		HMDB00350	3017884	100001145	73141-46-5;	1285	217.2	3-hydroxysebacate
13-HODE + 9-HODE	Lipid	Fatty acid, monohydroxy	0.00491216	0.862181	0.977464	0.765411	-0.086278							1003	LC/MS neg	37752				100002196		5270	295.2	13-HODE + 9-HODE
9,10-hydroxyoctadec-12(Z)-enoic acid	Lipid	Fatty acid, dihydroxy	0.205719	0.606448	0.639933	0.0602957	0.750859							1007	LC/MS neg	38399	C14828	HMDB04704	9966640	179	263399-34-4;	5177	313.3	9,10-hydroxyoctadec-12(Z)-enoic acid
2-hydroxyglutarate	Lipid	Fatty acid, dicarboxylate	0.0875581	0.151882	0.803397	0.0762415	-0.588104							1010	GC/MS	37253	C02630	HMDB00606	43	100002070	40951-21-1;	1576	247	2-hydroxyglutarate
4-hydroxy-2-oxoglutaric acid	Lipid	Fatty acid, dicarboxylate	0.859965	0.817934	0.814296	0.596162	-0.827976							1011	GC/MS	40062	C01127	HMDB02070	599	100002537	1187-99-1;	1658	333.1	4-hydroxy-2-oxoglutaric acid
sebacate (decanedioate)	Lipid	Fatty acid, dicarboxylate	0.000893844	0.564687	0.934396	0.631575	-0.470471							1017	LC/MS neg	32398	C08277	HMDB00792	5192	100001211	111-20-6;	1778	201.2	sebacate (decanedioate)
dodecanedioate (C12)	Lipid	Fatty acid, dicarboxylate	0.000437157	0.260361	0.743789	0.745445	0.430076							1020	LC/MS neg	32388	C02678	HMDB00623	12736	100001102	693-23-2 ;	2990	229.2	dodecanedioate
stearamide	Lipid	Fatty acid, amide	0.859355	0.757441	0.962701	0.974093	-0.0105338							1034	GC/MS	37487	C13846		31292	100002105	124-26-5;	2071	131	stearamide
13-methylmyristic acid	Lipid	Fatty acid, branched	0.126258	0.502628	0.62038	0.0535426	-0.63224							1045	LC/MS neg	38293			151014	100002344	2485-71-4;	5498	241.3	13-methylmyristic acid
methylpalmitate (15 or 2)	Lipid	Fatty acid, branched	0.706283	0.614494	0.46504	0.0220757	-0.89152							1047	LC/MS neg	38768				100002945		5698	269.4	15-methylpalmitate (isobar with 2-methylpalmitate)
17-methylstearate	Lipid	Fatty acid, branched	0.88658	0.278153	0.448553	0.0878168	-0.937897							1049	LC/MS neg	38296			3083779	100002356	2724-59-6;	5987	297.4	17-methylstearate
propionylcarnitine (C3)	Lipid	Fatty acid metabolism (also BCAA metabolism)	0.351244	0.404889	0.838231	0.156372	-0.557699							1122	LC/MS pos	32452	C03017	HMDB00824	107738	100001162	17298-37-2 ;	1589	218.2	propionylcarnitine
deoxycarnitine	Lipid	Carnitine metabolism	0.541808	0.651082	0.843925	0.229245	0.329346							1138	LC/MS pos	36747	C01181	HMDB01161	725	100001662	6249-56-5;	759	146.1	deoxycarnitine
carnitine	Lipid	Carnitine metabolism	0.426758	0.10504	0.091389	0.816343	-0.0463802							1139	LC/MS pos	15500	C00318		10917	100000007	461-05-2;	702	162.2	carnitine
acetylcarnitine (C2)	Lipid	Carnitine metabolism	0.204729	0.518456	0.8754	0.067147	-0.738171							1141	LC/MS pos	32198	C02571	HMDB00201	7045767	100000802	5080-50-2;	1203	204.2	acetylcarnitine
phosphocholine	Lipid	Glycerolipid metabolism	0.652085	0.101983	0.752488	0.0239657	-0.627697							1203	LC/MS pos	34396	C00588		135437	267	72556-74-2;	695	184.1	choline phosphate
ethanolamine	Lipid	Glycerolipid metabolism	0.33101	0.54417	0.934019	0.662687	0.127226							1204	GC/MS	1497	C00189	HMDB00149		420	141-43-5;	1304	174.1	ethanolamine
phosphoethanolamine (PE)	Lipid	Glycerolipid metabolism	0.0430628	0.0423326	0.969202	0.423639	-0.289398	B	A	B	1.00765	1.34084	1.00143	1205	GC/MS	12102	C00346	HMDB00224	5232324;1015	1026	1071-23-4;	1577.3	299.1	phosphoethanolamine
glycerophosphoethanolamine	Lipid	Glycerolipid metabolism	0.627826	0.470307	0.657628	0.229101	-0.392982							1206	LC/MS neg	37455	C01233	HMDB00114	123874	100001620	33049-08-0;	691	214.2	glycerophosphoethanolamine
glycerol	Lipid	Glycerolipid metabolism	0.254024	0.150224	0.852024	0.774209	-0.0859139							1208	GC/MS	15122	C00116	HMDB00131	753	1254	56-81-5;	1311	205	glycerol
glycerol 3-phosphate (G3P)	Lipid	Glycerolipid metabolism	0.253231	0.422852	0.847311	0.382104	-0.233787							1210	GC/MS	15365	C00093	HMDB00126	754	100000258	29849-82-9;	1719.7	357.1	glycerol 3-phosphate (G3P)
glycerophosphorylcholine (GPC)	Lipid	Glycerolipid metabolism	0.430516	0.781012	0.610113	0.300021	-0.603131							1211	LC/MS pos	15990	C00670	HMDB00086	657272	100000269	28319-77-9;	694	258.1	glycerophosphorylcholine (GPC)
myo-inositol	Lipid	Inositol metabolism	0.956109	0.516032	0.959022	0.922757	-0.0237742							1221	GC/MS	19934	C00137	HMDB00211		363	87-89-8;	1924.9	217	myo-inositol
inositol 1-phosphate (I1P)	Lipid	Inositol metabolism	0.472645	0.582792	0.837068	0.894939	0.0585938							1225	GC/MS	1481	C04006	HMDB00213		370	106032-59-1;	2057.8	318.1	inositol 1-phosphate (I1P)
3-hydroxybutyrate (BHBA)	Lipid	Ketone bodies	0.747955	0.476585	0.742152	0.0417432	-0.830988							1239	GC/MS	542	C01089	HMDB00357	441	254	625-72-9;	1203.5	116.9	3-hydroxybutyrate (BHBA)
1-myristoylglycerophosphoethanolamine	Lipid	Lysolipid	0.970804	0.194328	0.825491	0.202253	-0.500418							1244	LC/MS neg	35627		HMDB11500	9547070	100001568		5603	424.3	1-myristoylglycerophosphoethanolamine
2-myristoylglycerophosphoethanolamine*	Lipid	Lysolipid	0.488791	0.0966334	0.340982	0.137489	-0.82814							1245	LC/MS neg	35686				100001653		5546	424.2	2-myristoylglycerophosphoethanolamine*
1-palmitoyl-GPE (16:0)	Lipid	Lysolipid	0.0548309	0.0245282	0.28315	0.658806	-0.195714	A	B	AB	1.21253	0.76619	0.872144	1246	LC/MS pos	35631		HMDB11503	9547069	100001567		5635	454.2	1-palmitoylglycerophosphoethanolamine
2-palmitoyl-GPE* (16:0)*	Lipid	Lysolipid	0.220568	0.128879	0.497609	0.617337	-0.310243							1247	LC/MS pos	35684				100001652		5598	454.2	2-palmitoylglycerophosphoethanolamine*
1-palmitoleoylglycerophosphoethanolamine*	Lipid	Lysolipid	0.764168	0.184871	0.197267	0.313635	-0.55172							1248	LC/MS pos	34565				100001784		5521.4	452.3	1-palmitoleoylglycerophosphoethanolamine*
2-palmitoleoyl-GPE* (16:1)*	Lipid	Lysolipid	0.816839	0.0450357	0.550533	0.0253541	-1.76154	A	AB	B	1.6509	1.35108	0.761667	1249	LC/MS neg	36619				100001785		5611	450.3	2-palmitoleoylglycerophosphoethanolamine*
1-stearoyl-GPE (18:0)	Lipid	Lysolipid	0.320987	0.35697	0.536578	0.264021	-0.540075							1251	LC/MS neg	34416		HMDB11130	9547068	100001461	69747-55-3;	6200	480.4	1-stearoylglycerophosphoethanolamine
1-oleoyl-GPE (18:1)	Lipid	Lysolipid	0.373846	0.19333	0.326847	0.941935	-0.036856							1253	LC/MS pos	35628		HMDB11506	9547071	100001569	89576-29-4;	5662	480.2	1-oleoylglycerophosphoethanolamine
2-oleoyl-GPE* (18:1)*	Lipid	Lysolipid	0.744611	0.00638445	0.509599	0.070215	-1.29147	A	B	B	1.55692	0.94852	0.599489	1254	LC/MS pos	35683				100001651		5625	480.2	2-oleoylglycerophosphoethanolamine*
1-linoleoyl-GPE (18:2)*	Lipid	Lysolipid	0.716316	0.266852	0.56016	0.721959	-0.19614							1255	LC/MS pos	36600		HMDB11507		100001570		5555	478.2	1-linoleoylglycerophosphoethanolamine*
2-linoleoyl-GPE* (18:2)*	Lipid	Lysolipid	0.354078	0.0129703	0.837513	0.0847722	-1.51366	A	AB	B	1.77807	1.13516	0.660944	1256	LC/MS pos	34666				100001776		5541	478.3	2-linoleoylglycerophosphoethanolamine*
1-myristoyl-GPC (14:0)	Lipid	Lysolipid	0.422309	0.239934	0.344544	0.893292	0.0813968							1265	LC/MS pos	35626		HMDB10379	460604	100001383	20559-16-4;	5481	468.3	1-myristoylglycerophosphocholine (14:0)
1-palmitoyl-GPC (16:0)	Lipid	Lysolipid	0.132639	0.022028	0.218262	0.985574	0.00774327	A	B	AB	1.19797	0.73234	0.979256	1268	LC/MS pos	33955			86554	100001263	17364-16-8;	5671	496.4	1-palmitoylglycerophosphocholine (16:0)
2-palmitoyl-GPC* (16:0)*	Lipid	Lysolipid	0.387166	0.0165936	0.657519	0.210546	-0.491278	A	B	B	1.24852	0.87636	0.811767	1269	LC/MS pos	35253				100001562		5604	496.3	2-palmitoylglycerophosphocholine*
1-palmitoleoyl-GPC* (16:1)*	Lipid	Lysolipid	0.14945	0.32167	0.312121	0.700411	0.302087							1270	LC/MS pos	33230				100001511		5524	494.3	1-palmitoleoylglycerophosphocholine (16:1)*
2-palmitoleoyl-GPC* (16:1)*	Lipid	Lysolipid	0.990069	0.0104633	0.271377	0.0276528	-2.29902	A	B	B	1.97279	1.12668	0.6384	1271	LC/MS pos	35819				100001561		5482	494.3	2-palmitoleoylglycerophosphocholine*
1-oleoyl-GPC (18:1)	Lipid	Lysolipid	0.187453	0.387578	0.46068	0.458874	0.68161							1275	LC/MS pos	33960			16081932	100001272	19420-56-5;	5700	522.4	1-oleoylglycerophosphocholine (18:1)
2-oleoyl-GPC* (18:1)*	Lipid	Lysolipid	0.902214	0.0254745	0.409199	0.0201036	-1.66255	A	AB	B	1.39999	0.94115	0.538611	1276	LC/MS pos	35254				100001556		5640	522.4	2-oleoylglycerophosphocholine*
1-linoleoyl-GPC (18:2)	Lipid	Lysolipid	0.544682	0.268523	0.635727	0.376732	0.844153							1277	LC/MS pos	34419	C04100		11988421	100001395		5574	520.4	1-linoleoylglycerophosphocholine (18:2n6)
2-linoleoyl-GPC* (18:2)*	Lipid	Lysolipid	0.857356	0.0142746	0.814127	0.0397071	-1.4761							1278	LC/MS pos	35257				100001557		5544	520.4	2-linoleoylglycerophosphocholine*
1-palmitoyl-GPI* (16:0)*	Lipid	Lysolipid	0.794065	0.114957	0.625007	0.390578	-0.334647							1290	LC/MS neg	35305				100001655		5573	571.3	1-palmitoylglycerophosphoinositol*
1-palmitoleoyl-GPI* (16:1)*	Lipid	Lysolipid	0.160528	0.869487	0.0966693	0.648403	-0.121885							1291	LC/MS neg	36618				100001786		5442	569.3	1-palmitoleoylglycerophosphoinositol*
2-palmitoleoylglycerophosphoinositol*	Lipid	Lysolipid	0.429749	0.0575975	0.152949	0.0235788	-1.70742							1292	LC/MS neg	39222				100003007		5417.6	569.3	2-palmitoleoylglycerophosphoinositol*
1-oleoyl-GPI (18:1)*	Lipid	Lysolipid	0.106132	0.202778	0.337738	0.632601	0.158357							1295	LC/MS neg	36602				100001777		5577	597.4	1-oleoylglycerophosphoinositol*
1-linoleoyl-GPI* (18:2)*	Lipid	Lysolipid	0.478759	0.642102	0.919755	0.836538	-0.0651529							1296	LC/MS neg	36594				100001778		5487	595.3	1-linoleoylglycerophosphoinositol*
2-linoleoylglycerophosphoinositol*	Lipid	Lysolipid	0.926969	0.0490231	0.259827	0.0388876	-1.26671	A	AB	B	1.4146	1.24387	0.773011	1297	LC/MS neg	39221				100003006		5482.2	595.3	2-linoleoylglycerophosphoinositol*
2-oleoylglycerophosphoinositol*	Lipid	Lysolipid	0.594141	0.036109	0.112541	0.0141387	-1.91048	A	AB	B	1.51234	1.35596	0.684411	1300	LC/MS neg	37232				100002069		5571	597.5	2-oleoylglycerophosphoinositol*
1-oleoylglycerophosphoserine	Lipid	Lysolipid	0.655057	0.444957	0.690677	0.685561	-0.121671							1301	LC/MS neg	19260			9547099	100000630		5690	522.3	1-oleoylglycerophosphoserine
2-oleoylglycerophosphoserine*	Lipid	Lysolipid	0.777494	0.0278633	0.2058	0.0098912	-1.69864	A	AB	B	1.41747	1.21497	0.659522	1302	LC/MS neg	37948				100002312		5577	522.3	2-oleoylglycerophosphoserine*
1-linoleoylglycerophosphoserine*	Lipid	Lysolipid	0.248289	0.680107	0.543619	0.615773	-0.163845							1311	LC/MS neg	43676				100004606		5497.4	520.3	1-linoleoylglycerophosphoserine*
beta-sitosterol	Lipid	Sterol/Steroid	0.0207292	0.621133	0.609914	0.992211	0.00194439							1416	GC/MS	27414	C01753	HMDB00852	222284	100001033	83-46-5;	2380.8	357.4	beta-sitosterol
campesterol	Lipid	Sterol/Steroid	0.0286989	0.755254	0.873388	0.818852	0.0437015							1418	GC/MS	39511	C01789	HMDB02869	173183	100001269	474-62-4;	2353	343.4	campesterol
ergosterol	Lipid	Sterol/Steroid	0.344498	0.00850112	0.700977	0.0798374	-0.299202	B	A	B	0.97945	1.15145	0.930111	1423	GC/MS	27553	C01694	HMDB00878	444679	100001020	57-87-4;	2346.1	363.3	ergosterol
xanthine	Nucleotide	Purine metabolism, (hypo)xanthine/inosine containing	0.0935721	0.115308	0.961146	0.985097	-0.0152182							1472	LC/MS neg	3147	C00385	HMDB00292	1188	1004	69-89-6;	992	151.1	xanthine
xanthosine	Nucleotide	Purine metabolism, (hypo)xanthine/inosine containing	0.133248	0.293563	0.917462	0.837357	0.393432							1473	LC/MS neg	15136	C01762	HMDB00299	64959	100000299	146-80-5;	1075	283.1	xanthosine
hypoxanthine	Nucleotide	Purine metabolism, (hypo)xanthine/inosine containing	0.199405	0.0959827	0.807632	0.988566	-0.0121902							1475	GC/MS	3127	C00262	HMDB00157	790	171	68-94-0;	1759.2	265	hypoxanthine
inosine	Nucleotide	Purine metabolism, (hypo)xanthine/inosine containing	0.218338	0.151451	0.726703	0.0876161	-0.197285							1477	LC/MS neg	1123	C00294	HMDB00195		361	58-63-9;	1600	267.2	inosine
adenine	Nucleotide	Purine metabolism, adenine containing	0.21563	0.156881	0.310252	0.0556105	-0.695298							1483	GC/MS	554	C00147	HMDB00034	190	880	73-24-5;	1804.2	264	adenine
adenosine	Nucleotide	Purine metabolism, adenine containing	0.14131	0.0292357	0.213379	0.16904	0.465851	B	AB	A	0.831917	1.05264	1.18297	1484	LC/MS pos	555	C00212	HMDB00050	60961	798	58-61-7;	1650	268.1	adenosine
1-methyladenosine	Nucleotide	Purine metabolism, adenine containing	0.285704	0.115858	0.759075	0.0385147	-0.496432							1486	LC/MS pos	15650	C02494	HMDB03331	5460178	1242	15763-06-1;	1356	282.1	N1-methyladenosine
N6-methyladenosine	Nucleotide	Purine metabolism, adenine containing	0.585576	0.112197	0.340428	0.578514	0.320361							1487	LC/MS pos	37114		HMDB04044	102175	213	1867-73-8;	1985	282.1	N6-methyladenosine
3'-AMP	Nucleotide	Purine metabolism, adenine containing	0.940334	0.79514	0.759497	0.266248	-0.504346							1492	LC/MS pos	35142	C01367	HMDB03540	15938966	100001449	84-21-9;	1451	348.1	adenosine 3'-monophosphate (3'-AMP)
AMP	Nucleotide	Purine metabolism, adenine containing	0.978849	0.521661	0.608641	0.324561	0.659795							1493	LC/MS pos	32342	C00020	HMDB00045	15938965	209	149022-20-8;	1210	348.1	adenosine 5'-monophosphate (AMP)
adenylosuccinate	Nucleotide	Purine metabolism, adenine containing	0.819003	0.586326	0.511641	0.425878	0.77697							1501	LC/MS neg	18360	C03794	HMDB00536	195	1303	19046-78-7;	569	462.1	adenylosuccinate
guanosine	Nucleotide	Purine metabolism, guanine containing	0.931765	0.319655	0.467718	0.197685	-0.234894							1512	LC/MS neg	1573	C00387	HMDB00133	6802	1099	118-00-3;	1675	282.1	guanosine
2'-deoxyguanosine	Nucleotide	Purine metabolism, guanine containing	0.186197	0.00699232	0.729766	0.602483	-0.202883	B	A	B	1.00815	1.32547	0.799644	1513	LC/MS neg	1411	C00330	HMDB00085	187790	348	961-07-9;	1759	266.2	2'-deoxyguanosine
guanosine-2',3'-cyclic monophosphate	Nucleotide	Purine metabolism, guanine containing	0.675616	0.493663	0.680364	0.202455	-1.19127							1516	LC/MS neg	37139	C06194	HMDB11629	417655	74	15718-49-7;	1454	343.9	guanosine-2',3'-cyclic monophosphate
1-methylguanosine	Nucleotide	Purine metabolism, guanine containing	0.448339	0.594176	0.397843	0.463304	-0.211964							1524	LC/MS pos	31609		HMDB01563	96373	100001122	2140-65-0;	1850	298.1	N1-methylguanosine
urate	Nucleotide	Purine metabolism, urate metabolism	0.956048	0.822239	0.756401	0.344805	-0.330357							1535	LC/MS neg	1604	C00366	HMDB00289		1134	69-93-2;120K5305;	769	167.1	urate
allantoin	Nucleotide	Purine metabolism, urate metabolism	0.719025	0.360896	0.194391	0.554123	-1.13119							1536	GC/MS	1107	C02350	HMDB00462	204	1002	97-59-6;	1809.8	518.3	allantoin
cytidine	Nucleotide	Pyrimidine metabolism, cytidine containing	0.97073	0.16585	0.589867	0.322724	-0.324607							1540	LC/MS neg	514	C00475	HMDB00089	6175	827	65-46-3;	1351	242.1	cytidine
CMP	Nucleotide	Pyrimidine metabolism, cytidine containing	0.51857	0.281577	0.858318	0.65008	-0.119595							1544	LC/MS pos	2372	C00055	HMDB00095	7058165	282	63-37-6;	887	324	cytidine 5'-monophosphate (5'-CMP)
orotate	Nucleotide	Pyrimidine metabolism, orotate containing	0.807097	0.433468	0.368304	0.0763009	-2.03979							1556	GC/MS	1505	C00295	HMDB00226	967	445	50887-69-9;	1709.6	254.1	orotate
3-aminoisobutyrate	Nucleotide	Pyrimidine metabolism, thymine containing; Valine, leucine and isoleucine metabolism/	0.410333	0.0550664	0.700926	0.26137	-0.360327							1565	GC/MS	1566	C05145	HMDB03911	64956	1114	10569-72-9;214139-20-5;	1252.2	101.9	3-aminoisobutyrate
uracil	Nucleotide	Pyrimidine metabolism, uracil containing	0.275613	0.158002	0.984593	0.145827	0.782596							1566	GC/MS	605	C00106	HMDB00300	1174	825	66-22-8;	1370.4	241	uracil
5,6-dihydrouracil	Nucleotide	Pyrimidine metabolism, uracil containing	0.281387	0.306204	0.569078	0.567831	-0.207653							1567	GC/MS	1559	C00429	HMDB00076	649	1125	504-07-4;	1505.2	243	5,6-dihydrouracil
uridine	Nucleotide	Pyrimidine metabolism, uracil containing	0.462024	0.930834	0.970831	0.830011	0.0713294							1568	LC/MS neg	606	C00299	HMDB00296	6029	535	58-96-8;	1430	243.1	uridine
pseudouridine	Nucleotide	Pyrimidine metabolism, uracil containing	0.345527	0.823281	0.866615	0.28327	0.236071							1569	LC/MS pos	33442	C02067	HMDB00767		821	1445-07-4;	1180	245	pseudouridine
uridine-2',3'-cyclic monophosphate	Nucleotide	Pyrimidine metabolism, uracil containing	0.545947	0.0526341	0.0461306	0.535863	-0.128846							1576	LC/MS neg	37137	C02355	HMDB11640	4634036	75	40632-52-8;	1082	304.9	uridine-2',3'-cyclic monophosphate
methylphosphate	Nucleotide	Purine and pyrimidine metabolism	0.806159	0.830153	0.495667	0.558819	-0.0938624							1583	GC/MS	37070			13130	100001805	7023-27-0;	1221	240.9	methylphosphate
arabonate	Cofactors and vitamins	Ascorbate and aldarate metabolism	0.0679686	0.382429	0.62965	0.291046	0.751129							1592	GC/MS	37516		HMDB00539	122045	100001937	7643-75-7;	1736	292.1	arabonate
biopterin	Cofactors and vitamins	Tetrahydrobiopterin metabolism	0.0658963	0.796663	0.720305	0.142785	-0.296615							1599	LC/MS pos	12358	C06313	HMDB00468	445040	1548	22150-76-1;	1555	238.1	biopterin
dihydrobiopterin	Cofactors and vitamins	Tetrahydrobiopterin metabolism	0.010518	0.240479	0.682233	0.556076	-0.206865							1600	LC/MS pos	35129	C00268	HMDB00038	1879	100001506	6779-87-9;	1510	240.1	dihydrobiopterin
isoxanthopterin	Cofactors and vitamins	Pterins	0.741853	0.216944	0.722419	0.79522	0.162776							1602	GC/MS	27732	C03975	HMDB00704	10729	100000749	529-69-1;	1948	380.1	isoxanthopterin
biliverdin	Cofactors and vitamins	Hemoglobin and porphyrin metabolism	0.76543	0.250887	0.990886	0.863487	0.112598							1612	LC/MS neg	2137	C00500	HMDB01008		250	55482-27-4;55482-27-4 ;	4671	581.2	biliverdin
nicotinamide	Cofactors and vitamins	Nicotinate and nicotinamide metabolism	0.524686	0.273987	0.263828	0.766494	0.09478							1618	LC/MS pos	594	C00153	HMDB01406	936	432	98-92-0;	1267	123.1	nicotinamide
nicotinamide ribonucleotide (NMN)	Cofactors and vitamins	Nicotinate and nicotinamide metabolism	0.0875768	0.473687	0.611895	0.388113	-0.154223							1621	LC/MS pos	22152	C00455	HMDB00229	14180	1312	1094-61-7;	886	335.1	nicotinamide ribonucleotide (NMN)
NAD+	Cofactors and vitamins	Nicotinate and nicotinamide metabolism	0.54726	0.865677	0.429993	0.784478	0.100464							1622	LC/MS pos	5278	C00003	HMDB00902	10897651;5892;5288979	1310	53-84-9;	1370	664	nicotinamide adenine dinucleotide (NAD+)
nicotinamide riboside*	Cofactors and vitamins	Nicotinate and nicotinamide metabolism	0.546373	0.119988	0.48618	0.0509626	-0.861763							1629	LC/MS pos	33013	C03150	HMDB00855		100001310	1341-23-7;	955	255.1	nicotinamide riboside*
nicotinate	Cofactors and vitamins	Nicotinate and nicotinamide metabolism	0.805235	0.810852	0.808625	0.914344	-0.0278758							1633	GC/MS	1504	C00253	HMDB01488	938	567	59-67-6;	1334.1	180	nicotinate
pantothenate (Vitamin B5)	Cofactors and vitamins	Pantothenate and CoA metabolism	0.0197516	0.241902	0.312437	0.727772	-0.115526							1642	LC/MS pos	1508	C00864	HMDB00210	6613	1024	137-08-6;	2218	220.1	pantothenate
pyridoxate	Cofactors and vitamins	Pyridoxal metabolism	0.0141643	0.16439	0.716349	0.831847	-0.105318							1661	LC/MS neg	31555	C00847	HMDB00017	6723	100001121	82-82-6 ;	2210	182.1	pyridoxate
FAD	Cofactors and vitamins	Riboflavin metabolism	0.776702	0.0350363	0.579345	0.812476	-0.0376153	B	A	AB	0.898317	1.06824	1.00693	1662	LC/MS neg	2134	C00016	HMDB01248	643975	327	146-14-5;84366-81-4;	2413	784.1	flavin adenine dinucleotide (FAD)
riboflavin (Vitamin B2)	Cofactors and vitamins	Riboflavin metabolism	0.56528	0.141279	0.622209	0.787864	-0.102892							1663	LC/MS pos	1827	C00255	HMDB00244	493570	500	83-88-5;	3111	377.2	riboflavin (Vitamin B2)
gamma-tocopherol	Cofactors and vitamins	Tocopherol metabolism	4.01916e-05	0.354985	0.907965	0.403283	0.671645							1674	GC/MS	42315	C02483	HMDB01492	14986	100001308	54-28-4;	2264	223.1	gamma-tocopherol
methyl-4-hydroxybenzoate	Xenobiotics	Benzoate metabolism	0.723632	0.544002	0.960846	0.917691	0.282645							1715	LC/MS neg	34386	D01400		7456	100001252	99-76-3;	3849	151.1	methyl-4-hydroxybenzoate
glycerol 2-phosphate	Xenobiotics	Chemical	0.353382	0.363163	0.593976	0.109133	-0.500997							1742	GC/MS	27728	C02979	HMDB02520	2526	100001029	819-83-0;	1691.8	243	glycerol 2-phosphate
phenylglucopyranoside	Xenobiotics	Chemical	0.0741308	0.434397	0.738014	0.596175	-0.250064							1759	GC/MS	18381	C11611		313297	100000443	1464-44-4;	2023.6	361.1	phenylglucopyranoside
methyl-alpha-glucopyranoside	Xenobiotics	Chemical	0.309581	0.179036	0.788796	0.296053	0.445096							1764	GC/MS	42184	C02603		64947	100000858	97-30-3;	1809	133	methyl-alpha-glucopyranoside
quinate	Xenobiotics	Food component/Plant	0.15492	0.277326	0.99273	0.900263	0.127622							2098	GC/MS	18335	C00296	HMDB03072		100000442	77-95-2;	1793	345.1	quinate
3,4-dihydroxyphenylethanol	Xenobiotics	Food component/Plant	0.898026	0.263987	0.266334	0.821705	-0.126478							2127	GC/MS	38272		HMDB05784		1081	10597-60-1;	1727	267.1	3,4-dihydroxyphenylethanol
erythritol	Xenobiotics	Sugar, sugar substitute, starch	0.695146	0.216859	0.496099	0.331591	-0.577648							2301	GC/MS	20699	C00503	HMDB02994		100000846	149-32-6;	1517.5	217	erythritol
X - 10445	N/A	N/A	0.899115	0.0686139	0.758622	0.554078	-0.15212							9999	LC/MS pos	32894						1939	250.1	X - 10445
X - 11532	N/A	N/A	0.930904	0.361907	0.253902	0.610867	0.230455							9999	LC/MS pos	32849						4923	244.2	X - 11532
X - 11538	N/A	N/A	0.870022	0.248795	0.913743	0.165069	1.103							9999	LC/MS neg	32855						4920	311.3	X - 11538
X - 11584	N/A	N/A	0.0133073	0.00576058	0.679775	0.291133	0.694641	B	AB	A	0.702467	1.02266	1.55346	9999	LC/MS pos	32901						2859	524	X - 11584
X - 11585	N/A	N/A	0.214751	0.425786	0.823226	0.873603	0.170109							9999	LC/MS neg	37663						3086	330	X - 11585
X - 11611	N/A	N/A	0.320183	0.015817	0.457531	0.243179	-0.492111	A	A	B	1.03305	1.10851	0.602244	9999	LC/MS neg	32928						1632	429.1	X - 11611
X - 11687	N/A	N/A	0.348338	0.0187103	0.384154	0.290521	-0.616274	A	A	B	1.35765	1.19405	0.684844	9999	LC/MS pos	33031						2182	384.1	X - 11687
X - 11715	N/A	N/A	0.00346455	0.331063	0.845293	0.319919	-0.668416							9999	LC/MS pos	33060				0		1055	946	X - 11715
X - 11725	N/A	N/A	0.722954	0.24798	0.349891	0.590142	-0.206087							9999	LC/MS pos	33070						1173	304.2	X - 11725
X - 11787	N/A	N/A	0.315238	0.118613	0.884798	0.165126	-1.22162							9999	LC/MS pos	33132						1126	148.1	X - 11787
X - 11905	N/A	N/A	0.92895	0.225404	0.846698	0.365255	0.420461							9999	LC/MS neg	33250						4401	283.2	X - 11905
X - 12093	N/A	N/A	0.221323	0.109933	0.611593	0.291845	0.782612							9999	LC/MS pos	33508						1063	203.2	X - 12093
X - 12339	N/A	N/A	0.122252	0.715684	0.117007	0.134039	-0.411351							9999	LC/MS pos	33764				0		1055	174.1	X - 12339
X - 12450	N/A	N/A	2.14415e-06	0.368121	0.502749	0.440041	1.00609							9999	LC/MS neg	33892						5397	251.4	X - 12450
X - 13007	N/A	N/A	0.0739242	0.30098	0.926593	0.700641	-0.283575							9999	LC/MS neg	34692				0		4584	329.3	X - 13007
X - 13230	N/A	N/A	0.755202	0.797526	0.685995	0.688365	-0.124585							9999	LC/MS neg	34927						674	161	X - 13230
X - 13452	N/A	N/A	0.00170326	0.73973	0.822884	0.697468	-0.209295							9999	LC/MS pos	35215						3606	192.2	X - 13452
X - 13483	N/A	N/A	0.544808	0.218892	0.780752	0.482058	-0.964159							9999	LC/MS pos	35247						1982	237.1	X - 13483
X - 13504	N/A	N/A	0.0944431	0.0708474	0.807436	0.508453	-0.646279							9999	LC/MS pos	35278				0		948	228.1	X - 13504
X - 13509	N/A	N/A	0.0252035	0.0745242	0.965745	0.243445	-0.462108							9999	LC/MS pos	35283				0		1580	164	X - 13509
X - 13528	N/A	N/A	0.190851	0.0336595	0.763964	0.0566543	-1.00583	A	AB	B	0.96905	0.85571	0.396633	9999	LC/MS neg	35302				0		875	217	X - 13528
X - 13529	N/A	N/A	0.156853	0.135296	0.86653	0.367419	-0.629597							9999	LC/MS neg	35303						2014	188.1	X - 13529
X - 13671	N/A	N/A	0.440259	0.725241	0.575742	0.323018	0.304273							9999	LC/MS neg	35464						5226	315.3	X - 13671
X - 14196	N/A	N/A	0.398845	0.658533	0.265818	0.351622	-0.362898							9999	LC/MS neg	36122						1735	291.1	X - 14196
X - 14272	N/A	N/A	0.854512	0.182411	0.684763	0.998328	0.00638122							9999	LC/MS pos	36198						2265	261.1	X - 14272
X - 14314	N/A	N/A	0.416891	0.551451	0.471219	0.593681	0.406948							9999	LC/MS neg	36240				0		2302	241.1	X - 14314
X - 14364	N/A	N/A	0.401172	0.521303	0.597011	0.62962	-0.16618							9999	LC/MS pos	36406						3413	277.1	X - 14364
X - 14384	N/A	N/A	0.651906	0.120921	0.93442	0.959239	-0.067258							9999	LC/MS neg	36310				0		2732	265.2	X - 14384
X - 14441	N/A	N/A	0.40261	0.0925336	0.886949	0.631939	0.909439							9999	LC/MS neg	36367				0		3246	389.2	X - 14441
X - 14457	N/A	N/A	0.598704	0.0805143	0.985076	0.803795	0.538191							9999	LC/MS neg	36383				0		3398	423.2	X - 14457
X - 14458	N/A	N/A	0.377528	0.172986	0.914324	0.674838	0.730567							9999	LC/MS neg	36384						3446	391.1	X - 14458
X - 14904	N/A	N/A	0.195596	0.317495	0.825128	0.96019	-0.0547117							9999	LC/MS neg	36931						4516	329.3	X - 14904
X - 15117	N/A	N/A	0.0500459	0.688644	0.542436	0.279214	-0.259138							9999	LC/MS neg	37258						652	333.1	X - 15117
X - 15245	N/A	N/A	0.384959	0.5793	0.742258	0.361883	-1.78581							9999	LC/MS neg	37387						581	233	X - 15245
X - 15247	N/A	N/A	0.278183	0.0574811	0.720165	0.985898	-0.00569423							9999	LC/MS neg	37389				0		1816	267.1	X - 15247
X - 15259	N/A	N/A	0.501079	0.203912	0.737345	0.847325	0.0798843							9999	LC/MS pos	37401				0		3636	184.1	X - 15259
X - 15264	N/A	N/A	0.53614	0.689838	0.820197	0.733568	-0.140895							9999	LC/MS neg	37406				0		1104	540.1	X - 15264
X - 15267	N/A	N/A	0.437461	0.673369	0.995918	0.412977	-0.508932							9999	LC/MS neg	37409				0		1783	234.1	X - 15267
X - 15270	N/A	N/A	0.167756	0.234922	0.53268	0.721814	0.102893							9999	LC/MS neg	37412				0		3225	265.1	X - 15270
X - 15381	N/A	N/A	0.77987	0.439338	0.977109	0.921543	-0.0797714							9999	LC/MS neg	37628				0		4128	867.3	X - 15381
X - 15429	N/A	N/A	0.647639	0.265652	0.455137	0.552113	-0.307514							9999	LC/MS neg	37677				0		3375	401.1	X - 15429
X - 15433	N/A	N/A	0.854038	0.338283	0.645453	0.786722	-1.26203							9999	LC/MS neg	37681				0		3440	754.2	X - 15433
X - 15458	N/A	N/A	0.549329	0.727085	0.362619	0.385906	-0.276168							9999	LC/MS pos	37706				0		1820	302.2	X - 15458
X - 15460	N/A	N/A	0.176515	0.088814	0.905789	0.49862	0.288655							9999	LC/MS pos	37708				0		2026	302.2	X - 15460
X - 15472	N/A	N/A	0.0891043	0.2217	0.725855	0.643087	-0.185156							9999	LC/MS pos	37720				0		3653	204.1	X - 15472
X - 15494	N/A	N/A	0.240179	0.031	0.666683	0.471653	0.394633	B	A	A	0.721892	1.1664	1.30073	9999	LC/MS neg	37742				0		2038	572.2	X - 15494
X - 15558	N/A	N/A	0.389711	0.732735	0.206826	0.832713	-0.061299							9999	LC/MS pos	37807				0		4346	342.1	X - 15558
X - 15559	N/A	N/A	0.43557	0.679152	0.451626	0.951155	-0.0161081							9999	LC/MS pos	37808				0		4418	450.2	X - 15559
X - 15562	N/A	N/A	0.446386	0.803327	0.588347	0.956913	-0.0147466							9999	LC/MS pos	37811						4686	470.1	X - 15562
X - 15563	N/A	N/A	0.426213	0.875859	0.610805	0.873721	0.0426155							9999	LC/MS pos	37812						4749	490	X - 15563
X - 15666	N/A	N/A	0.147303	0.00424721	0.886371	0.123332	-0.739615	A	A	B	1.19192	1.07165	0.556889	9999	LC/MS pos	37915				0		2096	221.1	X - 15666
X - 15798	N/A	N/A	0.966555	0.651364	0.787356	0.539775	0.264708							9999	LC/MS pos	38053				0		1079	442	X - 15798
X - 15856	N/A	N/A	0.494013	0.833612	0.553041	0.139977	2.07017							9999	LC/MS neg	38205				0		3565	307.2	X - 15856
X - 15904	N/A	N/A	0.511923	0.137181	0.273613	0.482253	-0.840807							9999	LC/MS neg	38231						2653	344.2	X - 15904
X - 16165	N/A	N/A	0.911733	0.452702	0.423877	0.577857	-0.486183							9999	LC/MS neg	38723				0		3565.3	697.3	X - 16165
X - 16171	N/A	N/A	0.362987	0.416987	0.970475	0.982328	0.0263879							9999	LC/MS neg	38729				0		3889.6	784.4	X - 16171
X - 16271	N/A	N/A	0.369343	0.521238	0.420281	0.938505	0.0623827							9999	LC/MS neg	38840				0		3176.5	149.2	X - 16271
X - 16439	N/A	N/A	0.539253	0.909656	0.687584	0.780276	0.0850568							9999	LC/MS pos	39010				0		3795.8	322.1	X - 16439
X - 16774	N/A	N/A	0.573455	0.3738	0.734096	0.645234	-0.214578							9999	LC/MS neg	39355						1234.5	299.1	X - 16774
X - 16784	N/A	N/A	0.578357	0.720388	0.940931	0.907981	0.0553498							9999	LC/MS neg	39365				0		5236.5	382.3	X - 16784
X - 16987	N/A	N/A	0.233154	0.94587	0.849953	0.933081	-0.113061							9999	LC/MS pos	39573				0		1434.4	317.2	X - 16987
X - 17008	N/A	N/A	0.00818204	0.426795	0.946588	0.420201	0.751924							9999	LC/MS neg	39639				0		1331.3	575.3	X - 17008
X - 17501	N/A	N/A	0.299452	0.701934	0.616658	0.888118	-0.0451152							9999	LC/MS neg	40331				0		5051.6	287.3	X - 17501
X - 18341	N/A	N/A	0.094664	0.294586	0.570916	0.414921	-0.496424							9999	LC/MS neg	41559				0		1038.9	190.1	X - 18341
X - 18472	N/A	N/A	0.00151573	0.687147	0.750667	0.512492	0.641662							9999	LC/MS neg	41699				0		1231.1	827.1	X - 18472
X - 18493	N/A	N/A	0.0829362	0.14263	0.928108	0.406192	-0.516921							9999	LC/MS pos	41720				0		1817.9	162.1	X - 18493
X - 18787	N/A	N/A	0.0316572	0.635008	0.397859	0.338736	-0.688684							9999	LC/MS neg	42162						3581.2	187.2	X - 18787
X - 18889	N/A	N/A	0.420204	0.0914406	0.912964	0.578391	-0.398076							9999	LC/MS neg	42274				0		2662.5	202.1	X - 18889
X - 19246	N/A	N/A	0.504205	0.262666	0.928348	0.145385	-5.31097							9999	LC/MS neg	42722				0		4201.5	280.3	X - 19246
X - 19265	N/A	N/A	0.496277	0.519845	0.621675	0.824184	0.143359							9999	LC/MS pos	42741				0		1045.3	784.1	X - 19265
X - 19364	N/A	N/A	0.196112	0.0758077	0.788987	0.290046	0.957014							9999	LC/MS neg	42840				0		1694	549.2	X - 19364
X - 19366	N/A	N/A	0.318979	0.115902	0.606765	0.334199	0.51121							9999	LC/MS neg	42842				0		1780	588.2	X - 19366
X - 19373	N/A	N/A	0.44106	0.0371477	0.78634	0.240119	0.762333	B	AB	A	0.750883	1.22529	1.46322	9999	LC/MS neg	42849				0		1938	571.3	X - 19373
X - 19378	N/A	N/A	0.380198	0.00658108	0.852254	0.214136	0.51312	B	A	A	0.775033	1.13827	1.31448	9999	LC/MS neg	42854				0		2206	595.3	X - 19378
X - 19380	N/A	N/A	0.911013	0.618056	0.4586	0.873819	0.0281477							9999	LC/MS neg	42856				0		2287	412.4	X - 19380
X - 19466	N/A	N/A	0.65381	0.228938	0.531392	0.633549	-1.01652							9999	LC/MS pos	42942				0		2510.7	438.3	X - 19466
X - 19502	N/A	N/A	0.611649	0.30603	0.884958	0.78429	-0.186809							9999	LC/MS neg	43055				0		3995	287.4	X - 19502
X - 19503	N/A	N/A	0.970618	0.415462	0.723234	0.550474	0.219895							9999	LC/MS neg	43056						4083.5	601.5	X - 19503
X - 19561	N/A	N/A	0.374235	0.388611	0.444234	0.359676	-0.830574							9999	LC/MS neg	43117						1849.4	252.2	X - 19561
X - 19751	N/A	N/A	0.499051	0.122775	0.896221	0.729098	0.178507							9999	LC/MS neg	43352				0		2346.3	363.3	X - 19751

## Sheet: Supplementary Table 4
Edgelists
Normal Diet GGM (fig 2a)			High-Fat Diet GGM (fig 2b)			Complete GGM (Fig 3a)			Correlation Network (Fig 3b)
V1	V2		V1	V2		V1	V2		V1	V2
1-linoleoyl-GPE (18:2)*	1-oleoyl-GPE (18:1)		1-linoleoyl-GPE (18:2)*	1-palmitoleoylglycerophosphoethanolamine*		1-linoleoyl-GPC (18:2)	1-oleoyl-GPE (18:1)		X - 14458	X - 19751
1-methylhistidine	1-methyladenosine		1-linoleoyl-GPI* (18:2)*	1-linoleoylglycerophosphoserine*		1-linoleoyl-GPE (18:2)*	1-oleoyl-GPE (18:1)		glutamine-leucine	threonylleucine
1-methylhistidine	X - 15245		1-linoleoyl-GPI* (18:2)*	1-oleoylglycerophosphoserine		1-linoleoyl-GPE (18:2)*	1-palmitoleoylglycerophosphoethanolamine*		X - 15559	X - 15562
1-oleoyl-GPC (18:1)	1-palmitoleoyl-GPC* (16:1)*		1-oleoyl-GPC (18:1)	1-palmitoleoyl-GPC* (16:1)*		1-linoleoyl-GPI* (18:2)*	1-oleoylglycerophosphoserine		isoleucine	leucine
1-oleoylglycerophosphoserine	palmitoleate (16:1n7)		1-palmitoyl-GPC (16:0)	1-palmitoyl-GPE (16:0)		1-linoleoylglycerophosphoserine*	linoleate (18:2n6)		1-oleoyl-GPC (18:1)	1-palmitoleoyl-GPC* (16:1)*
1-palmitoyl-GPC (16:0)	1-palmitoyl-GPE (16:0)		1-palmitoyl-GPI* (16:0)*	1-stearoyl-GPE (18:0)		1-methylhistidine	1-methyladenosine		X - 15559	X - 15563
10-heptadecenoate (17:1n7)	margarate (17:0)		13-methylmyristic acid	methylpalmitate (15 or 2)		1-methylhistidine	X - 15245		X - 15562	X - 15563
methylpalmitate (15 or 2)	17-methylstearate		methylpalmitate (15 or 2)	17-methylstearate		1-oleoyl-GPC (18:1)	1-palmitoleoyl-GPC* (16:1)*		prolylalanine	prolylphenylalanine
2-aminobutyrate	pipecolate		2-aminobutyrate	pipecolate		1-oleoyl-GPE (18:1)	1-palmitoleoylglycerophosphoethanolamine*		alanylvaline	arginylleucine
2-linoleoyl-GPE* (18:2)*	2-oleoyl-GPE* (18:1)*		2-hydroxyglutarate	proline		1-oleoyl-GPI (18:1)*	10-heptadecenoate (17:1n7)		3-methyl-2-oxovalerate	4-methyl-2-oxopentanoate
2-linoleoylglycerophosphoinositol*	2-oleoylglycerophosphoserine*		2-hydroxyglutarate	X - 13528		1-palmitoyl-GPC (16:0)	1-palmitoyl-GPE (16:0)		asparagylisoleucine	asparagylleucine
2-myristoylglycerophosphoethanolamine*	2-palmitoleoyl-GPE* (16:1)*		2-linoleoylglycerophosphoinositol*	2-palmitoleoylglycerophosphoinositol*		1-stearoyl-GPE (18:0)	biliverdin		glutamine-leucine	phenylalanylleucine
2-oleoyl-GPC* (18:1)*	2-palmitoleoyl-GPC* (16:1)*		2-oleoyl-GPC* (18:1)*	2-oleoyl-GPE* (18:1)*		13-methylmyristic acid	methylpalmitate (15 or 2)		alanylleucine	glutamine-leucine
2-oleoylglycerophosphoinositol*	2-palmitoleoylglycerophosphoinositol*		2-oleoylglycerophosphoinositol*	2-oleoylglycerophosphoserine*		methylpalmitate (15 or 2)	17-methylstearate		phenylalanylleucine	X - 14458
2-palmitoleoylglycerophosphoinositol*	methyl-4-hydroxybenzoate		2-palmitoleoyl-GPC* (16:1)*	2-palmitoleoylglycerophosphoinositol*		2-aminobutyrate	pipecolate		asparagylisoleucine	glutamine-leucine
3-hydroxyisobutyrate	3-hydroxypropanoate		3-hydroxybutyrate (BHBA)	3-hydroxyisobutyrate		2-aminobutyrate	sarcosine (N-Methylglycine)		threonylleucine	X - 14384
3-methyl-2-oxovalerate	4-methyl-2-oxopentanoate		3-hydroxyisobutyrate	ornithine		2-hydroxybutyrate (AHB)	5-methylthioadenosine (MTA)		glycylalanine	glycylvaline
4-hydroxybutyrate (GHB)	X - 13504		3-methyl-2-oxovalerate	4-methyl-2-oxopentanoate		2-linoleoyl-GPE* (18:2)*	2-oleoyl-GPE* (18:1)*		X - 15433	X - 16165
5,6-dihydroxyindole	tyrosine		3-phosphoglycerate	phosphoenolpyruvate (PEP)		2-linoleoylglycerophosphoinositol*	2-oleoylglycerophosphoserine*		alanylvaline	asparagylleucine
5-methylthioadenosine (MTA)	cystathionine		4-hydroxy-2-oxoglutaric acid	alpha-ketoglutarate		2-myristoylglycerophosphoethanolamine*	2-palmitoleoyl-GPE* (16:1)*		2-oleoylglycerophosphoinositol*	2-oleoylglycerophosphoserine*
alanine	gamma-aminobutyrate (GABA)		4-hydroxybutyrate (GHB)	xanthine		2-oleoyl-GPC* (18:1)*	2-oleoyl-GPE* (18:1)*		alpha-glutamylvaline	X - 14272
alanylvaline	arginylleucine		5,6-dihydrouracil	X - 18787		2-oleoyl-GPC* (18:1)*	2-palmitoleoyl-GPC* (16:1)*		leucine	valine
alpha-glutamylvaline	isoleucylaspartate		5,6-dihydroxyindole	tyrosine		2-oleoylglycerophosphoinositol*	2-oleoylglycerophosphoserine*		glutamine-leucine	X - 14384
arabonate	erythronate*		5-dodecenoate (12:1n7)	myristoleate (14:1n5)		2-oleoylglycerophosphoinositol*	2-palmitoleoylglycerophosphoinositol*		arabonate	erythronate*
asparagylisoleucine	X - 14384		adenine	guanosine-2',3'-cyclic monophosphate		3-hydroxyisobutyrate	3-hydroxypropanoate		asparagylleucine	glutamine-leucine
betaine	homoserine (homoserine lactone)		adenosine	AMP		3-methyl-2-oxovalerate	4-methyl-2-oxopentanoate		X - 14457	X - 19751
caprate (10:0)	caprylate (8:0)		AMP	nicotinamide riboside*		3-phosphoglycerate	phosphoenolpyruvate (PEP)		lysylleucine	phenylalanylleucine
citrate	glutamate		adenylosuccinate	X - 11538		3-ureidopropionate	X - 15460		prolylphenylalanine	X - 14272
citrate	N6-methyladenosine		alanylvaline	lysylleucine		4-hydroxy-2-oxoglutaric acid	alpha-ketoglutarate		asparagylleucine	threonylleucine
erythritol	threitol		arabonate	erythronate*		5,6-dihydrouracil	X - 18787		prolylalanine	X - 14272
ethanolamine	myo-inositol		asparagylisoleucine	asparagylleucine		5,6-dihydroxyindole	tyrosine		glutamine-leucine	serylleucine
glucose 6-phosphate	mannose 6-phosphate		asparagylleucine	glycylisoleucine		5-dodecenoate (12:1n7)	myristoleate (14:1n5)		isoleucylaspartate	tyrosylglutamate
glutamine-leucine	threonylleucine		aspartate	X - 14314		5-oxoproline	glutamine		asparagylleucine	serylleucine
glycerophosphoethanolamine	glycerophosphorylcholine (GPC)		aspartate	X - 19265		9,10-hydroxyoctadec-12(Z)-enoic acid	X - 13671		tyrosylglutamate	X - 14272
glycylleucine	glycylphenylalanine		betaine	homoserine (homoserine lactone)		adenine	guanosine-2',3'-cyclic monophosphate		lysylisoleucine	lysylleucine
glycylphenylalanine	lysylleucine		biliverdin	inositol 1-phosphate (I1P)		AMP	NAD+		2-oleoylglycerophosphoinositol*	2-palmitoleoylglycerophosphoinositol*
Isobar: ribulose 5-phosphate, xylulose 5-phosphate	ribose 5-phosphate		biliverdin	isoxanthopterin		AMP	nicotinamide riboside*		alanylleucine	threonylleucine
isoleucine	leucine		biliverdin	X - 11538		adenylosuccinate	X - 11538		glycylleucine	glycylvaline
isoleucylaspartate	X - 14272		caprate (10:0)	caprylate (8:0)		alanine	gamma-aminobutyrate (GABA)		X - 13529	X - 15472
linoleate (18:2n6)	linolenate (18:3n3 or 3n6)		cystathionine	N-acetyl-beta-alanine		alanine	X - 13528		serylleucine	threonylleucine
mannose	sorbitol		cystathionine	urea		alanylleucine	glutamine-leucine		lactate	X - 18493
myristate (14:0)	1-methyladenosine		CMP	X - 14364		alanylvaline	arginylleucine		glycylisoleucine	lysylisoleucine
N-acetylserine	orotate		dodecanedioate (C12)	sebacate (decanedioate)		alanylvaline	asparagylleucine		glutamine-leucine	lysylleucine
prolylglutamine	prolylphenylalanine		dopamine	glutarate (pentanedioate)		allantoin	X - 16271		glycylleucine	prolylphenylalanine
prolylglutamine	X - 14441		eicosenoate (20:1n9 or 1n11)	nonadecanoate (19:0)		alpha-glutamylvaline	X - 14272		asparagylisoleucine	threonylleucine
ribitol	X - 11687		erythritol	ribitol		alpha-hydroxyisovalerate	N-acetylserine		2-oleoyl-GPC* (18:1)*	2-palmitoleoyl-GPC* (16:1)*
ribose	X - 11585		fructose 6-phosphate	glucose 6-phosphate		arabitol	erythritol		2-oleoyl-GPC* (18:1)*	2-oleoyl-GPE* (18:1)*
X - 13007	X - 14904		glucose 6-phosphate	mannose 6-phosphate		arabitol	threitol		lysylleucine	X - 14384
X - 13529	X - 15472		glutamine	X - 16784		arabonate	erythronate*		X - 14272	X - 15433
X - 14458	X - 19751		glycerol 2-phosphate	oleate (18:1n9)		asparagylisoleucine	asparagylleucine		isoleucylaspartate	X - 14272
X - 15264	X - 15666		glycerophosphoethanolamine	glycerophosphorylcholine (GPC)		beta-hydroxypyruvate	glucose		phenylalanylleucine	X - 19751
X - 15381	X - 15433		glycerophosphorylcholine (GPC)	X - 15117		betaine	homoserine (homoserine lactone)		phenylalanylleucine	X - 14384
X - 15433	X - 16165		glycylalanine	glycylvaline		betaine	X - 11787		isoleucine	valine
X - 15472	X - 18341		glycylleucine	lysylisoleucine		biliverdin	inositol 1-phosphate (I1P)		alanylleucine	asparagylisoleucine
X - 15494	X - 19378		histidine	serine		biliverdin	X - 11538		caprate (10:0)	caprylate (8:0)
X - 15559	X - 15563		hypoxanthine	xanthine		caprate (10:0)	caprylate (8:0)		X - 15472	X - 18341
X - 19364	X - 19373		isoleucine	leucine		caprate (10:0)	laurate (12:0)		prolylphenylalanine	X - 14457
			isoleucylaspartate	X - 14384		citrate	glutamate		phenylalanylleucine	threonylleucine
			kynurenate	NAD+		cystathionine	N-acetyl-beta-alanine		glycylphenylalanine	lysylleucine
			lactate	X - 18493		cysteine	cystine		X - 19364	X - 19373
			linoleate (18:2n6)	linolenate (18:3n3 or 3n6)		cystine	X - 15245		mannose	sorbitol
			maltose	maltotriose		dodecanedioate (C12)	sebacate (decanedioate)		asparagylisoleucine	serylleucine
			methionine	phenylalanine		eicosenoate (20:1n9 or 1n11)	nonadecanoate (19:0)		X - 14441	X - 14457
			N-acetylglucosamine	putrescine		ergosterol	oleate (18:1n9)		glucose 6-phosphate	mannose 6-phosphate
			N-acetylglucosamine 6-phosphate	X - 13483		ethanolamine	myo-inositol		X - 15381	X - 15433
			N-acetylphenylalanine	X - 11585		fructose 6-phosphate	glucose 6-phosphate		lysylleucine	X - 14458
			1-methyladenosine	1-methylguanosine		gamma-tocopherol	maltose		X - 14457	X - 14458
			N6-methyladenosine	phosphate		glucose	proline		2-linoleoylglycerophosphoinositol*	2-oleoylglycerophosphoserine*
			nonadecanoate (19:0)	palmitate (16:0)		glucose 6-phosphate	mannose 6-phosphate		X - 13529	X - 18341
			prolylphenylalanine	X - 14457		glutamine-leucine	phenylalanylleucine		alanylvaline	glutamine-leucine
			prolylphenylalanine	X - 14458		glutamine-leucine	threonylleucine		X - 15494	X - 19378
			prolylserine	X - 14441		glycerophosphoethanolamine	glycerophosphorylcholine (GPC)		glycylleucine	X - 14272
			pyrophosphate (PPi)	stearamide		glycine	glycylproline		alpha-glutamylvaline	prolylphenylalanine
			pyruvate	X - 13504		glycylalanine	glycylvaline		fructose 6-phosphate	glucose 6-phosphate
			quinate	xylonate		glycylisoleucine	lysylisoleucine		X - 13504	X - 18493
			sarcosine (N-Methylglycine)	urea		glycylleucine	glycylvaline		alanylleucine	phenylalanylleucine
			sorbitol	xanthosine		glycylphenylalanine	lysylleucine		glycylleucine	prolylalanine
			spermidine	X - 15798		glycylthreonine	prolylserine		asparagylisoleucine	glycylisoleucine
			threonylleucine	X - 16165		histidine	serine		arginylleucine	asparagylleucine
			tyrosylglutamate	X - 14272		homocysteine	methionine sulfoxide		alpha-glutamylvaline	tyrosylglutamate
			urate	X - 15267		hypoxanthine	xanthine		lysylisoleucine	X - 14384
			X - 11905	X - 15460		Isobar: ribulose 5-phosphate, xylulose 5-phosphate	ribose 5-phosphate		alanylleucine	X - 15381
			X - 13007	X - 14904		isoleucine	leucine		glutamine-leucine	glycylisoleucine
			X - 13230	X - 15264		isoleucylaspartate	tyrosylglutamate		glycylisoleucine	lysylleucine
			X - 13529	X - 18341		kynurenate	X - 12093		methionine	phenylalanine
			X - 14196	X - 16987		lactate	X - 18493		prolylalanine	prolylglutamine
			X - 14272	X - 14458		leucine	valine		alanylleucine	asparagylleucine
			X - 14457	X - 19751		linoleate (18:2n6)	linolenate (18:3n3 or 3n6)		asparagylleucine	glycylisoleucine
			X - 15429	X - 15904		lysine	threonine		asparagylleucine	X - 14384
			X - 15494	X - 19378		lysylisoleucine	lysylleucine		alpha-glutamylvaline	X - 15433
			X - 15559	X - 15562		maltose	X - 11584		glutamine-leucine	X - 15381
			X - 18341	X - 19561		maltotetraose	maltotriose		alanylvaline	threonylleucine
			X - 19364	X - 19373		mannose	sorbitol		1-linoleoyl-GPC (18:2)	1-oleoyl-GPC (18:1)
						methionine	phenylalanine		alpha-glutamylvaline	glycylleucine
						N-acetylaspartate (NAA)	X - 13509		alpha-glutamylvaline	phenylalanylleucine
						N-acetylglucosamine 6-phosphate	pyruvate		glycylleucine	lysylisoleucine
						N-acetylserine	orotate		asparagylisoleucine	phenylalanylleucine
						nonadecanoate (19:0)	palmitate (16:0)		X - 15558	X - 15562
						palmitate (16:0)	palmitoleate (16:1n7)		glycylisoleucine	glycylleucine
						phosphate	pyruvate		glycylphenylalanine	lysylisoleucine
						pipecolate	urea		methylpalmitate (15 or 2)	17-methylstearate
						pro-pro-pro	prolylproline		1-myristoyl-GPC (14:0)	1-palmitoleoyl-GPC* (16:1)*
						prolylalanine	prolylphenylalanine		X - 14384	X - 15381
						quinate	xanthosine		glycylisoleucine	X - 14384
						quinate	X - 16171		glycylleucine	glycylphenylalanine
						ribose	X - 11585		X - 13529	X - 18889
						tyrosylglutamate	X - 14272		glutamine-leucine	lysylisoleucine
						uracil	X - 11905		1-palmitoyl-GPC (16:0)	1-palmitoyl-GPE (16:0)
						X - 11532	X - 15856		2-oleoyl-GPE* (18:1)*	2-palmitoleoyl-GPC* (16:1)*
						X - 11715	X - 18472		alanylvaline	serylleucine
						X - 13007	X - 14904		alanylvaline	asparagylisoleucine
						X - 13504	X - 18493		serylleucine	X - 14384
						X - 13529	X - 15472		asparagylisoleucine	X - 14384
						X - 13529	X - 18341		threonylleucine	X - 15381
						X - 13529	X - 18889		X - 15429	X - 15904
						X - 14196	X - 16987		isoleucylaspartate	X - 15904
						X - 14441	X - 14457		leucine	phenylalanine
						X - 14458	X - 19751		glycylisoleucine	threonylleucine
						X - 15381	X - 15433		hypoxanthine	xanthine
						X - 15429	X - 15904		alanylleucine	X - 14384
						X - 15433	X - 16165		glycylisoleucine	phenylalanylleucine
						X - 15458	X - 15460		glycylvaline	isoleucylaspartate
						X - 15472	X - 18341		phenylalanylleucine	serylleucine
						X - 15494	X - 19378		alanylleucine	serylleucine
						X - 15559	X - 15562		glycylalanine	isoleucylaspartate
						X - 15559	X - 15563		lysylisoleucine	threonylleucine
						X - 15562	X - 15563		prolylalanine	X - 14457
						X - 18341	X - 19561		1-oleoyl-GPE (18:1)	1-palmitoleoyl-GPC* (16:1)*
						X - 19364	X - 19373		glycylisoleucine	serylleucine
									X - 18341	X - 19561

## Sheet: Supplementary Table 5
The data are in the following format:
name	lib_id	comp_id	quant_mass	rt	spectra
Metabolite Name	GC-MS or LC-MS/MS	XXXXX	297.2	15.77	129:15 297.2:100 298.3:26
The spectra data format (129:15) indicates the mass of the ion (m/z=129) and relative peak intensity (15).
Each ion in the spectra is separated by a space. Thus, the second m/z of 297.2 has a relative peak height that is 100.
name	lib_id	comp_id	quant_mass	rt	spectra
1-methylhistidine	GC/MS	30460	196	9.83	53.9:1.1 56:2.4 58.9:2.5 67.9:2.5 69.9:1.1 72.3:2.9 72.9:58.1 74:5.8 74.9:7 81:5.7 82:1 95:12.1 96:100 97:21.7 98:1.7 100:7.2 112:1.1 124:2.7 131.9:1.4 133.1:1.3 139:1.2 147:6.3 148:1.1 165:1.2 167.1:1.4 168.1:9.2 169.1:2.1 180:13.4 181:2.6 194.1:1.7 195.3:2.3 196:77.1 197.1:11.9 198.1:3.6 199.2:2.3 208:3.3 217.4:1.1 218:23.3 219.1:4.5 220.1:2.2 270.1:3.1 280.2:1 298.1:2.9 313.2:2.6
2-aminobutyrate	GC/MS	1577	130	5.02	58.9:3.5 72.9:53.4 74:4.7 74.9:4.7 100:2.9 130:100 131:17 132:6 133:2.5 147:13.6 148:2 204:7.3 218.1:2.7
2-hydroxybutyrate (AHB)	GC/MS	21044	130.9	4.63	54.9:1.6 56.9:1.3 57.9:1.8 58.9:5.6 60.9:1.6 66:10.8 66.8:1.2 69:1.4 71:1 71.8:1.4 72.9:90 74:8 74.9:10.2 80.9:6.1 95:1.4 101:1.2 115:2.7 116.9:1.5 129:1.2 131:100 132:12.8 133:10.6 134:1.3 143:1.6 146.9:90 148:17.3 149:9.5 190:7.1 191:1.7 205.1:12.1 206.1:2.3 207.1:1 219.1:1.4 233.1:4.1
2-hydroxyglutarate	GC/MS	37253	247	8.48	54.9:3.4 56.9:1.3 57.9:1.3 58.9:3.7 60.9:1.8 68.9:1.3 71.1:1.3 72:4 72.9:76.3 74:7.7 74.9:15.7 75.9:1.2 84.8:10 100.9:2.4 114.9:3.8 115.9:5.7 116.9:2.6 128.9:100 130:11.9 131:8 132:2.1 132.9:10.8 134:1.7 134.9:1.3 146.9:65.3 148:10.7 148.9:12.8 149.9:1.7 156.9:15.7 158:2.4 158.9:3.2 163:2 185:1 189:1.4 203:33 204.1:9.7 205:3.8 218.1:3 219.1:1.2 220.1:1.2 221:1.9 231:7.6 232.1:1.6 233:1 246:4 247:…
2-methylcitrate	GC/MS	37483	287.1	10.07	51.9:0.1 53:1.5 54.1:0.4 55:0.7 56:0.7 56.9:0.7 58:0.7 59:1.3 60:0.2 60.7:0.5 62:0.1 63:0.1 65:0.1 66:0.2 67:0.6 68:0.2 69:1.3 70:0.5 71:0.6 72.1:3.1 72.9:100 74:9.4 75:13.5 76:0.9 77:0.9 78.8:0.2 80.2:0.2 80.9:5.6 82:0.5 83:1.4 84.1:0.2 85:0.4 86:0.9 87:0.4 88:0.2 89.2:0.1 91:0.7 93:0.4 94:0.1 95:0.3 97:0.4 98.1:0.2 99:1.1 100:0.2 100.9:0.4 101.9:0.2 103:0.9 104:0.2 105:0.3 108:0.1 109:0.6 110.1…
3-hydroxytyrosol	GC/MS	38272	267.1	9.58	51.1:0.1 53:0.1 55:0.1 56.2:0.1 57:0.2 58:0.4 59:0.9 60:0.1 61:0.2 62:0.1 63:0.1 65:0.1 70:0.1 71.1:0.3 73:47.1 74:3.9 75:4.9 76:0.3 77:0.6 78.1:0.2 79.1:0.1 83:0.1 85.1:0.1 87:0.1 88.1:0.1 89:0.2 90:0.1 91:0.8 92.1:0.1 93:0.1 95.3:0.1 97:0.1 99.2:0.1 103:3 104.1:0.7 105.1:0.6 106:0.1 107:0.1 108.3:0.1 109.1:0.1 111:0.1 113:0.1 114.1:0.1 115:0.8 116:0.2 117.1:0.9 118.1:0.2 119:0.7 120:0.1 121:0.1…
3-aminoisobutyrate	GC/MS	1566	101.9	5.34	58.9:4.8 66:2.5 72.9:62.2 74:6.5 74.9:7.8 80.4:5.1 80.5:5.1 85.9:2.7 100:2.3 102:100 103:10.1 104:3.8 130:2.3 131:6.3 133:2.4 147:22.9 148:3.4 176:19.8 177:3.3 218:12.6 219.1:2.4 232.1:4.7
3-hydroxybutyrate (BHBA)	GC/MS	542	116.9	4.94	58.9:4.1 60.9:2 65.9:6.4 68.9:2.1 71.9:4.9 72.9:77.4 73.9:7.6 74.9:21 76.9:2.9 88:11.5 100.9:2.9 114.9:5.8 116.9:53.8 117.9:5.8 118.9:2.6 129.9:10.1 130.9:5.1 132.9:8 146.9:100 148:15.6 148.9:8.1 189:5.1 190.9:44.5 192:7.8 193:3.7 204:3.3 233:11.8 234:2.3
3-hydroxyisobutyrate	GC/MS	1549	177.11	4.97	55.04:1.2 56.04:2.6 57.07:1 58.04:1.5 59.05:3.6 61.02:1.4 66.14:7.4 69.01:3.5 72.99:48.4 74.08:4.8 75.03:11 81.09:4 94.11:1.3 99.05:1 101.04:1.1 103.03:11.1 104.08:1.1 115.05:3.4 117.03:1.1 130.12:4.7 131.07:3.5 133.04:6.1 142.1:1.4 143.09:7.8 144.16:1.1 146.02:1.1 147.07:100 148.11:15.5 149.11:8.1 158.1:1 177.11:25 178.12:5 179.12:1.1 205.14:1.8 218.14:5.4 219.16:1.2 233.12:18.3 234.17:3.6 235.1…
3-hydroxypropanoate	GC/MS	42103	177.1	5.1	52:0.2 53.1:0.2 54.3:0.8 55:1.8 56.2:0.4 57.2:0.7 58.1:1.5 59:2.1 60.1:0.6 61:0.8 65.3:1.8 66:4.4 66.8:0.9 70.1:0.5 71.2:1.3 72.2:11.1 72.9:28 74.2:5.3 75:6.4 76:0.5 76.9:0.5 80.4:0.8 81:1.3 81.6:0.3 86.2:2.9 86.9:2.3 87.9:0.9 88.9:0.3 98.9:0.3 100.3:1 101:3 102.1:2.4 102.9:2.7 104.1:0.4 104.9:0.3 113.3:0.2 114.2:0.7 115.2:1.9 116:3.5 117:1 118:0.3 118.9:0.3 128.4:0.6 129:1.5 130.3:0.9 131:2.2 13…
3-phosphoglycerate	GC/MS	1414	299	9.63	58.9:5.1 72.9:100 74:7.4 74.9:8.8 76.9:7.1 100.9:17.2 101.9:2 116:8.9 117:2.8 130.9:3.3 132.9:16.7 134:2.5 134.9:4.2 143:8 147:46.6 148:7.3 149:4.3 189:5 190.9:2.8 194.9:3.6 207:6.1 210.9:38.4 212:5.1 212.9:3.3 217:21.4 218:4.2 219:2.5 225:7.3 226:2 227:47.7 228:7.6 229:3.8 243:2.2 285:6.4 297.3:2.2 298:3.8 299:90.7 300.1:21 301.1:12.1 302:2.2 313.1:2.4 314.1:2.5 315.1:33.8 316.1:8.8 317.1:5.6 34…
3-phosphoserine	GC/MS	543	356.1	9.85	58.9:7.1 68.8:5.8 69.9:2.6 72:5.8 72.9:100 73.9:10.3 74.9:15.4 76.9:4.3 99.9:10.1 113.9:7 115:4.2 115.9:7.7 116.8:2.1 130.9:3.3 132.9:10.6 134.8:2.6 143.9:4.6 146.9:22.3 148:3.2 188:9.6 188.9:2.7 190.9:2.7 192.9:3.2 194.9:2.9 206.75:2.5 210.8:10.9 216:12.7 217:4.4 218:9.9 219.1:2 225.1:3 226.9:2.7 232:12.9 233:2.9 283:3.4 297.75:3.5 299:88.8 300:20.8 301:11.2 302:2.1 314:8.6 315:18.1 316:5.4 317:…
4-hydroxy-2-oxoglutaric acid	GC/MS	40062	333.1	9.07	53.1:2.3 57.9:1.6 59.1:2.5 72:4.6 73:100 74.1:12 75:11.8 85.1:0.7 98.5:1.2 102.9:0.8 105.2:0.7 126.1:0.6 127.1:3.3 128.2:1.1 131:4.3 132:1.2 133.1:5 134.2:1.8 135.1:1 143.1:22 144.1:4.1 145:1.8 146:2 147:54.1 148.1:8.9 149:5 150:1.1 155:0.5 157:1.1 159:0.7 172.9:1.1 177.1:0.9 187:0.5 201.1:3 202.1:1.2 205.2:1.1 214.5:1.1 216.1:1.8 217.1:3.2 218.1:0.6 220:0.2 221:4.2 222.1:1.4 230.4:0.4 231.2:0.7 …
4-hydroxybutyrate (GHB)	GC/MS	34585	233.1	5.75	58.1:3.1 59:2.4 61:6.7 73:20 75:9.1 87:0.7 90.1:0.3 101:4.2 103:21.2 109.1:7.3 116:3.4 117:100 119:6.5 129:7.4 131:2.1 133:19.9 146.1:0.9 147.1:51.5 148.1:10.8 149.1:5.9 150.1:3.4 158.1:1.9 159.1:1.4 189.1:3.2 190.1:0.6 204.2:9.4 205.1:2.8 233.1:50.7 234.2:6.1 235.1:4.5 247.2:2 248.2:3
5,6-dihydrouracil	GC/MS	1559	243	7.53	54.9:2.4 58:2.1 58.9:8.7 65.9:2.5 69.9:4.2 71.9:9.5 72.9:46.4 74:4.7 74.9:6.4 76.9:7 85.9:4.9 92.9:14.8 98.9:3.6 99.9:13.3 113.9:4.5 114.9:2.4 116.9:2.2 128:2 130.9:5.2 132.9:5.1 147:100 148:15 149:7.5 157:2.4 198:3.9 201:36.5 202.1:6.6 203.1:2.8 241.1:7 242:2.4 243:88.4 244.1:17.4 245.1:7.5 257.1:26.7 258.1:14 259.1:4.1 299.1:2.4
5,6-dihydroxyindole	GC/MS	40037	365.1	10.75	59:1.9 73:100 74.1:8 75.1:4 130.1:1.1 131.1:1.4 133.1:1.1 147.1:3.3 202.1:1.6 205:1.7 232:1.1 234:1.6 246:1 262:22.1 263.1:5 264.1:2 276.2:1.9 277.1:4.6 278.1:1.4 291.1:1 292.1:1.3 350.1:3.6 365.1:59.7 366.2:33.8 367.2:15.2
adenine	GC/MS	554	264	10.09	57.9:2.1 58.9:1.2 69.9:1.2 70.9:1.1 71.8:1.9 72.9:40.8 73.9:5.3 74.9:1.8 76.9:1.2 83.9:4.2 84.9:2 98.9:2.1 99.9:1.5 110.9:2 124.2:1.7 124.6:1.7 165:2.7 180:1.2 191:1.5 192:9.7 193:1.6 206:2.9 207:1 237:2 238:1.1 248:1.2 262.2:1.8 264:100 265:21.8 266:8.6 267:1.3 278.1:3.4 279.1:23.7 280.1:5.8 281.1:2
alanine	GC/MS	1126	115.9	4.43	58.9:4.1 72.9:90.6 74:7.7 75:7.7 84.9:2.4 100:3.6 102.9:2.2 115.9:100 117:14 118:4.9 133:2 146.9:19 148:2.9 190.1:8 218.1:2.1
allantoin	GC/MS	1107	518.3	10.11	72.9:100 74:11.1 74.9:5.7 99.9:5.5 129.9:2.8 130.9:2.8 146.9:11.8 148:2 171:4.3 172:3.3 173:2 187:3.7 188:41 189:9.5 190:3.9 243:2.1 331.1:2.8 357.1:2.6 403.2:4.6 428.2:15.8 429.2:6.5 430.2:4 503.3:4.6 504.3:2 518.3:26.2 519.3:11.3 520.3:6.7 521.3:2.3
alpha-hydroxyisovalerate	GC/MS	33937	145.1	5.3	52.1:0.3 53:0.2 54.2:0.2 55:2.6 56:0.4 57:0.7 58:0.9 59:2.4 60:0.3 61:0.7 62.1:0.1 66:1.6 66.8:0.4 68:0.1 69:0.9 70.1:0.4 71.1:1.1 72:0.9 73:80 74:7.7 75:11 76:0.8 77:0.6 80.2:0.1 81.1:0.6 82:0.4 83:0.5 85:0.6 86:0.2 87:0.7 88:0.6 89:0.2 90:0.1 94:0.1 98.1:0.1 99:0.8 100:0.2 101:0.7 102.1:1 103:1.2 104:0.2 105:0.4 111.1:0.1 112.1:0.1 113:0.6 114.1:0.2 115:1.3 116.1:0.4 117:1.4 118.1:0.2 119:0.8 1…
alpha-ketoglutarate	GC/MS	33453	419.1	9.66	72.9:100 74:22.8 75:16.2 76:1.7 81.1:2 84.1:4.6 99:6 105:1.3 108.1:0.5 109.2:1.1 124.3:0.3 126.3:2.1 127:12.7 128:4.4 129:1.7 131:13.2 134:2.2 135.1:1.9 141:3.6 143:3.7 144:2.8 145.1:4.6 147:90 149:15.8 150.1:2 151.1:0.9 152:0.4 153.1:0.9 155.1:2.9 156:7 157:2.9 171:2.1 173:7.4 182.1:0.8 184:4.3 189:2.1 199.1:1.3 202.1:2.9 203.1:2.2 205:3.3 215.1:4.5 217.1:1.8 221:14.2 222.1:3.5 223.1:2.2 231.1:1…
arabitol	GC/MS	38075	307.1	9.11	58.9:2.5 72.9:100 74:10.6 75:6.8 88.9:3.2 100.9:3.4 102.9:65.1 104:6.2 105:2.6 116:2.8 117:18.6 128.9:31.9 130:4 131:6.1 133:12.7 147:71.8 148:11.4 149:6.9 157:3.1 174.9:2 189:16.4 190.1:3.8 191:10.7 203:7.8 204.1:19.2 205.1:46.1 206.1:9.6 207.1:4.8 217:90.9 218.1:25.5 219.1:10.5 221:3.1 229.1:2.4 243.1:8.4 277.1:8 278.1:2.3 291.1:2.1 306.1:3.3 307.1:29.3 308.1:8.5 309.1:4.1 317.1:3.7 319.1:22.4 …
arabonate	GC/MS	37516	292.1	9.72	51:0.1 53:0.2 54:0.1 55:0.8 56:0.1 56.8:0.3 58:0.6 58.9:2.4 60:0.2 61:0.3 66:0.1 67:0.3 68:0.2 69:0.5 70:0.4 71.1:0.6 72.9:100 74:13.8 74.9:9 75.7:0.5 77.1:0.6 79:0.1 83:0.4 84:0.1 85:0.3 86.8:0.6 88:0.4 88.9:2.1 90.3:0.2 91:0.1 98:0.3 99:0.6 100.1:0.2 100.9:2.8 102:3.1 103:61.3 104:6.1 105:2.6 106:0.2 111:0.2 112.9:0.6 114.1:0.1 115:0.9 116.1:1.2 117:15.1 118:1.5 119:1.4 120.1:0.1 121.1:0.1 124.…
argininosuccinate	GC/MS	15497	446.3	13.27	70:6 71:2 73:100 74:10 75:40 99.1:3 100:10 101:2 102:1 115:8 116:2 141.1:6 142.1:60 143.1:30.5 144.1:13.3 147:30 148.1:6 149.1:2 157.1:6 158.1:1 159:1 170.1:6 171.1:10 172:2 187.1:5 188.1:1 216.1:5 217.1:1 218.2:1 219.1:1 226.1:15 227.1:3 256.2:17.5 257.2:8.3 258.2:10.9 284.2:11.5 285.2:4.8 286.2:4 311.2:13.1 312.2:4.8 313.3:4.3 326.1:29.5 327.2:14.3 328.2:6.5 358.2:11.9 359.3:3.6 360.2:2.9 374.2…
aspartate	GC/MS	15996	232	7.76	58.9:2.6 69.9:2.4 72.9:97.1 74:9.7 74.9:10.5 76.9:2.8 99.9:19.7 101:2.1 116.9:5.7 129.9:2.4 131:2.7 132:2.1 132.9:5.5 146.9:18.6 148:3.1 149:2.6 188.1:11.8 189.1:2.7 202:11.3 203:2.3 204:2.9 216:3.8 218:21.4 219.1:3.9 232:100 233.1:21.4 234.1:9.2 292.1:2.2 306.1:3.6
beta-alanine	GC/MS	55	174	7.07	58.9:8.7 72.9:80.6 74:6.9 74.9:6.8 85.9:14.2 98.9:2.3 99.9:11.1 116.9:2.8 129.9:11.6 131:6 132:2.5 132.9:16.1 134:2.3 145.9:3.6 147:36.9 148:6.1 149:3 160:2.7 172:3.1 174:100 175:18.4 176:8.2 188:2.1 232.1:5.8 248.1:93.7 249.1:22.6 250.1:11.3 251.1:2.1 288.1:2.2 290.1:28.4 291.1:8 292.1:3.8 304.1:3.1
beta-hydroxypyruvate	GC/MS	15686	221	6.84	58.9:4.5 72.1:3.8 72.9:92.5 74:8.2 75:6.5 131:5.5 133:15.5 134:2 143:19.2 144:2.6 146:2.5 147:100 148:15.9 149:8.4 173:2.5 189:2.7 205:2 207:6.4 217:5.3 221:50.4 222.1:11.5 223.1:6.2 305.1:79.9 306.1:22.6 307.1:11.1 308.1:2.2 320.1:4.7
beta-sitosterol	GC/MS	27414	357.4	15.18	55:26 57:39.2 67:13 69:22.7 71:24.1 73:49 74:5.7 75:32.6 77:4 79:12.7 81:29.8 82:3.7 83:11.9 85:20.8 91:18.6 92:4.5 93:21.2 94.1:7.1 95:34.5 96:3.7 97:10 99.1:3.7 105:23.5 106:7.6 107:28 108.1:6.6 109:18.5 111:9.4 115:4.1 117:10.2 118:5.8 119:31.1 120:18.6 121:30.7 122.1:5.2 123:9.7 125.1:4.6 128.1:6 129:100 130:17 131:20 132:7.3 133:20 134.1:6.6 135.1:14.1 137.1:5 143:16.1 144.1:6.6 145.1:30.1 1…
campesterol	GC/MS	39511	343.4	15.01	55:12 57:15.1 67:9.4 69:12.5 71:16.3 73:31.2 75:24.2 79:11.5 81:23.9 83:10.5 85.1:9.4 91:15.5 93:16.5 95:30.9 97.1:12 105:22.4 106.1:7.3 107:28.2 109.1:18.2 111.1:7.3 117.1:8.9 119.1:24 120.1:15.4 121.2:27.4 123.1:9 129:100 130.1:16.9 131.1:18.4 132.1:6.3 133.1:17.8 135.1:14 143.1:15.5 145.1:25.2 146.1:8.6 147.1:16 149.1:9.1 157.1:6.9 159.1:17.5 160.1:13.1 161.2:14.4 163.2:11.8 173.2:8.9 175.2:6.…
citrate	GC/MS	1564	273.1	9.72	66.9:3.9 71.9:2.4 72.9:100 74:8.5 74.9:11.4 76.9:4.4 114.9:2.3 129:5.9 131:3.9 132.9:7.2 143:2 147:49 148:7.8 149:7.2 183:6.9 211:8.4 217:3 221.1:4.7 229.1:2.1 231.1:4 257.1:6.4 273.1:80.8 274.1:17.5 275.1:7.5 305.1:5.5 347.1:15.3 348.2:4.3 349.2:2.6 363.2:13 364.2:3.9 375.1:14.2 376.2:4.2 377.2:2.2 465.2:5.2 466.2:2
cystathionine	GC/MS	15705	218.1	11.7	58.9:2.4 72.9:62.9 74:6.6 74.9:6.1 100:15.6 101:2.4 114:4.6 115:3.4 116:2.1 128:82.4 129.1:11.7 130:4.8 131:2.3 132:3.4 133:3.5 138.1:2.7 147:20.7 148:5.9 149:2.4 160:13 161:2.8 162:3 174.1:2.3 176.1:3.7 188:3.8 202.1:9.8 203.1:3.2 204.1:2.2 216.1:5.8 217.1:2.6 218.1:100 219.1:24.3 220.1:9.7 221.1:2 230.1:2.6 232.1:3.7 245.1:10.3 246.1:2.8 278.1:23.3 279.1:6.2 280.1:3.4 291.2:7.9 292.1:8.7 293.1:…
cysteine	GC/MS	31453	218	8.01	58:1 58.9:4.3 72.9:100 74:8.9 74.9:8.2 76.9:3.9 86:1 99.9:17.6 101:2.1 102:1.2 102.9:1 114:1.5 115:4.2 115.9:4 117:1.4 129.9:1.9 131:2.5 131.9:8.1 133:4.7 134:1.2 146:2.7 147:15.5 148:3 149:1.8 163:1.4 188:1 203:1.3 204:3.6 205:2 216:2.4 218:94.6 219.1:22 220.1:99.4 221.1:20.8 222.1:12.2 223.1:1.9 232:2.5 294.1:6 295.1:1.6 296.1:1.1 322.1:1.5 323.1:0.5 337.1:0.5
cystine	GC/MS	31454	218	12	58.9:3.2 72.9:84.2 74:8.5 75:8.2 76.9:2.4 99.9:18.2 101:2.7 114:3.3 115:8.7 116:3.4 117:1.6 130:2 131:4.3 132:6.1 133:3.7 144:1.9 145.9:63.1 147:24.9 148:10.5 149:2.5 174:1.9 177.9:4.4 188:3.1 202:1.7 203:2.4 216.1:7.7 218:100 219.1:22.6 220.1:14.2 221.1:2.6 232:15 233.1:3.2 249.1:2.1 260.1:1.9 264.1:17 265.1:9.3 266.1:27.3 267.1:6.2 268.1:3.5 288.1:2.1 289.1:2.3 291.1:1.5 296.1:3.6 297.1:8.9 298…
dihydoxyphenylalanine (L-DOPA)	GC/MS	1576	218	11.23	72.9:68.1 74:5.9 75:4.4 99.9:6.1 147:6.8 179:9 218:100 219.1:24.4 220.1:11 267.1:20.7 268.1:6.4 269.1:2.4 280.1:4 368.2:10.8 369.2:3.6 380.2:2.1 442.2:2
dopamine	GC/MS	12130	174	11.14	58.9:3.7 72.9:55.2 74:4.8 74.9:2.3 85.9:8.7 99.9:4.2 129.9:2.8 131:2.4 172.1:2.9 174:100 175.1:32.8 176.1:14.3 177:2.2 179:5.4 338.1:2.3 426.2:6.8 427.2:2.6
ergosterol	GC/MS	27553	363.3	14.88	55:39 57:12.6 67:10.9 69:58.1 70:4.8 71:4.8 73:42.2 74:4.3 75:13.4 79:7.1 81:20.1 82:2.9 83:14.2 91:9.7 93:9.5 95:9.9 97:3.4 105:9.7 107:8 109:8.4 115:5.7 117:7.7 118:3.9 119:24.7 120:3.4 121:3.9 123.1:3.8 125:6.8 128:8.7 129:19.4 130.1:6.5 131:28.9 132:4.7 133:6.6 141:10.1 142.1:9 143:29.9 144.1:22 145:22.4 146.1:4.1 147.1:4.7 154:3.6 155.1:12.4 156.1:6.6 157:23.8 158.1:10.1 159.1:17.5 160.1:3.3…
erythritol	GC/MS	20699	217	7.7	58:1.1 58.9:4.4 68.9:3.8 72.8:100 74:11.5 75:8.2 88.9:3.4 101:5.3 102.9:46.6 104:4.4 105:2 115:2.5 116:11.3 117:27.9 118:3.2 119:1.9 129:12.4 130:1.8 131:5.5 132:1.2 132.9:13.2 134:1.8 134.9:1.2 143:1.7 145.2:1.2 146.9:79.6 148:14 149:8 175:1.4 189:23.6 190:4.8 191:15.9 192:2.8 193:1.3 203:3.1 204.1:28.3 205.1:55.5 206.1:12.4 207.1:5.6 215.1:2.3 216.1:1.1 217:74.4 218.1:17 219.1:7.4 220.1:1.1 221…
erythronate*	GC/MS	33477	292.1	8.05	73:100 102.1:15 103:30 147.1:90 189.1:17.3 205.1:85 206.2:25 207.1:12 217.2:25 220.1:40 277.3:8.7 291.2:20.2 292.1:81.3 293.3:25 294.2:8 319.2:13.2 320.2:3.1 379.2:3.4 409.2:3.9 410.3:1.5 411.2:1
ethanolamine	GC/MS	1497	174.1	6.19	58:0.2 59:1.5 60.1:0.1 73:45.6 74:1 75:0.7 85:0.4 86:4.9 87:0.5 88:0.2 98.1:0.1 99.1:0.4 100:5.5 101:0.6 102.1:0.4 110:0.1 113:0.2 114.1:0.8 115:2.3 117:0.3 118:0.1 119:1.2 120.1:0.3 130:1.5 131:1 132.1:0.4 133:2 134:0.4 135.1:0.2 145.1:0.9 146.1:0.3 147.1:6.2 148.1:1 149.1:0.6 158.1:0.3 159.1:0.1 161.2:0.1 169:0.4 170:0.7 171.2:0.9 172.1:0.9 173.1:0.6 174.1:100 175.1:29.5 176.1:13.1 177.2:0.3 18…
fructose	GC/MS	577	217	9.71	72.9:100 73.9:8.1 74.9:5.8 102.9:5.2 128.9:5.8 132.9:4.5 146.9:21.9 148:3.5 191:6 215:5.2 217:87.1 218:17.4 219:9.3 230:3.9 257:5.6 437.1:16.6 438.2:6.7 439.2:3.3
fructose-6-phosphate	GC/MS	12021	315.1	11.89	71.9:2.2 72.8:100 73.9:8 74.9:7.3 102.9:2.4 128.9:6.7 132.8:3.8 146.9:18.7 148:3.2 148.9:2.5 191:2.8 211:4.8 215:10.3 216.1:2.8 217:9.1 227:2.8 229.1:2.5 230:13.2 231:4 257:3.3 271.1:6.3 299.1:26.6 300.1:7.4 301.1:4.1 314.3:3.1 315.1:41.7 316.1:11.6 317.1:6.1 328.1:2 345.1:2.2 387.2:8.8 388.2:3.1 389.2:2.6 589.3:9.7 590.4:4.5 591.4:2.6 677.4:3 678.4:1 679.4:0.5
fumarate	GC/MS	1643	245	6.51	52.9:2.6 57.9:2.8 58.9:2.4 60.9:2.4 72:2.4 72.9:57.6 73.9:6 74.9:23.2 76.9:5.3 82.9:6 83.9:3 114.9:5.1 132.9:6.9 142.9:13.8 146.9:36.3 147.9:5.9 148.9:4.7 154.9:2.9 156.9:2.1 217:3.1 243.9:2.1 245:100 246:19.9 247:8.7
gamma-aminobutyrate (GABA)	GC/MS	1416	304.1	7.82	58.9:5.2 72.9:51.3 74:4.7 74.9:8.3 85.9:7.6 99.9:5.1 130:4.5 131:3.4 132.9:4.8 141.9:3.9 143:5.6 144.1:2.2 146.9:27.6 148:4.3 149:2.2 172:5.4 174:100 175.1:21.6 176:9.5 216:5.1 246.1:4.3 304.1:29.6 305.2:8.1 306.1:3.8
gamma-tocopherol	GC/MS	42315	223.1	14	55:7 56.9:11 73:100 74:15 222.1:45 223.1:85 224.1:15 225.1:3 263:8.5 488.4:100 489.4:30 490.4:5 491.4:1
gluconate	GC/MS	587	333	10.79	72.8:100 73.9:7.4 74.9:4.5 102:2 102.9:16.4 116.9:7.8 128.9:5.7 130.9:2.7 132.9:5.9 142.9:3 146.9:34.4 147.9:5.8 148.9:3.5 156.9:2.4 189:9.9 190:2.7 191:5.6 204:10.3 205:25.9 206.1:5.6 207:3.1 217:22.2 218:4.8 219:5 221:4.5 229:2.7 277.1:7.7 278.1:2.4 291:4 292.1:30.9 293.1:9.7 294.1:4.7 305.1:17 306.1:5.3 307.1:6 319.1:17.7 320.1:5.4 321.1:3.8 331.1:3.2 332:2.2 333:36.7 334.1:11.4 335.1:5.6 359.…
glucose	GC/MS	20488	217.1	10.58	59:1.1 71.9:1.2 72.9:46.8 74:4 75:3 103:3.8 117:2.5 129:4.6 131:1.7 133:3.7 143:1.4 147:22.3 148:3.6 149:2.3 189:6.2 190.1:2.5 191.1:35.9 192.1:6.5 193.1:3.1 202.2:1.5 203.1:5.1 204.1:100 205.1:20 206.1:8.6 207.1:1.7 217.1:18.2 218.1:4.7 219.1:2.1 221.1:1.1 231.1:1.9 243.2:1.3 291.1:1.6 305.2:1.9
glucose-6-phosphate (G6P)	GC/MS	31260	387.2	12.23	59:1.8 72.1:3 73:100 74:8.5 75:8.4 101:2.2 103:3.9 113:2.9 115:1 116:1.5 117:2.1 127.1:1.3 129:28.2 131:3.7 132:1.1 133:7.5 134:1.2 135:1.4 145.1:1.9 146.1:1.2 148.1:6 149.1:3.8 155:1.9 157:1.4 161.1:1 169:1.8 189.1:6.5 190:2.3 191.1:13.2 192.1:2.4 193.1:2.1 203:2.1 204.1:99.9 205.1:20.3 206.1:9.3 207.1:4.5 211:9 215.1:1.1 216.2:1.5 217.1:27.1 218.2:5.5 219.1:2.5 225.1:2.9 227:2.2 231.1:1.4 243.1…
glutarate (pentanedioate)	GC/MS	396	261	6.94	54.9:37.9 59:2.9 61:3.7 73:67.8 74:34.2 75:2.7 76:2.7 77:1.8 85:2.6 97:9.7 101:2.6 115:1.8 116:8.2 117:3.8 123:1.2 127:1.1 129:14.7 130:6.2 131:2.9 133:4.9 143:1.6 145:3.2 146:1.4 147:100 149:12.1 150:1.5 158:21.4 159:5.7 160:1.3 162:0.8 186:4.5 187:3.2 189:2.3 203:5.7 204:8.2 205:1.9 206:0.7 233:8.2 234:1.7 235:0.7 260.1:0.5 261:19.3 262:4 263:1.8
glycerate	GC/MS	1572	189	6.31	59:3.6 72.9:100 74:8.2 74.9:8 76.9:3 100.9:3.9 102:8.9 103:13.5 116:2.2 116.9:9.7 130:2.2 131:4 132.9:17.7 134:2.5 147:50.7 148:7.8 149:4.4 175:2.6 189:45.8 190.1:9.8 191:4.9 205.1:15.4 206.1:3 217.1:2.7 292.1:30.3 293.2:8 294.2:4.1 307.1:4.8
glycerol	GC/MS	15122	205	5.87	58.9:4.4 71.9:2.2 72.8:100 73.9:8.1 74.9:6.6 100.9:2.3 102.9:13.5 116:2 116.9:14.1 128.9:4.2 130.9:3.4 132.9:12 146.9:43.1 148:6.7 149:4.2 191:3.2 203:3.8 204.1:7.1 205:39.3 206.1:7.6 207:3.8 217:2.2 218.1:10 219.1:2.1
glycerol 2-phosphate	GC/MS	27728	243	9.38	54.9:1.1 58.9:5.1 71.8:1.8 72.9:100 74:8.8 74.9:8.7 76.9:1.1 100.9:4.5 102.9:10 114.9:1.1 129:20.3 130:2.8 131:4.5 132.9:8.7 134:1.3 134.9:2 146.9:21.3 148:3.3 149:2.3 191:4 193:1.9 203:1.6 207:5.2 208:1.3 209.1:1.4 210.9:33.4 212:4.8 213:2.8 217.1:5.2 218.1:3.7 219.1:1.6 225:2 227:5.3 241.6:1.9 243:58.1 244.1:9.5 245:4.6 283:1.3 285:3.5 299:52.7 300.1:12.6 301.1:7 302.1:1.3 313.1:1 314.1:1 315.1…
glycerol 3-phosphate (G3P)	GC/MS	15365	357.1	9.4	58.9:4.3 71.8:4.3 72.9:100 73.9:8.8 74.9:10.4 100.9:5.6 102.9:8.2 128.9:9.8 130.9:5.9 132.9:7.3 147:19.6 147.9:3 148.9:2.2 191:2.6 205:2.4 207:2.8 210.9:9.6 218:3.6 219.1:3.4 225:2 227:2.6 241.1:2.7 243:2 256:4.2 285:2.9 298.1:3.3 299:49.3 300.1:12.6 301.1:6.5 314.1:2.9 315.1:12.3 316.1:3.2 328.1:3.6 341.1:4 356.1:2.8 357.1:41.3 358.1:10.4 359.1:5.5 370.1:7.1 371.2:2.3 373.1:2.6 387.2:5.7 388.2:2…
glycine	GC/MS	11777	101.9	4.59	58:2.2 58.9:4.8 65.9:5.1 72.9:75.4 74:6.5 75:7.2 76.9:3.3 80.6:2.9 85.9:2.2 101.9:100 103:11.9 104:3.8 131:2.7 133:2.2 147:39 148:5.9 149:2.9 176:9 204:12 205.1:2.2
glycylalanine	GC/MS	41886	174.1	9.46	59:6.1 70:3.4 86:16.1 87:1.7 100.1:11.7 101.1:1.7 102.1:2.2 114.1:1.5 115.1:1 128.1:1.2 130.1:4.3 147.1:18.9 148.1:2.9 149.1:1.6 155.1:1.4 156.1:12.1 157.1:1.9 158.1:1.7 160.1:1.1 172.1:3.9 174.1:100 175.1:20.5 176.2:9 177.1:1.2 218.2:1.6 230.1:1.4 232.1:4.8 233.2:1 248.2:5.4 249.2:1.4 274.2:2 320.2:2.6 419.2:13.7 420.2:5 421.2:2.7 422.2:0.7 434.3:0.8
glycyllysine	GC/MS	41529	174.1	12.71	54.1:0.1 55.1:0.3 58.1:0.1 59:2.6 60.1:0.2 61:0.1 67.1:0.2 68.1:0.1 73:39.7 74.1:3.2 75.1:1.9 76.1:0.1 82.1:0.3 83.1:0.1 86:10.3 87.1:0.9 88.1:0.5 94.1:0.2 95.1:0.2 96.1:0.2 98.1:0.2 99.1:0.4 100.1:6.8 101.1:0.9 102.1:2.3 103.1:0.5 104.1:0.1 105.1:0.1 106.1:0.1 108.1:0.1 109.1:0.1 110.1:0.1 112.1:0.8 113.1:0.3 114.1:0.4 116.1:0.6 117.1:0.7 118.1:0.2 119.1:0.2 123.1:0.1 124.1:0.1 126.1:0.4 127.1:0…
glycylthreonine	GC/MS	42050	174.1	11.02	53.1:0.1 54.1:0.1 55.1:0.1 56.1:0.1 57.1:0.2 58.1:0.3 59.1:2.8 60.1:0.3 61.1:0.2 62.1:0.1 63:0.1 66.1:0.1 68:0.2 69.1:0.4 70.1:0.2 71.1:0.2 73:40.2 74.1:3.5 75.1:3.7 76.1:0.2 77:0.2 82:0.1 83.1:0.1 84.1:0.2 85.1:0.2 86:7.7 87.1:0.8 88.1:0.4 89.1:0.1 90.1:0.1 91.1:0.1 94.1:0.1 95.1:0.1 96.1:0.1 97.1:0.1 98.1:0.1 99.1:0.3 100.1:4.4 101.1:0.9 102.1:3 103.1:0.6 104.1:0.2 105.1:0.1 106.1:0.1 110.1:0.1…
homocysteine	GC/MS	40266	234	8.78	56.9:4.2 58:2 58.9:3.4 71.8:4.4 72.9:100 73.9:8.1 74.8:9.1 99.9:7.5 114:2.4 118.9:9 127.2:3.2 128:40.4 129.1:6.2 129.9:3.2 133:2.8 147:11.5 202:3.6 218:5.9 219:9.6 220.1:2.5 232:2.9 234:37 235.1:14.5 236.1:8 261.2:2.7 308.1:3.6 309.1:1 351.2:6.3 352.2:1
homoserine	GC/MS	23642	218.1	6.72	55.9:4.7 58.9:3 72.9:51.6 74:4.9 75:5 100:4.6 102:3 102.9:18.2 128:25.3 129:3.6 130:3.8 131:4.1 132:2 133:4 146.9:13.6 148:2.2 202:4.5 216.1:3.4 218.1:100 219.1:22.6 220.1:9.2 230.1:3.9 292.1:4.1
hypoxanthine	GC/MS	3127	265	9.67	72.9:49.5 74:4.2 74.9:3.1 76.9:3.1 83.9:3.4 125:4.5 147:2.9 166:2.1 172:2.1 181:2 193:4 206:8.6 207:3.7 238.1:2.3 265:100 266.1:21.8 267.1:8.6 279.1:3.6 280.1:35.6 281.1:8.2 282.1:3.1
inositol 1-phosphate (I1P)	GC/MS	1481	318.1	12.45	71.9:3.2 72.9:100 73.9:7.7 74.8:5 128.9:4.1 132.9:4.4 146.9:28.7 148:5.2 149:3.1 190:2.2 191:11.9 192:2.6 204:4 207:2 211:2 217:15.6 218.1:3.2 221:2.2 243:2.7 246:3 297.7:2.7 299:44.3 300.1:8.8 301.1:6.6 305.1:4.9 313:3.2 314.2:3.1 315.1:44.1 316.1:12.3 317.1:10.4 318.1:63 319.2:18.4 320.2:8.8 343.1:4.1 345.2:2.6 373:2.1 386.4:2.4 387.2:22 388.2:7.9 389.2:12.4 390.2:3.7 429.1:2.1 433.2:3.6 470.2:…
ribulose/xylulose 5-phosphate	GC/MS	37288	357.2	11.63	53:0.4 55:1.3 59:2.6 65:0.5 67:0.4 68.9:0.6 70.1:0.8 71.1:1.2 73:100 74:8.8 75:13.7 76.8:1.6 78:0.6 79:0.4 80.2:0.2 85:0.9 88.9:0.6 90.1:0.4 91:10.7 92:15 93.1:1.5 94.1:0.4 97.1:0.9 98.8:0.9 101:5.5 102.2:1.6 104.1:1.8 105.1:2 106.1:0.4 107:0.2 111.1:0.7 113:1.7 115.2:2.1 117:2.9 119.1:2.8 127.1:1.2 129:17.8 130.1:2.5 131:3.2 134.1:2.3 140.1:0.5 141.1:1.1 143.1:2.5 147:33 148.1:5.2 149.1:4.5 151.…
isoxanthopterin	GC/MS	27732	380.1	11.62	57.9:1 58.9:1.8 60.9:1.1 69.9:1 70.9:1.4 72.9:79.3 74:7.5 74.9:9.3 83.9:1.9 84.9:1.3 98.9:8 99.9:3.1 129.9:1.6 131:3.2 131.9:1.5 132.9:1.4 146.9:11 148:1.7 149:1 155:1.1 157:1.7 158:1.4 171:6.5 172:1.4 173:1.4 182.1:2 182.9:1.6 194:1.3 198:1 264.1:1.8 265.1:1.9 266:1.9 290.1:2.1 291.1:1 292:5.2 293.1:1.3 305.1:1 306.1:2.7 308.1:1.7 321.2:1.9 322.1:2.8 323.1:1.7 364.1:1.1 374.4:1.2 375.3:1 376.3:1…
lactate	GC/MS	527	116.9	4.07	54.9:2.1 57.9:2.9 58.9:5.2 65.9:12 71.9:3.5 72.9:100 73.9:8.4 74.9:11 88:5.1 100.9:2.3 116:3 116.9:91.7 117.9:10.1 118.9:4.1 130.9:4.1 132.9:8.2 146.9:96.8 148:14 149:7.7 189.9:19.7 191:25.2 192:5.9 193:2.1 219:6.2
malate	GC/MS	1303	233	7.55	54.9:6.3 58.9:3.2 72.8:100 73.9:10.5 74.9:11.4 76.9:3.9 100.9:5.3 116.9:3.3 130.9:3.5 132.9:11.1 146.9:51.8 148:7.9 149:4.9 170.9:2.3 174.9:5.8 189:11.4 190:9.3 191:7.3 217:3.5 233:19.7 234:3.9 244.9:11 246:2.1 263:2.6 265:3.5 307.1:3.6 335:3.5
maltose	GC/MS	15806	204.1	13.08	72.9:80.8 74:6.7 75:9.2 103:13.7 116:3.1 117:7.1 129:12.6 131:3 133:3.4 147:16.5 169:10.2 189.1:4.2 203:3 204.1:100 205.1:20 206.1:8.3 217.1:31.1 218.1:8.1 219.1:3.6 243.1:5.1 271.1:4.4 289.2:6.1 361.2:19.7 362.2:5.9 363.2:3.6
maltotriose	GC/MS	27723	361.2	14.97	68.9:2 71.9:1.4 72.9:50.6 74:4.2 74.9:6.2 80.9:1.1 103:9.8 104:1 108.9:1.5 116:1.3 117:3.2 128.4:1.1 128.9:9.9 130:1.8 130.9:2.6 132:1 133:1.6 143:1.9 144.9:1.7 147:10.7 148.1:1.7 149:1.8 155:1.6 157.1:2.4 169:5.9 170:1.1 171:1 189:3.9 190:1.3 191:21.4 192:3.9 193.1:1.5 199:2.4 202.4:1.4 202.9:4.1 204:100 205.1:22 206.1:8.6 207:2.7 216.1:1.6 217.1:34.8 218.1:7.7 219:3.4 230:1.4 231:2.5 243.1:5.6 …
mannitol	GC/MS	15335	319.1	10.38	72.9:100 74:9.6 75:5.7 102.9:22.6 104:2.1 116.9:13 129:7.1 131:2.5 133:5.9 147:34.1 148.1:5.3 149:3.1 157:5.1 189:7.2 191.1:5.8 204.1:10.8 205.1:47.6 206.1:9.8 207.1:4.6 217.1:32.6 218.1:6.6 219.1:3 229.1:4.4 231.1:2.5 277.1:3.1 291.1:2.4 306.2:2 307.2:9.4 308.2:2.9 317.2:2 319.1:49.7 320.2:14.2 321.2:6.7 331.2:2.1 345.2:2.4
mannose	GC/MS	584	203.9	9.67	58.9:1 72.9:69.5 73.9:5.6 74.9:4.4 102.9:3.9 116.9:4.3 128.9:6.3 130.9:2 132.8:4.2 142.9:1.1 146.9:18 148:2.9 149:1.8 189:6.9 190:2.6 191:45.4 192:8 193:3.8 202.1:1.4 204:100 205:21.3 206:8.9 207:1.7 216.9:15.4 218:4.1 219:1.8 231:2.2 243:1.1 291:1.4 305.1:1.9
mannose-1-phosphate	GC/MS	33868	217.1	9.36	53:3 54.9:6.4 57:4.1 58:5.3 59:25 60:3.6 61:5.9 67:1.4 69:5.3 71:5.1 72:11 73:100 74:26.3 75:43 76:5.7 81:6.1 85:4.4 89:11.6 99:3.9 101:19.2 102.1:9.8 103:46.8 104:6.4 105:4.5 109:1.4 111:3.3 112.2:1.4 113:7.4 114:1.9 115:8.3 116:11.4 117:19.4 118:12 119:14.4 125:7.7 127:7.1 128.1:4.9 129:90 130.1:24.4 131:20.9 132:7.3 133:24.3 134:5 135.1:4.2 139.1:1.4 141.1:3.2 142.1:5.2 143:12.4 144.1:4.7 145.…
mannose-6-phosphate	GC/MS	1470	387.2	12.18	72:4.7 72.9:100 73.9:7.7 74.9:6.8 100.9:2 102.7:3.2 113:2 116:2 117:3.4 129:36.8 129.9:4.9 131:4.1 133:7.6 147:18.4 148:5.4 149:2.4 189:5.4 191:14.5 192.1:2.8 193:2.1 203.1:6.2 204:66.6 205.1:12.3 206.1:6.3 211:4.7 217.1:27.2 218:6.7 219.1:2.7 243.1:4.5 271.2:2.6 283.1:2.1 299.1:42.2 300:10.2 301.1:6.5 314.1:4.2 315.1:9.8 316.2:2.7 317.2:2.4 357.1:9.6 358.1:2.3 369.1:2.2 370.2:6.3 371.2:2.5 387.2…
methyl-alpha-glucopyranoside	GC/MS	42184	133	10.16	58.9:2.8 71:1.1 72.9:61.7 74:5 74.9:4.1 88.9:5.2 100.9:1.6 103:6.9 116:2.5 117:6.9 129:9.9 130:1.6 131:5.5 132.1:1.2 133:28.5 134:3.1 135:1.5 143:1.9 145:1.1 146:9.1 147:29.2 148:4.9 149:3.2 157:1.5 159:2.7 163:1.6 169:1.9 189:7.8 190.1:2 191.1:8.2 192.1:1.5 202.9:6.9 204:100 205.1:27.4 206.1:11.5 207.1:2.6 217.1:35.7 218.1:9.8 219.1:4.7 220.1:1 221.1:1.2 231.1:4.1 232.1:1 233.1:1.6 243.1:2.2 247…
methylphosphate	GC/MS	37070	240.9	5.05	54.7:0.1 57:0.4 58.1:0.6 58.9:3.9 60:0.3 60.9:0.8 61.8:0.1 62.9:0.2 69.9:0.5 71:0.4 72:0.8 72.9:18.9 74:2 74.7:2.6 76.2:0.3 76.9:1.6 78.9:0.2 80:0.1 86.9:0.2 88.2:0.1 88.9:4.3 90:0.6 91:0.8 92:0.1 92.6:0.1 95:0.1 97.9:3.2 98.8:0.4 101:0.1 102.9:0.7 104:0.2 104.9:0.6 105.7:0.2 106.9:0.5 107.9:0.1 108.9:0.2 114.9:1.3 115.9:0.3 118.2:0.3 118.9:2.1 120.1:0.4 120.9:1.5 122:0.2 122.9:0.5 124.1:0.1 130.…
myo-inositol	GC/MS	19934	217	11.04	73:150 103:10.5 128.9:14.2 146.9:55.4 148.9:20.4 174:4.2 191:60.1 192:8.3 202.1:9.1 204:44 215.2:3.5 217:100 218.1:22.1 219.1:6.9 221.1:8.3 265.1:14.6 266.1:5 291.1:7.4 293.2:3.7 304.2:5.9 305.1:78.7 306.1:20.6 307.1:9.1 318.1:17.9 319.2:16.6 320.1:6.9 321.1:3.3 432.2:5.9 433.1:4.8
myristate (14:0)	GC/MS	1365	285.2	9.84	55:19.1 56:3.6 57:7.5 59:2.2 60.9:3.5 67:3 69:8.4 71.1:2.5 72:4.8 73:100 74:12.7 75:67.9 76:5 76.9:5.3 81:3.4 83:3.9 84:2.6 89:2.5 95:3.9 97:3.4 98:3.2 116:7 117:74.8 118:7.8 119:3.1 128.9:30.8 130:4.5 131:11 132:29.8 133:5.2 142.9:2.3 145:22.1 146:2.9 159:2.2 201.1:4.1 241.2:3.9 257.2:3.3 284.3:2.1 285.2:65.2 286.2:13.9 287.3:3.6 300.3:2.7
N-acetyl-beta-alanine	GC/MS	37432	158	7.02	54:1 54.9:6.2 58:1.3 59:3.3 60.9:1.8 65.9:1.4 68:7.8 69:1.1 70:1.4 72.1:3.7 73:77.5 74:9.6 75:22.6 76:1.7 77.1:1.4 85:1.1 86:2.1 87:1 98:2.1 100:5.7 101:1.9 102:23.9 103:7.8 104:1.4 114:2.1 115:2 116:12.2 117:2.4 128:1.1 129:14.4 130:2.1 131:3.4 132.1:0.9 133:3.8 142:10.4 143.1:2.1 144:25.2 145.1:5.3 146.1:1.2 147:32 148:4.8 149:3.4 156.2:2 158:100 159.1:16.3 160.1:5.7 170:2.1 176:6.6 176.1:5.4 1…
N-acetylglucosamine	GC/MS	15095	245	11.04	58.9:1.3 72:2.3 72.9:100 73.9:8.2 74.9:9.4 80.9:1.6 88.9:1 102.9:2.7 113.9:1.9 114.9:1.3 115.9:4.6 116.9:3.8 128:1 128.9:2.9 130:1.5 130.9:3.2 132.9:3.3 142.9:1.1 144:1.6 145:1.1 146.3:1.1 146.9:18.5 148:2.9 149:2.2 156:3.6 157:1.2 172:1 173:2.7 188:1.6 189:2 190:1.6 191:22.9 192:4.7 193:2.1 203:2.1 204:9.6 205.1:2.5 206.1:1.1 216:1.8 217:14.4 218.1:4.2 219.1:1.7 229.1:1.1 230:11.1 231.1:4.3 232:…
N-acetylglucosamine 6-phosphate	GC/MS	15107	387.2	12.78	72.9:100 73.9:9.2 74.9:7.3 114:2.3 115.9:4.1 128.9:14.2 130.9:3.7 147:17.4 156:2.8 169.9:3.3 173:2.7 191:3.2 204:4 211:4.3 212.1:3.4 230:5.7 244.1:2.5 245:23.9 246.1:10.4 247.1:3.1 258.1:7.8 259.1:2.5 283:2.3 299:23.6 300.1:6.4 301.1:9.5 302.1:2.6 315.1:14 316.1:3.9 357.1:6.5 360.2:2.3 386.1:3.8 387.2:31.3 388.2:10.9 389.2:6.3 628.4:1 629.4:0.3 646.4:1 647.4:0.3 718.5:1 719.5:0.3 720.5:0.1
N-acetylserine	GC/MS	37076	218	7.72	52.9:0.1 54:0.7 54.9:1.6 56:1.1 57:0.5 57.9:0.8 58.9:2.3 60:0.3 60.9:0.6 61.9:0.1 65.9:0.2 66.9:0.3 67.9:4.3 69:0.3 69.9:1.1 71:0.9 71.9:1.1 72.9:100 74:8.5 74.9:10.5 76.1:0.7 76.6:0.5 76.9:1.3 77.9:0.2 78.9:0.1 80.1:0.1 81.9:0.8 83:0.4 83.9:4.1 85:0.6 86:0.4 86.9:0.4 87.9:0.4 88.9:0.7 90:0.1 91.8:0.1 97:0.1 97.9:0.3 99:0.7 99.9:5 101:1.7 102:0.7 102.9:2.1 104:0.4 104.9:0.2 111:0.2 111.9:0.5 113:…
n-Butyl Oleate	GC/MS	36802	265.3	12.32	53.01:7.3 54.08:24.9 55.05:100 56.09:60.3 57.09:73.5 60.03:8.7 61.05:4.7 67.03:42.2 68.08:21.9 69.07:77.4 70.1:26.1 71.08:19.7 73.03:15.3 79.04:14.6 80.1:8.2 81.07:44.8 82.12:28.5 83.09:90.6 84.1:43.5 85.1:12.5 87.05:5.7 93.1:8.8 94.13:7.4 95.1:31.3 96.1:37.5 97.13:71.7 98.12:40.3 99.1:8.3 101.08:9.5 107.12:8.5 108.14:8 109.14:23.9 110.14:26.3 111.15:45.9 112.13:14.3 113.11:5.4 114.1:8.2 115.09:6…
nicotinate	GC/MS	1504	180	6.06	50.9:6.5 72.9:6 74.9:3.5 76.9:5.8 77.9:27.8 105.9:25.8 135.9:50 137:6.1 180:100 181:14.1 182:4.5 195:3.5
oleate (18:1n9)	GC/MS	1359	339.2	12.16	53.8:17.9 54.8:63.5 55.9:7.8 56.8:11.8 66.8:21.8 68:14.3 68.8:27.6 70:6.2 72.8:88.8 74.3:11.9 74.9:81.2 80.9:18.6 81.9:11.6 82.9:16.6 83.8:16.4 84.9:5.1 93:6 93.8:4.1 95:17.6 95.9:18.9 96.8:15.1 97.8:11.9 104.8:4.2 108.8:12.9 109.9:19.8 111:8 115.9:3.1 117:100 118:10.5 119:5.8 123:8.4 124.1:5.2 124.9:3.1 129:70.6 130:8.8 131:17.5 132:12.5 133:6.9 134:4.6 137:5.4 137.8:5.3 142.2:3.2 145:29.7 146:6…
ornithine	GC/MS	1493	141.9	9.72	58.8:6.1 72.9:75.4 74:8.2 75:4.6 85.9:6.5 99.9:6.3 101.9:5.1 114:3.1 115:2.2 126:2.7 127:2.2 128:8.4 129:2.5 130:6.6 131:3.6 132:3 132.9:3.7 140:2.8 142:100 143:16.8 144:7 146:4.5 147:12.5 148:2.3 172:6.9 174:62.4 175.1:11.7 176:6.5 186:2.4 188:2 189:4 191:2.1 200:17.2 201.1:3.9 202.1:2.9 204:3.1 214:10.7 215.1:3.3 216.1:8.9 217.1:2.1 218:4.5 258.1:6.5 259.1:5.9 303.2:2.8 330.1:2.8 420.2:8.1 421.…
orotate	GC/MS	1505	254.1	9.27	72:2.5 72.9:75.2 74:6.3 74.9:5.9 76.9:4.4 99.9:6.5 116.9:2.2 129:2.1 131:5.5 132.9:5.1 147:18.4 148:2.9 174:4.4 189:2.5 205.1:3 239:3.9 253.1:11.7 254.1:100 255.1:25 256.1:9.9 269:7.5 270.1:6.2 329.1:2.5 357.1:44.4 358.2:12.8 359.1:6.4 371.2:2.8 372.2:3
pentadecanoate (15:0)	GC/MS	1361	299.2	10.43	55:20 56.1:4 57:9.4 61:3.2 67:3.2 69:9.4 71:3.1 71.9:4.8 73:100 74.1:11.7 75:63.7 76:4.5 77:4.6 81:3.8 83:5.4 95:4.1 97:4.3 98:3.5 116:8.7 117:84.2 118:8.2 119:3.4 129:33.5 130:4.9 131:11.9 132:33.8 133:6.2 144.9:27.9 146:3.6 201.1:4.5 255.2:3.9 271.1:3.1 299.2:61.8 300.3:14.2 301.3:3.6 314.3:3.7
phenylglucopyranoside	GC/MS	18381	361.1	11.69	58.9:2.8 72.9:100 74:10.6 75:9.2 88.9:2.4 91:3.4 92:2.8 100.9:2.3 102.9:24.4 104:2.4 116.9:8.2 128.9:22.8 130:3 131:6.5 133:7.6 143:3.3 146.9:42.1 148:6.4 149:5.2 151:9.6 155:3 157:4.4 166:8.6 167.1:2.3 168.9:19.5 170:2.6 189:6.8 191:9.6 193:2.7 203:4.1 204:11.9 205.1:9 206:2.3 217:47.9 218.1:9.8 219:5.4 221:2.3 229:5.5 230.1:2.4 231:6.2 233.1:2.4 241:2.2 243.1:19.6 244.1:4.4 245:4.9 271:17.8 272…
phosphate	GC/MS	11438	298.9	5.86	58.9:2 72.9:44.6 73.9:3.7 74.9:3 76.8:5.6 90.9:2.7 91.9:2.6 132.9:9.1 134.9:2.8 146.9:3.9 190.9:4.5 192.9:5.2 206.9:6.1 210.9:7.2 225:2.4 282.9:6.2 298.9:100 300:24.2 301:12.7 302:2.2 314:15.6 315:3.9 316:2
phosphoenolpyruvate (PEP)	GC/MS	597	369	8.31	57.9:2.8 59:3.3 67.9:3.6 71.9:7.1 72.9:100 73.9:9 74.9:10.8 76.9:13.8 82.9:2.2 92.9:3.1 114.8:2.9 117:2 118.9:2.7 130.9:4.2 132.1:2.1 132.8:25.7 133.9:4.4 134.9:10.5 136.8:3.5 146:3.2 146.9:68.6 148:10.8 149:6.1 180.8:5 188.9:6 190.9:4.6 192.9:4.8 194.9:8.4 196.9:2.3 206.9:8.8 208:2.1 209:3.7 209.9:10.1 210.9:57.2 211.9:9.3 212.9:7.1 214:3.6 214.9:2.3 216.1:2.6 217:42.7 218:8.2 219:3.8 222.9:2.2 …
phosphoethanolamine	GC/MS	12102	299.1	8.14	58.9:5.7 72.9:84.9 74:7.4 74.9:4.5 76.9:3.9 99.9:23.1 101:3.2 101.9:18.2 115:50.4 116:34.6 117:5.8 132.9:13.6 134.9:4.4 147:4.6 190.9:3.3 192.9:4.1 194.9:3.2 207:4.8 210.9:14.7 225:3 283:4 298.1:10.2 299.1:100 300.1:24.4 301.1:13.1 314.1:8.9 315.1:27 316.1:7.4 317.1:3.6 328.1:7.3
pipecolate	GC/MS	1444	156	6.59	58.9:3.2 72.9:47.7 74:4.1 74.9:3.8 132.9:2 146.9:6.1 154:2.4 156:100 157.1:20.1 158:6 230.1:7.9
putrescine	GC/MS	1408	174	9.22	58.9:4.3 72.9:32.8 74:2.9 85.9:5 99.9:2.7 130:3.6 146:2.3 172:6.3 174:100 175.1:20.5 176.1:9 200.1:7.2 214.1:11 215.1:2.4 361.2:2.2
pyrophosphate (PPi)	GC/MS	2078	451	8.73	71.8:3.7 72.9:73.2 73.9:5.8 74.9:3.4 76.9:2.4 132.8:4.3 134.8:2.7 147:5.3 190.9:2.2 192.9:4.2 194.9:2.3 206.9:5.3 210.9:2.6 282.9:3.3 284.9:3.5 299:13.9 300:3.6 362.9:4.5 448.4:2.4 449.4:2.8 449.9:7.9 451:100 452.1:32.2 453.1:18.8 454.1:4.5 466.1:8.5 467.1:2.8
pyruvate	GC/MS	599	217	4.3	65.9:48.5 72:5 72.9:80 130.9:15 147:100 148:15 149:4 189:5 217:50 218:10 219:3
quinate	GC/MS	18335	345.1	9.48	72.9:83.8 74:7.9 75:6.3 102.9:2 114.9:2.2 128.9:2.8 131:2.8 132.9:7.5 141:3.5 143:2.9 146.9:46.4 148:7 149:4.9 183:2.1 189:2.2 191:14.3 192:2.7 193:2.7 204:12.1 205:4.1 215:4.1 217:4.2 221:2.7 239:7.2 243.1:3.6 244.1:2.5 255:50.7 256.1:11.2 257.1:5.8 305.1:2 313:2.6 329.1:2.8 331.1:2.3 333.1:2.9 334.1:8 335.2:2.6 345.1:100 346.2:32.7 347.2:15.1 348.2:3.4 372:3.6 419.1:5.4 420.2:2.1 435.2:3
ribitol	GC/MS	15772	217	9.15	58.9:2.6 72.9:100 74:10.5 74.9:6.6 88.9:3.3 100.9:3.4 102.9:59.8 104:5.7 105:2.4 116:2.4 117:19 118:2 129:32.6 130:4.5 131:6.3 132.9:13.5 147:73.5 148:12 149:7 157:3.9 189:24.2 190:5 191:9.4 202.9:7.5 204.1:20.5 205:51.7 206.1:10.6 207:5.3 217:85.7 218.1:24.1 219.1:9.7 221:3 229:3.2 243.1:6.7 277.1:7 278.1:2.2 291.1:2 306.1:2.7 307.1:22.5 308.1:6.5 309.1:3.2 317:3.7 319.1:31.8 320.1:9.2 321.1:4.3…
ribose	GC/MS	12083	204	8.76	58.9:3 68.9:4.2 71.9:4.3 72.9:100 74:9.6 74.9:12.1 100.9:4 102.9:3.6 115.9:4.1 116.9:6 128.9:11.7 130.9:4 132.9:8.1 143:2.9 147:27.6 148:4 149:2.9 161:3.2 176:2.1 189:12.9 190.1:4.3 191:58.8 192.1:10.6 193:5 203:3.8 204:77.7 205:15.2 206:6.7 215.1:2.5 216.2:3 217.1:84 218.1:15 219.1:7 231.1:2.6 259.1:2.4 261.1:2.4 305.1:3.2
ribose 5-phosphate	GC/MS	561	315.1	11.2	71.8:2 72.9:100 74:8.9 74.9:8.5 76.9:2.3 103:2.2 116.9:2.1 128.9:10.4 130.9:2.8 132.9:7 140:3.8 141:2.2 142:2.7 143:4.4 145:3.5 147:24 148:4.3 149:4.4 169:18.9 170:2.8 171.1:2 177.1:2.7 184:3.1 191.1:9.3 192.1:2 203.8:3 207:2.6 210.9:10.1 215:34.3 216.1:6.5 217.1:19 218.1:4 225.1:2.6 226.9:4.9 229.1:4.6 230.1:30.9 231.1:8 232:2.6 243.1:6.2 258.1:3.4 259.1:2.9 285.1:2.2 298.2:2.7 299:71 300.1:10.7…
ribulose	GC/MS	35855	306.1	8.72	72.1:4.1 73:100 103.1:41.5 117:12.2 129:12.6 204.1:6.7 205.1:10.3 217.1:16 234.1:6.6 243.2:2.7 277.2:1.8 305.3:2.2 306.1:10.9 307.2:6 308.2:2.5 333.1:1.1
S-methylcysteine	GC/MS	40262	162.1	7.23	53:0.1 54.1:0.1 55:0.7 56.1:0.4 57.1:0.7 58.1:1.1 59.1:5.1 60.1:0.9 61:2.8 62.1:0.2 63:0.2 66.1:0.3 68.1:0.1 69.1:0.3 70.1:0.9 71.1:0.8 72:0.1 73:100 74.1:9.3 75.1:8.2 76.1:0.7 77:0.8 79.3:0.1 80.8:0.1 82:0.2 83.1:0.2 84.1:0.3 85.1:0.3 86.1:0.8 87:0.4 88.1:0.3 89.1:0.3 90.1:0.2 91.1:0.4 92:0.1 93.1:0.1 96:0.2 98.2:0.6 100:27.2 101.1:3.2 102.1:1.6 103.1:2 104.1:0.3 105.1:1.3 106.1:0.2 107:0.2 108.…
sarcosine (N-Methylglycine)	GC/MS	1516	116	4.73	58.9:4.2 72.9:66.9 74:5.9 74.9:5.2 76.9:2.6 116:100 117:14.8 118:5.2 147:21.4 148:3.1 190:8.2 218:3.1
sedoheptulose-7-phosphate	GC/MS	35649	691.35	12.51	72.9:100 73.9:9 74.9:6.4 100.9:2.4 102.9:3.3 116:2.4 117:2.7 128.9:8 132.9:4.2 143:2.9 146.4:4.3 147:19.2 148.1:4.2 149:1.9 169:2.3 170:1.6 189.1:2.5 191:5.4 193:2.3 196.9:2.1 203.75:4.2 205:2.9 206.9:2 210.8:5.3 215.1:1.8 216.9:23.3 218.1:3.7 219:2.5 224.9:2.7 226.9:2.6 231:2.3 242.1:1.9 243:5.3 244:1.6 259.1:1.7 283.1:4.9 285:2 298.4:3.5 299:42.7 300.1:8.5 301:5.5 305.1:3.7 313.1:2.6 314.4:10.6…
serine	GC/MS	1648	204	6.55	58.9:2.7 72.9:72.6 74:6.2 74.9:6.7 77:2.5 99.9:12.1 114:2.4 116:4.3 117:2.9 131:2.3 132:2.7 132.9:5.1 146.9:15.7 148:2.4 188:11.2 189.1:4 204:100 205.1:20.4 206.1:8.8 216:3.4 218:53 219.1:9.8 220.1:4.3 278.1:7.5 279.2:2 306.1:3.2
sorbitol	GC/MS	15053	319.1	10.49	72.8:100 73.9:8.8 74.9:4.8 102.9:15.6 116.9:6.3 128.9:4.9 132.9:4.1 146.9:27.9 148:4.1 149:2.5 156.9:3.2 189:4.7 191:4.5 204:8.5 205:38.1 206:7.5 207:3.6 217:27 218.1:5.2 219:2.4 229:3.3 231:2.9 277.1:3 307.1:11.2 308.1:3.2 319.1:43.6 320.2:12.6 321.2:6.2 331.1:2.5
stearamide	GC/MS	37487	131	12.68	53.4:0.8 57:5.7 60.8:1.5 69:2.8 69.8:2.6 72.9:31.4 85.1:1.3 100:1.9 111:1.7 112.8:0.9 116:34 124.1:2.1 124.6:0.9 125.8:1.6 128:12.1 128.9:2.4 131:100 132.1:11.7 142:1.8 144:17.7 145.1:4.8 155.1:0.8 158:2.8 169.1:2.3 170:1.5 173:0.9 186.1:2.2 194.6:0.8 224.4:0.4 256.3:0.8 284.4:0.8 338.5:0.7 340.3:17.2 341.4:4.1
stearate (18:0)	GC/MS	1358	341.3	11.75	55:22.6 56:5 57:15.3 58:2.1 59:2.1 60.9:2.9 67:3.8 69:11.1 70.1:2.6 71:5.4 72:2.1 72.9:100 74:11.6 75:61.9 76:4.5 76.9:4.6 81:4.1 83:7.2 84:3.1 85:2.7 89:2.9 95:4.6 97:5.7 98:4.1 115.9:6.6 116.9:84.6 118:8.6 119:3.6 128.9:36.2 130:5 131:10.9 132:40.3 133:8.3 134:2.1 143:3 145:34.4 146:4.8 159:2.6 185.1:2.8 187.1:2.3 201.1:6.2 313.3:3.5 340.2:3 341.3:66 342.3:17.3 343.3:4.5 356.3:6.6 357.4:2.1
succinate	GC/MS	1437	247	6.19	54.9:6.4 55.9:4.1 60.9:2.1 72:4.1 72.9:66.6 74:7 74.9:22.1 76.9:5.4 115.9:2.5 128.9:7.4 130.9:2.3 132.9:4.5 145.2:2.2 146.9:100 148:17.9 149:9.3 172:5.9 173:3.1 247:15.6 248.1:3.1
sucrose	GC/MS	1519	361.1	13	72.9:90.3 74:7.2 74.9:6.4 102.9:16.6 116.9:4.7 128.9:18.9 130:2.5 131:3.5 132.9:4.4 143:2.4 146.9:23.7 148:3.8 149:2.9 157:2.9 169:13.5 170:2.3 189:6.4 191:10.4 203:2.6 204:5.5 205:5.4 215.1:2.2 217:52.9 218.1:11.7 219:5.4 229:3.1 230.1:3.7 231.1:2.5 243:11.5 244.1:3 245.1:3 257:2.9 259.1:2 271.1:18.8 272.1:4.5 273.1:2.4 289.1:4.8 291.1:2.1 319.1:7.6 320.1:2.5 331.1:3.8 358.5:2.4 359.9:3.9 361.1:…
threitol	GC/MS	35854	217.1	7.45	58:1 59:3.2 69:3.9 72:3.4 73:100 74:8.9 75:6.5 89:2.2 101:3.8 102.1:1.5 103.1:37.4 104:3.7 105:1.4 115:2.3 116:7.5 117:20.3 118:2.1 119:1.3 129:5.2 131:3.2 133:7.9 134:1.1 143.1:1.2 145.2:1.4 147:48 148:7 149:4 188.1:1 189:10.4 190.1:2.5 191:7.5 192.1:1.4 203.1:1.9 204.1:11.3 205.2:21.2 206.1:4.7 207.1:2 215.2:1.3 216.3:1.9 217.1:32.6 221.1:1.2 277.1:1.8 293.1:2 307.1:5.5 308.1:1.6
trehalose	GC/MS	15573	361.2	13.31	72.9:100 74:7.9 75:6.7 102.9:16.5 117:5.7 129:16.1 130.1:2.1 131:3.2 133:3.7 147:23.3 148.1:3.6 149:2.9 155.1:2.1 157:2.2 169:12.4 170.1:2.1 189.1:5.9 190.2:3.1 191.1:42.3 192.1:7.5 193.1:3.4 203.1:3.4 204.1:17.8 205.1:7.3 206.1:2.4 217:27.5 218.1:7.1 219.1:3.1 229:3.2 231.1:2.1 243.1:10.8 244.1:2.5 245.1:2.7 271.1:13.1 272.2:3.1 291.2:2 305.1:2.3 319.2:4.9 331.2:5.8 332.2:2 359.6:5.2 361.2:96.7 …
uracil	GC/MS	605	241	6.38	58.9:3.7 69.9:3.1 72:6.1 72.9:52.8 74:4.9 74.9:4.7 76.9:7 84.9:3.1 98.9:54.3 99.9:10.3 100.9:3.5 113:23.9 116.9:2.6 125.9:11.7 130.9:8.3 132.9:4.6 146.9:44.9 148:6.6 149:3.4 183:2.3 185:2 238.8:2.6 240:2.3 241:100 242.1:20.6 243.1:8.6 255:51.9 256.1:45 257.1:12.2 258.1:3.8
urea	GC/MS	1670	171	5.08	58.9:4.5 63.9:2 71:2.3 72:4.3 72.9:100 74:9.9 74.9:15.7 77.9:3.7 98.9:4.6 99.9:4.1 114.9:2.2 115.9:2.5 129.9:10.4 131:7.7 132:5.5 133:4.8 146:11.9 147:80 148:15.9 149:7.4 157:2.7 171:40 172.1:10.9 173:18.3 174:3.5 186.1:3.7 187.1:3.1 188.1:2.5 189:3.3 204:6.2 205.1:2.1 225.1:2.6 245.1:30.7 246.1:7.8 247.1:4.1 248.1:4.4 261.1:49.6 262.1:12.5 263.1:5.7 276.1:21.3 277.2:5.7 278.1:2.7 336.1:2.9
xylitol	GC/MS	4966	307.2	9.01	72.9:100 74:7.8 74.9:5 102.9:35.9 104:3.3 117:11.5 128.9:19 130:2.4 131:3.6 132.9:7.8 147:37.4 148:5.6 149:3.4 189:11.2 190.1:2.7 191:8.1 203.1:5.2 204.1:14 205.1:37.2 206.1:7.8 207.1:3.7 217:71.8 218.1:15.5 219.1:6.4 243.1:5.4 277.1:6.4 278.2:2 306.1:2.5 307.2:23.1 308.2:6.4 309.2:3.2 317.1:2.8 319.2:16.7 320.2:4.7 321.2:2.2
xylonate	GC/MS	35638	292	9.37	54.9:2.5 57.9:1.9 58.9:3.8 70:1.2 71:1.7 72.9:100 73.9:27.1 74.9:14.6 75.9:1.1 87:1.2 88.9:2.6 101:3.4 102.3:1.8 102.9:61.9 104:5.2 105:2.4 114.9:1.3 116.9:19.1 118:2.2 118.9:1.6 128.9:6.9 130:2.8 130.9:6.3 132.1:2.2 132.9:13.8 134:1.6 134.9:1.1 142.9:7 144:1.1 145.1:2.4 146.9:91.4 148:13 148.9:7.5 150:1.1 156.8:2.4 175:1.9 188.9:22.7 190:4.9 191:8.8 192:2.3 201:1.1 203:2.2 204:18.1 205:26.4 206.…
1-linoleoylglycerophosphocholine (18:2n6)	LC/MS Pos	34419	520.4	5.6	184.1:30.1 185.1:0.8 258.2:0.5 259.3:0.2 287.3:0.4 307.6:0.2 332.6:0.2 337.3:0.1 347.2:0.3 349.2:0.3 443.4:0.3 444.4:0.1 472:0.1 476.5:0.1 498.2:0.2 502.4:100 503.4:10.5 770.3:0.2
1-linoleoylglycerophosphoethanolamine*	LC/MS Pos	36600	478.2	5.58	337.3:77 417.2:8 460.2:100
2-myristoylglycerophosphocholine*	LC/MS Pos	35626	468.3	5.45	184.1:100 450.3:60
1-oleoylglycerophosphocholine (18:1)	LC/MS Pos	33960	522.4	5.72	184.1:35 504.4:100 505.3:1
1-oleoylglycerophosphoethanolamine	LC/MS Pos	35628	480.2	5.65	155:0.4 198.1:0.4 216.1:0.3 265.3:1.8 308.4:2.2 339.3:88 419.2:9.3 462.2:100 463.1:0.8
1-palmitoleoylglycerophosphocholine (16:1)*	LC/MS Pos	33230	494.3	5.54	166:0.2 184:32.6 185.1:0.4 211.1:0.1 233:0.2 240.1:0.1 243:0.1 254.2:0.2 258.1:0.6 267.1:0.1 270.4:0.1 285.4:0.2 299.2:0.2 311.2:0.3 317:0.2 318.2:0.2 318.9:0.4 320.2:0.1 343:0.2 351:0.1 357.1:0.2 362.9:0.4 364:0.7 364.9:2.5 365.9:0.2 381.1:0.2 386.7:0.2 392.6:0.2 393.2:0.2 408.6:0.2 417.2:0.4 418.1:0.1 421:0.2 429.8:0.3 430.8:0.7 431.5:0.2 447.1:0.2 448.4:0.2 449:0.2 461.3:0.1 462:0.2 462.5:0.4 …
1-palmitoleoylglycerophosphoethanolamine*	LC/MS Pos	34565	452.3	5.5	216.1:0.2 237.2:0.6 280.4:1.3 311.3:67 312.4:0.6 377.2:0.3 391.1:5.7 409:0.7 419.4:0.4 420.3:0.4 434.1:100 435.2:1
1-palmitoylglycerophosphocholine (16:0)	LC/MS Pos	33955	496.4	5.71	184.1:34.8 185.1:1.5 258.2:0.5 279:0.1 297.2:0.2 313.4:0.4 314.4:0.4 419.4:0.5 433.3:0.1 435.2:0.1 463.9:0.2 464.5:0.2 478.4:100 479.3:4.8 486.7:0.2
1-palmitoylglycerophosphoethanolamine	LC/MS Pos	35631	454.2	5.63	198.1:0.3 241.2:0.4 282.3:1.8 313.3:78.5 383.3:0.9 393.2:6.3 436.1:100 437.1:1
2-linoleoylglycerophosphocholine*	LC/MS Pos	35257	520.4	5.57	184.1:100 502.5:67.5 503.4:1.9
2-linoleoylglycerophosphoethanolamine*	LC/MS Pos	34666	478.3	5.58	198.1:0.1 251.7:0.1 263.4:0.2 306.5:0.4 328.7:0.1 337.3:100 338.3:0.4 350.7:0.1 357.2:0.1 365.2:0.2 380.5:0.1 384.3:0.2 392.8:0.3 417.2:0.1 419.3:0.1 435.1:0.1 459.6:0.3 460.2:4 461.3:0.3 469.8:0.2
2-oleoylglycerophosphocholine*	LC/MS Pos	35254	522.4	5.65	184.1:100 504.4:65
2-oleoylglycerophosphoethanolamine*	LC/MS Pos	35683	480.2	5.62	339.3:100 462.2:3
2-palmitoleoylglycerophosphocholine*	LC/MS Pos	35819	494.3	5.45	166.1:0.5 184:100 258.2:0.3 476.3:59.1 477.4:0.3
2-palmitoylglycerophosphocholine*	LC/MS Pos	35253	496.3	5.63	184.1:100 478.3:64.3 479.3:1.4
2-palmitoylglycerophosphoethanolamine*	LC/MS Pos	35684	454.2	5.6	313.3:100 436.1:3
3-hydroxykynurenine	LC/MS Pos	22110	225.1	1.36	110.1:0.5 152.2:0.4 178.1:0.1 179.2:0.9 208.1:100
3-ureidopropionate	LC/MS Pos	3155	133.1	1.05	72.2:0.6 73.2:0.2 76.2:0.5 90.1:44.1 101.2:0.4 105.2:0.2 115.1:100 116:0.2
5-methylthioadenosine (MTA)	LC/MS Pos	1419	298.1	2.33	97.1:1.9 98.1:0.2 103.1:0.3 136.1:100 137.1:5.4 145.1:2.7 163.1:6.3 164.1:0.3 191.1:0.4 208.2:0.2 238.1:0.2 280.1:0.2 281.1:0.7 282.1:0.3
5-oxoproline	LC/MS Pos	1494	130.1	1.38	56.2:2.2 57.2:0.1 59.3:0.2 69.2:0.2 70.2:0.1 71.2:0.1 74.2:1.7 84.1:100 85.1:1.7 87.1:0.6 97.1:0.2 101.3:0.2 102.1:2.8 109.1:0.1 111.1:1.5 112.2:0.4 130.1:1
acetylcarnitine	LC/MS Pos	32198	204.2	1.15	60.2:9.5 61.2:0.3 85.1:100 86.1:2.4 144.3:8.7 145:73.5 146.1:2.3 177.1:0.4 185:0.2 187.1:0.2
adenosine	LC/MS Pos	555	268.1	1.53	136.1:100 137.1:3.2 152.2:0.2 250.2:0.1 251:1 252:0.5 253:0.4 269:0.2
adenosine 3'-monophosphate (3'-AMP)	LC/MS Pos	35142	348.1	1.37	119:5.4 120:0.5 136:100 137:4 165:0.3 213:0.7 250.1:1.1 251.1:0.3 268.1:3.7 269.1:0.4 312:0.2 330.1:22.5 331.1:1.7
adenosine 5'-monophosphate (AMP)	LC/MS Pos	32342	348.1	1.17	119.1:1 136.1:100 137.1:2 150.1:0.2 170.1:0.1 198.1:0.6 250.2:0.3 329.2:0.2 330.2:0.1
alanylleucine	LC/MS Pos	37093	203	2.06	86.1:2.5 132:100 133:0.4 157:37.8 174.8:0.7 184.9:23
alanylvaline	LC/MS Pos	37084	189	1.39	72.1:3.5 118:100 143:72 160.8:1.2 170.9:42.7
alpha-glutamylvaline	LC/MS Pos	40488	247.1	1.53	229.1:100
arginylleucine	LC/MS Pos	39995	288.3	1.43	86.2:0.4 97.2:0.1 98.2:0.6 112.2:1.5 113.3:0.2 114.3:0.2 115.2:2.1 116.2:1 128.2:0.3 130.2:0.5 131.2:0.1 140.2:3.8 141.2:0.1 156.2:10.6 157.2:12 158.2:7.4 159.3:0.1 175.2:51.4 176.2:0.9 183.3:1 185.2:0.2 208.2:0.3 210.3:0.4 211.3:1.3 212.2:0.3 225.2:1.6 226.3:0.5 228.3:8.5 229.2:15.6 230.2:0.4 236.2:0.2 237.2:0.2 242.3:1.5 246.3:0.4 253.2:9.1 254.2:2.9 270.3:13.5 271.2:100 272.2:2.8
asparagine	LC/MS Pos	512	133.1	0.65	58.1:0.1 70.1:0.1 72.2:0.1 73.2:0.2 74.2:0.6 77.2:0.2 83.2:0.1 85.1:0.2 86.2:0.5 87.1:100 88.1:4.2 90.2:0.1 98.1:0.2 101.1:1.1 102.2:0.2 104.2:0.1 105.1:0.3 113.1:0.5 114.1:2.3 115:2.9 116.1:7.2 117.1:0.6 133.1:0.3
asparagylisoleucine	LC/MS Pos	42976	246.2	1.94	86.1:0.3 87.1:0.4 132.2:4.1 133.1:0.3 169.1:0.2 187.2:0.9 200.2:21.2 211.2:3.3 212.2:3.5 228.2:51.7 229.1:100
asparagylleucine	LC/MS Pos	42980	246.2	2.01	86.2:0.3 87.2:0.6 132.2:3.8 133.2:0.3 169.2:0.2 187.3:0.9 200.3:16.1 201.3:0.3 211.2:10.7 212.3:3.3 218.1:0.1 228.3:100 229.1:88.2
betaine	LC/MS Pos	3141	118.2	0.7	55.3:0.3 56.4:0.7 57.2:1.6 58.1:49.4 59.1:92.3 60.2:3.2 61.2:1.7 62.2:0.3 69.1:0.5 70.4:0.2 71.2:2.6 72.2:3.6 73.2:1.2 74.5:8.6 75.2:4.1 76.1:3.1 81.3:1.2 82.3:0.3 83.2:1.2 84.8:0.9 85.2:1.8 86.2:1.2 87.2:4.4 88.1:0.4 89.2:6.4 90.2:1.4 91.2:3.3 92:0.2 97.2:0.7 99.1:9.7 100.1:6.2 101.1:4.3 102.2:4.2 103.3:0.6 118.1:100 119.2:7.2
biopterin	LC/MS Pos	12358	238.1	1.48	165.1:0.4 166.1:0.1 168.2:0.2 174.2:0.2 177.3:0.6 178.1:7.3 179.2:0.8 191.1:0.1 192.1:11.4 193.2:2 194.1:30.3 195.1:3.4 196.2:0.4 202.1:3.5 203.1:1 207.2:0.2 220.1:100 221.1:12.4 238.1:0.3
carnitine	LC/MS Pos	15500	162.2	0.68	57.2:0.2 60.2:89.6 61.2:2.7 85.1:8.3 86.1:0.4 87.2:0.1 88.2:0.1 91.1:0.2 93.1:0.1 102.2:32 103.1:100 104.1:3.9 105.2:0.5 106.1:0.1 107.1:0.1 115:0.2 117.1:0.3 118.1:1 119.1:0.7 121.1:0.3 123.2:0.1 126.1:0.2 129.1:0.2 130.1:0.1 131:0.3 132.1:0.3 133.1:0.5 134:0.2 135.2:0.4 143.1:0.4 144:1.1 145.1:0.4 147.2:0.3 149:0.2 152.7:0.3 162.2:3.3 163.1:0.3
choline phosphate	LC/MS Pos	34396	184.1	0.68	56:0.3 60:14.5 61.1:0.4 71:3 86:100 87.1:5.1 104.1:1.3 105.1:1 125:31.9 126:0.6 136.2:0.2 137.1:0.3 139.1:0.1 155.1:0.3 156.1:0.3 165.1:0.9 166.1:4.2 167:0.4 184.1:2.8 185.1:0.2
cytidine 5'-monophosphate (5'-CMP)	LC/MS Pos	2372	324	0.85	94.2:0.2 95.1:0.8 112.1:100 112.9:0.2 208.1:1.2 226.2:0.1 268.2:0.3 325:0.1
deoxycarnitine	LC/MS Pos	36747	146.1	0.72	60:100 87:81.6 146.1:1.9
dihydrobiopterin	LC/MS Pos	35129	240.1	1.42	154.1:1.3 164.1:0.8 165.1:2.4 166.1:5.1 168.1:5.3 178.2:0.5 179.1:0.4 180.2:1.4 196.1:100 197.1:2.6 204.1:0.9 222.1:41.7 223.1:1.3
gamma-glutamylleucine	LC/MS Pos	18369	261.2	2.7	86.2:21.9 87.2:0.2 130.1:1 132.1:100 133.2:0.6 148.1:0.8 198.1:5.5 215.1:0.6 225.2:0.6 243.1:5.7 244.1:28.8 245.2:0.4
gamma-glutamyltyrosine	LC/MS Pos	2734	311.2	2.03	91.2:0.1 119.1:0.8 123.1:0.6 130.1:0.1 136.1:8.6 137.1:0.3 147.1:1.6 148.1:0.2 150.2:0.1 165.1:24.2 166.1:0.7 182.1:100 183.1:2.6 248.1:1.7 265:0.3 275.1:0.3 293.1:1.8 294.1:8 295.2:0.4
gamma-glutamylvaline	LC/MS Pos	32393	247.2	1.96	72.2:7.6 73.3:0.6 84.2:0.1 85.2:0.3 118.1:100 119.2:1.8 130.1:1.8 148.1:1.5 176.1:0.1 184.1:7.2 185.2:0.4 201.1:1.2 202.1:0.1 211.1:0.5 229.1:9.1 230.1:40.5 231.1:1.3
glutamate	LC/MS Pos	57	148.1	0.68	84.1:2.2 85.1:0.1 102.1:19.8 103.1:0.5 130.1:100 131.1:3.1
glutamine	LC/MS Pos	53	147.2	0.67	84.2:0.2 101.2:1.7 130.1:100 131.1:1.6
glutamine-leucine	LC/MS Pos	42994	260.2	2.05	225.2:0.2 242.3:100 243.2:49.2
glycerophosphorylcholine (GPC)	LC/MS Pos	15990	258.1	0.68	86.2:0.1 104.1:100 105.1:1.2 125.1:0.2 184.1:0.4 199.1:0.2 240.1:0.4
glycylisoleucine	LC/MS Pos	36659	189.1	1.97	75:0.4 86.1:0.2 132.1:4.9 143.1:100 170.9:41.5
glycylleucine	LC/MS Pos	34398	189.1	2.14	86.1:1.2 132.1:21.3 143.1:100 171:43.5
glycylproline	LC/MS Pos	22171	173.1	1.06	70.2:2.5 84.2:0.1 116.1:100 117.1:1.8 124.1:0.2 126.2:0.2 127.1:19.8 128.1:0.6 155:8 156.1:1.2
glycyltryptophan	LC/MS Pos	38151	262.4	2.44	85.1:0.5 88.1:0.2 130.1:5 132.1:4.9 133.2:0.5 145.1:1.3 159.1:4.7 187.2:1.3 188.1:5.9 189.2:0.6 199.2:1.2 201.2:0.2 205.1:32.4 206.2:3.1 216.1:32.6 217.2:3.9 226.1:1 227.2:0.8 244.1:100 245.1:10.5
glycylvaline	LC/MS Pos	18357	175.1	1.48	72.2:0.7 118.2:9.7 129.1:100 130.1:0.3 157:52.7 158.1:0.3
UDP-acetylglucosamine/galactosamine	LC/MS Pos	38673	607.7	0.94	177:0.6 186:16.3 204:100 209.1:0.6 227.1:0.4 275:2.2 289:0.3 292.9:1.1 306.2:0.1 306.9:3.1 404.9:35.7 509.7:0.2 571.1:0.2 571.7:0.5
isoleucine	LC/MS Pos	1125	132.1	1.55	86:100 87.1:0.3 89.1:0.1
isoleucylaspartate	LC/MS Pos	42982	247.2	1.42	86:100 134.1:2.3 201.1:0.3 218.9:0.9 229.1:3.5
kynurenine	LC/MS Pos	15140	209.1	1.85	94.2:1.7 136.2:1 163.1:2.6 164.2:0.1 174.2:0.1 191:0.5 192.1:100 193.1:0.2
leucine	LC/MS Pos	60	132.2	1.6	86:100 87:10
lysine	LC/MS Pos	1301	147.2	0.59	84.2:3 101.2:0.3 129.2:9.2 130.1:100 131:0.7
lysylisoleucine	LC/MS Pos	40056	260.2	1.31	84.2:19 101.2:1 111.2:0.4 129.2:100 130.2:3.1 132.2:0.2 147.2:16.5 197.2:3.4 215.3:0.2 224.3:0.5 225.2:1.6 242.3:17.5 243.2:65
lysylleucine	LC/MS Pos	40020	260.2	1.37	84.2:20.6 101.2:1.2 111.2:0.3 112.2:0.2 129.2:100 130.2:4 132.2:0.2 147.1:18.4 197.2:3.8 215.2:0.2 224.3:0.5 225.2:2.1 242.2:21.5 243.2:73.4 244.2:0.9
methionine	LC/MS Pos	1302	150.1	1.19	56.2:1.1 78.1:0.3 102.2:1.1 104.1:31 105.2:0.4 106.1:3.3 124:0.6 132.1:0.2 133:100 134.1:1.1
methionine sulfoxide	LC/MS Pos	18374	166.1	0.71	56.2:7.2 57.2:0.5 69.2:0.1 72.2:0.1 74.1:38.7 75.1:100 76.1:1.8 81.2:0.3 88.3:0.2 90.2:0.1 91.1:0.3 100.1:1.5 101:0.4 102.1:4.2 103.1:0.2 109.2:0.2 111.1:0.2 117.1:0.1 119.3:0.4 120:2.8 121.1:0.2 123.2:0.2 129.1:1.7 131:7.6 132.1:0.5 133.1:0.6 134.1:0.2 137.1:0.1 146.2:0.3 147:2.9 147.4:2.7 148:7.3 149.1:89.8 150.1:2.4 166.4:0.3
N-acetylaspartate (NAA)	LC/MS Pos	22185	176.1	1.19	88.2:0.6 116.1:0.5 130:2.3 133.1:0.2 134.1:42.5 135.1:0.2 143:0.1 144:0.2 149.1:0.7 157.1:0.8 158:100 159.1:0.6
N-acetylthreonine	LC/MS Pos	33939	162.1	1.4	74.1:1 102.1:15 116.1:5 120.1:50 126.1:5 144:100
N1-methyladenosine	LC/MS Pos	15650	282.1	1.3	150.1:100 151.1:3.9 265:0.2
N1-methylguanosine	LC/MS Pos	31609	298.1	1.8	166.1:100 167:0.1 281:0.4 282.1:0.2
N6-methyladenosine	LC/MS Pos	37114	282.1	1.92	150:100 151:2.4
nicotinamide	LC/MS Pos	594	123.1	1.24	57.2:0.7 67.2:1.8 77.2:1.3 79.1:7.9 80.1:12.6 81.2:9.5 82.2:0.5 86.2:6.8 90.1:0.5 91:1.2 93.2:1.3 94.2:3.3 94.7:4.3 95.2:9.8 95.7:13.3 96.2:5 97.1:0.7 103.1:0.4 104.1:2.8 105.1:5.4 106.1:7.6 106.9:5.2 108.2:0.4 112.9:1.7 114.4:1.7 123.1:100 124.1:9.3 141:0.6
nicotinamide adenine dinucleotide (NAD+)	LC/MS Pos	5278	664	1.31	193.3:0.2 232.1:6.1 233.2:0.4 250.2:0.3 312:0.1 317.2:0.1 327.9:0.1 328.4:0.3 330.1:0.3 335.3:0.1 348.1:0.5 371:0.3 371.9:0.2 389.1:0.2 410.1:1.2 411:0.2 426:0.3 428:4.3 429.1:0.4 444.1:1.4 445.1:0.2 505.9:0.3 510.9:0.4 524:100 525.1:3.8 529:0.5 541.9:93.9 543:2.8
nicotinamide ribonucleotide (NMN)	LC/MS Pos	22152	335.1	0.86	106.1:0.3 123.1:100 124:0.3 219.1:0.9 290:0.1
nicotinamide riboside*	LC/MS Pos	33013	255.1	0.96	106.1:0.2 123.1:100 123.9:0.2 236.1:0.2
pantothenate	LC/MS Pos	1508	220.1	2.14	69.2:0.2 72.1:2.6 87.2:0.1 90.1:37.6 91.1:0.2 95.2:0.1 98.1:0.7 116.1:5.6 118.1:0.2 124.2:0.4 131.2:0.3 142.1:0.3 156.2:0.8 157.2:0.3 160.1:0.1 166.2:1.2 172.2:0.3 173.1:0.3 174.1:5.2 175.2:0.2 184.1:32.8 185.1:0.4 202.1:100 203.1:1.8 204.3:0.2 205.2:0.7
phenylalanine	LC/MS Pos	64	166.1	1.97	120.1:100 121.1:1.2 131.1:0.3 133:0.2 148.1:0.5 149:4.1 150.1:0.1
pro-pro-pro	LC/MS Pos	40654	310.2	1.66	98.1:4.5 116.1:10.1 117.1:0.2 126:17.7 127.1:0.4 151.2:0.3 167.2:2.7 195:31.5 196.1:1 213.1:100 214.2:3.4
proline	LC/MS Pos	1898	116.1	0.76	70.1:100 71.2:1.6 73.2:0.1 97.1:1.2 98.2:0.2 99.1:0.1 116.1:0.3
prolylalanine	LC/MS Pos	40705	187.1	0.91	68.1:0.3 70.1:100 141.1:1.6 169.1:0.8 187.1:0.9
prolylglutamate	LC/MS Pos	41381	245.1	0.89	70:25.9 71.1:1.7 84.1:0.7 98.1:0.4 102.1:1.5 116.1:6 130:6.6 148:100 149.1:2.3 158:0.2 165.1:0.5 183.2:1.6 199.1:19.8 200.2:0.8 227.1:62.9 228.1:2.8 245.1:1.2
prolylglutamine	LC/MS Pos	40659	244.2	0.82	70.2:1.1 84.1:1 98.1:0.2 99.2:0.3 101.2:1.6 115.2:0.9 116.1:1 129.1:2 130.1:15.9 131.1:0.2 147.1:100 148.1:1.4 157.1:0.1 198.1:1.7 199.1:1.2 209.1:0.7 226.1:2.9 227.1:66.6 228.1:1.8 244.1:0.2
prolylphenylalanine	LC/MS Pos	40684	263.2	2.48	116.1:2.9 120.1:7.2 166.1:100 167.1:4 201.1:1.3 217.1:84.1 218.2:3.7 245.1:16.6 246.2:1.5 263.2:1.4
prolylproline	LC/MS Pos	40731	213.1	1.44	68.1:0.4 70.1:50.6 71.2:0.4 116:100 117.1:1.1 213.2:0.3
propionylcarnitine	LC/MS Pos	32452	218.2	1.55
pseudouridine	LC/MS Pos	33442	245	1.14	113.1:0.2 125.1:0.2 155.1:11.7 179.1:24.7 191.1:1.9 209:100 210.1:0.5 227.1:2.4
riboflavin (Vitamin B2)	LC/MS Pos	1827	377.2	3.03	117.1:0.2 135.1:0.1 172.2:1.3 173.2:0.2 198.1:0.8 199.2:0.2 200.1:1 201.1:0.1 226.1:0.3 243.1:100 244.1:13.4 245.1:0.1 257.2:0.3 281.2:0.1 285.2:0.2 297.1:0.2 316.2:0.3 317.2:0.2 323.2:0.2 334.2:1.1 335.2:0.2 341.2:0.8 345:0.2 357.3:0.2 358.2:1.5 359.1:15.8 360.1:3.3
serylleucine	LC/MS Pos	40066	219.2	1.89	86.3:2.2 132.2:46.4 173.2:100 201.1:83.2
spermidine	LC/MS Pos	485	146.2	0.52	58.2:3.9 72.1:54.2 73.2:0.3 75.1:25.1 76.2:0.2 112.2:20 113.2:0.4 129.2:100 130.2:1.5 146.2:0.3
threonine	LC/MS Pos	1284	120.1	0.68	56.2:0.9 63.2:0.2 74.1:91.4 75.1:0.7 76.2:0.2 83.3:0.2 84.1:0.2 91.1:0.2 93.1:0.3 101.2:0.4 102.1:100 103:0.9 120.2:0.2
tryptophan	LC/MS Pos	54	205.1	2.34	159.2:0.2 187.2:0.1 188.1:100 189.1:0.4
tyrosine	LC/MS Pos	1299	182.1	1.44	105.1:0.1 136.1:24.7 137.2:0.4 147.1:0.3 149.1:0.2 154.1:5.3 155.1:0.4 163.1:0.2 164.1:0.3 165.1:100 166.1:1.3 182.1:0.4
tyrosylglutamate	LC/MS Pos	42953	311.2	1.43	91.1:2 102.1:1 119.1:4 130.1:6.9 136.1:100 147.1:2.9 148:36.7 164.1:0.4 165.1:1 182.1:0.4 202.2:0.2 220:0.3 248.1:3.2 265.1:6.8 266.1:0.6 276.1:48.1 293.1:23.4 294.1:29.2
valine	LC/MS Pos	1649	118.1	1	72.1:100 73.1:0.2 118.1:0.6
Unknown - 10445	LC/MS Pos	32894	250.1	1.92	136.1:100 137.1:4.1 138.1:0.1 148.2:0.1 160.3:0.1 161.1:0.2 162.2:0.2 176.1:0.4 177.2:0.1 178.1:0.3 190.1:0.5 191:0.1 194.1:0.1 203.1:0.1 204.1:0.2 205.1:0.1 207.1:0.1 208.1:0.2 214.2:0.1 217.1:0.1 218:0.3 222.3:0.2 222.9:1 231.2:0.3 232.1:9.4 233.1:0.4 241:0.3 251:0.7 269:0.6
Unknown - 11532	LC/MS Pos	32849	244.2	4.93	91.1:0.1 169.1:0.3 187.1:0.2 191.1:0.2 197.1:0.6 198.1:0.2 199.1:0.4 201.1:0.2 208.2:0.1 209.1:0.1 211:1 212.1:0.3 213:0.3 215:0.2 225.2:1.7 226.2:100 227.1:0.8 228.1:0.1 229:0.2
Unknown - 11584	LC/MS Pos	32901	524	2.82	200.1:0.2 281.1:0.1 282.2:0.1 283.1:0.3 284.2:0.2 285.1:0.2 301:0.2 326.1:0.2 344.1:8.7 362.1:0.1 374:0.2 385.4:0.2 395.2:0.1 407.2:0.2 427.3:0.1 428.1:0.1 439.7:0.1 449.2:0.2 450:0.1 460.3:0.1 473.6:0.2 476.8:0.2 477.9:0.4 479.3:0.2 480.2:0.2 485.2:0.2 486.8:0.2 488:0.6 488.9:0.1 490:0.2 490.9:0.3 492:0.2 493.1:0.2 494.3:0.2 495.5:0.2 500.8:0.1 503:0.3 504.1:0.3 506:100 507:0.8 507.9:0.3 509:0.2…
Unknown - 11687	LC/MS Pos	33031	384.1	2.16	136.2:0.2 162.2:0.3 175.1:0.1 184.2:0.2 192.1:0.1 206.1:0.4 234.1:1.1 235.1:0.1 252.1:100 253.1:7.6 272.1:0.1 283.1:0.1 285.1:0.6 294.1:0.1 297:0.2 310.7:0.2 327.7:0.1 334.7:0.3 347:0.1 363.3:0.2 363.9:0.2 365.1:0.6 366.1:0.4 367.1:0.1 373.7:0.2 374.2:0.1 374.7:0.2 375.2:0.6 376.1:0.1 443.6:0.1 525.4:0.1 557.2:0.2 585.3:0.2 593.3:0.3 594.3:0.1
Unknown - 11715	LC/MS Pos	33060	946	1.05	271:2.8 288.3:0.8 288.9:4 306.9:0.4 307.3:0.2 323.1:0.2 324.4:8.9 324.9:73.1 325.6:0.2 341.7:0.1 342.5:0.8 343.1:0.5 366.3:0.1 366.9:0.3 384.1:0.4 384.8:0.4 403.1:0.1 415:0.1 432.9:0.3 450.1:0.6 450.8:1.8 451.4:0.3 468.4:0.4 469:0.3 482.2:0.2 482.8:0.2 483.4:0.1 484:0.3 484.6:0.9 485.1:3.2 485.8:15.9 486.6:100 487.4:0.3 503.2:0.2 503.9:1 504.7:2.7 522.1:0.2 528.8:0.2 546.8:0.2 594.9:0.2 604:0.1 6…
Unknown - 11725	LC/MS Pos	33070	304.2	1.16	97.2:0.2 102.3:0.1 112.1:3.4 113.1:0.6 114.2:1.2 115.2:1.8 116.2:2.7 126:0.1 127:0.1 128.3:0.1 129.3:0.9 130.2:2.1 131.2:0.2 133.2:0.5 134.1:0.1 140.3:0.4 141.1:0.4 153.1:0.1 154.1:0.2 157.1:3.2 158.1:38.1 159.1:1.4 165.2:0.2 166.2:0.2 167.3:0.1 169.5:0.2 170.2:4.9 171.2:0.2 175.2:81 176.2:2.6 182:0.1 184.3:0.1 185.2:0.1 190.2:0.1 195.2:0.8 196.2:0.4 199.1:0.8 200.1:0.1 205:0.2 207.2:0.7 208.3:0.…
Unknown - 11787	LC/MS Pos	33132	148.1	1.13	74:10 130:100
Unknown - 12093	LC/MS Pos	33508	203.2	1.05	70.1:0.1 84.1:11 85.1:0.8 98.1:34.5 99.2:1.8 100.2:0.1 112.1:0.2 115.1:3.5 116.2:0.4 125.2:0.8 126.1:2.9 127.2:0.2 128.1:0.2 130.1:4.8 131.1:0.3 139.2:0.5 143.1:100 144.2:6.4 152.2:0.1 154.1:0.7 156.1:0.3 157.1:1.1 158.1:0.3 159.2:0.2 161.1:23.6 162.2:1.5 167.1:18.2 168.2:1.8 172.1:7.1 173.1:0.5 175.2:0.2 184.2:1.2 185.1:12 186.1:1.1
Unknown - 12339	LC/MS Pos	33764	174.1	1.02	61.2:0.2 70.2:4.9 71.2:0.2 88.2:0.1 96.1:0.2 112.2:3.7 114.1:100 115.1:0.9 116.2:3.4 117.2:0.4 127.2:1 128.2:1.8 129.2:0.2 130.2:0.2 132.2:0.2 139.1:0.2 142.2:0.3 153.7:0.1 154.4:0.4 155.1:2.3 155.9:10.6 157:0.4 158.1:0.1 174.2:0.1
Unknown - 13452	LC/MS Pos	35215	192.2	3.54	119:3.9 135.1:1.2 160:1.5 173.1:2 175:100
Unknown - 13483	LC/MS Pos	35247	237.1	1.91	86.2:1.2 87.3:0.9 136.2:1.1 146.2:0.2 159.1:9.5 160.2:0.8 163.2:0.6 164.2:2.8 174.1:2.7 181.2:0.3 190.1:0.4 191.1:6.7 192.1:9.5 193.2:0.6 202.1:25.2 203.1:1.3 204.1:0.4 205.1:0.4 207.2:0.6 209.2:1.6 218.3:1.5 220:100 221.1:4.9
Unknown - 13504	LC/MS Pos	35278	228.1	0.93	70:1.1 95:0.1 110:12.5 111:0.7 112:0.2 114.1:0.8 132:4.4 137.9:0.7 139:0.2 141:0.7 156:98.7 157:4.8 158:0.4 166:0.9 169.9:0.2 172:11 173:0.5 182:100 183:6.6 184.1:0.2 191.1:0.3 199.1:0.2 210:85.9 211:8.7
Unknown - 13509	LC/MS Pos	35283	164	1.49	55:0.7 57:0.9 62.9:1 83:0.8 84.9:0.2 86:0.9 88.9:34.5 90:2.6 93:0.4 100.1:3.4 100.9:7.6 102:0.9 103.9:0.6 105:6 106.9:100 108:8.7 112:0.5 113:0.3 117:3 117.9:5 119:1.5 120.1:0.8 121:5.7 122:1.4 123:0.7 130.9:3 131.9:23.2 133:6.8 133.9:12.2 135:4.2 136:4.1 137.1:1.5 145:9.2 146.1:5.7 146.9:36.1 148:3.1 149:1.9 149.9:1.9 163:6.7 164:61.9 165:13.4 166:0.6 181.6:0.3
Unknown - 14272	LC/MS Pos	36198	261.1	2.22	132.2:0.5 243.1:100 244.1:0.2
Unknown - 14364	LC/MS Pos	36406	277.1	3.36	114.2:0.1 120.2:3.1 121.2:0.2 139.2:0.2 148.2:0.5 149.2:0.1 166.1:36.6 167.2:0.7 186.2:0.6 203.2:0.2 213:0.1 214.3:0.1 220.9:0.2 231.1:100 232.2:4.5 235.2:0.3 237.2:0.2 241.2:1.9 242.2:0.1 244:0.2 245:0.3 248.1:0.1 249.1:0.2 257.4:0.2 259:37 260.1:1.4 261.3:0.1 262.5:0.1 268.8:0.2
Unknown - 15259	LC/MS Pos	37401	184.1	3.62	95.1:0.1 97.2:0.4 98.1:3.5 105:1.1 109:0.3 110.1:0.3 123.1:0.4 124.1:0.5 127.1:0.2 133.1:0.2 134.2:0.1 135.1:0.2 136.2:0.3 137.1:0.3 138.1:0.3 139.1:0.2 140.1:1.3 142.1:0.1 147.1:0.3 151.1:0.6 152.1:0.3 155.1:0.6 156.1:0.4 165.2:6.3 166.1:100 167.1:1.1 184.2:0.2
Unknown - 15458	LC/MS Pos	37706	302.2	1.74	99.1:0.2 116.1:0.2 123.1:0.3 145.1:3.8 158.2:0.3 162.1:14 163.1:0.3 184.2:1.2 188.1:0.7 189.1:0.2 202.1:100 203.2:2.2 213:0.2 228.1:0.4 241.2:0.3 246.1:5 247.2:0.3 255.1:0.4 256.1:0.3 257.1:0.2 283.1:0.7 284.1:1.2 285.1:0.7
Unknown - 15460	LC/MS Pos	37708	302.2	1.96	95.1:1 102.1:100 103.1:0.9 119.1:0.3 121.1:0.2 123.1:35.6 124.1:0.9 128.1:4 184.1:5.5 225:0.4 241:3.4 242.1:0.3 246.1:0.8 255.2:0.3 270:0.4 283.1:1.5 284.1:0.7 285.2:0.3
Unknown - 15472	LC/MS Pos	37720	204.1	3.62	85.1:0.4 106.2:3 127.1:0.3 129.1:0.4 132.1:1.2 141.1:0.2 143.2:3.1 144.2:1.1 145.1:1.4 147.1:0.6 154.2:0.2 156.2:0.3 158.1:91.1 159:0.8 161.1:0.9 162.1:0.2 168.1:1.2 169.1:1.7 170.9:7 172:2.7 175.1:0.7 176.1:0.5 177.1:0.6 186:100 187.1:4.8 203.1:0.8 204.2:0.7 205.2:0.7
Unknown - 15558	LC/MS Pos	37807	342.1	4.29	193.1:0.8 237.1:0.9 279.1:0.3 281.2:0.3 295.1:0.3 309.1:0.4 323.2:0.2 325:100 326.1:0.2
Unknown - 15559	LC/MS Pos	37808	450.2	4.37	433.2:100
Unknown - 15562	LC/MS Pos	37811	470.1	4.64	453.2:100
Unknown - 15563	LC/MS Pos	37812	490	4.71	473.2:100
Unknown - 15666	LC/MS Pos	37915	221.1	2.04	122.2:0.6 130.2:0.6 151.2:0.2 157.2:0.2 158.2:0.6 161.2:0.2 163.2:0.7 165.2:0.6 175.1:100 176.1:5 186.1:0.6 188.1:0.2 189.1:0.3 193.2:0.3 202.2:0.6 203.1:3.8 204.1:5 205.2:1
Unknown - 15798	LC/MS Pos	38053	442	1.04	213:2.1 227.1:0.2 325:100
Unknown - 16439	LC/MS Pos	39010	322.1	3.66	261.2:0.2 277.1:0.2 289.1:0.3 290.1:0.2 295.2:0.6 303.2:0.5 305.1:100 306.2:0.8
Unknown - 16987	LC/MS Pos	39573	317.2	1.32	150.1:0.2 155:13.3 156.1:0.4 182.1:0.8 210.1:0.2 228:73.6 229.1:2.3 230.1:0.5 237.1:3.4 254:19.8 255.1:0.8 256.1:0.3 271.1:36.5 272.1:5.2 281.1:0.4 282.2:0.3 283.1:0.4 300:100 301.1:4.1 307.4:0.4
Unknown - 18493	LC/MS Pos	41720	162.1	1.72	60.2:0.2 61.1:1.6 74.1:0.3 76.1:0.8 87.1:2 88.1:0.3 90.1:14.8 100.1:8.9 101.1:1.1 102.1:4.5 105.1:0.6 113.2:0.3 114:0.2 116.1:48.6 117.1:2.1 118.1:0.9 119:1.7 120.1:0.6 121:0.5 127.1:0.2 129:1.6 130:1.6 131:0.3 132:0.8 133.1:1.2 134.1:0.4 144:100 145:5.9 163.1:0.2
Unknown - 19265	LC/MS Pos	42741	784.1	0.99	241.1:0.8 247:0.2 253:0.6 258.9:0.4 271:5.3 288.9:7.6 307:0.9 324.9:100 342.8:2.5 366.9:0.4 384.8:0.8 433:0.3 450.8:1.9 468.7:1 486.7:76.1 487.5:0.2 504.7:4.6 604.1:0.3 612.8:0.7 622.1:1.2 630.5:0.4 648.8:18.8 666.8:5.6 766.1:1.5
Unknown - 19466	LC/MS Pos	42942	438.3	2.37	129.1:1.9 130.1:0.6 146:0.3 147.1:1.3 174:0.8 187.1:0.7 215.1:0.4 257.3:1 258.3:0.2 275.3:0.9 285.4:1.6 289.1:0.7 294.4:2.8 322.4:0.5 330.9:2.5 331.9:0.4 334.3:0.2 342.9:2.7 352:3.5 360:2.9 361.1:0.5 374.4:0.5 380.4:6.5 385.3:0.7 386.4:0.2 403.4:1.1 404.5:0.2 414.4:0.3 419.4:0.3 420.4:1.9 429.4:100 445:0.2 461.3:0.4 473:2.2 474.1:0.5 498.4:0.5 516.4:1 517.4:0.2 532.3:1.6 533.4:0.5 556.3:0.3 569.5…
1-linoleoylglycerophosphoinositol*	LC/MS Neg	36594	595.3	5.49	171.2:0.2 179.1:0.2 223.1:4.7 224.1:0.4 241.1:40.9 242.1:2 259.1:0.4 260.4:0.1 261.3:0.3 273:0.1 279.2:100 280.3:16 311.1:0.2 315.1:43.6 316.1:3.3 317.4:0.2 325.2:0.2 326.3:0.2 327.6:0.2 333.1:2.2 334.2:0.2 338:0.2 339.1:0.2 355.1:0.2 356.1:0.2 357.1:0.2 367.1:0.2 415.2:56.6 416.2:9.4 433.2:3.1 434.3:0.4 462.5:0.3 463.3:1 475.3:0.1 476.3:0.2 500.1:0.2 501.2:0.2 502.4:0.2 503.4:0.1 505.4:1 506.4:0…
1-linoleoylglycerophosphoserine*	LC/MS Neg	43676	520.3	5.61	153.1:3.8 171.1:0.3 279.4:0.3 415.3:2.3 416.3:0.4 433.3:100 434.3:17.3
1-myristoylglycerophosphoethanolamine	LC/MS Neg	35627	424.3	5.59	196.1:2.9 214.1:1.9 227.2:100 228.2:12 363.2:0.4
1-oleoylglycerophosphoinositol*	LC/MS Neg	36602	597.4	5.58	223.1:4 241.1:35.7 242.1:2 281.3:100 282.3:17.3 315.1:38.3 316.2:3.1 333.1:1.7 417.2:42.1 418.3:6.9 435.3:1.4
1-oleoylglycerophosphoserine	LC/MS Neg	19260	522.3	5.88	153:3.5 171.1:0.3 269.5:1.1 281.4:0.3 282.1:0.6 417.4:2.3 418.3:0.3 435.3:100 436.3:12.9 444.6:0.8
1-palmitoleoylglycerophosphoinositol*	LC/MS Neg	36618	569.3	5.43	223.1:5.1 241.1:47.1 242.1:2.7 253.3:100 254.3:16.1 315.1:52.5 316.2:4.4 333.1:2.5 389.2:46.8 390.3:7.6 407.3:1.5
1-palmitoylglycerophosphoinositol*	LC/MS Neg	35305	571.3	5.58	223:4.7 224:0.4 241:48.5 242:2.8 255.2:100 256.2:15.6 259:0.5 315:51.5 316.1:4.8 333.1:2.1 391.1:50.3 392.2:8.4 409.2:1.6 410.2:0.5
1-stearoylglycerophosphoethanolamine	LC/MS Neg	34416	480.4	6.27	153.2:0.1 196.1:0.4 197.1:0.1 214.2:1.3 241.1:0.1 255.4:0.2 283.3:100 284.4:14.2 389.4:0.2 391.3:0.2 419.2:0.1 433.2:0.1 435.1:0.3 436:0.2 437.1:0.3 440.2:0.1 446.4:0.1 447.2:0.7 448:0.5 449:0.5 450:0.2 450.5:0.1 451.1:0.2 451.9:0.1 453:0.1 454.1:0.2 455:0.3 456:0.2 456.6:0.2 457.2:0.3 458.3:0.3 459.1:0.2 459.6:0.1 461:0.3 462.2:0.3 463.2:0.8 464:0.7 464.8:0.5 465.8:0.3 466.9:0.3 468.2:0.2 469:0.…
10-heptadecenoate (17:1n7)	LC/MS Neg	33971	267.3	5.58	223.1:13 235:15 237.1:14 249.3:64 250.16:12 253:18 267.3:100 268.3:39
13-HODE + 9-HODE	LC/MS Neg	37752	295.2	5.26	113:3.3 169.1:1.5 171:15 179.1:15.6 180.1:2.1 181.1:3.8 195.1:32.9 196.1:3.5 197.1:1.3 207.1:1.3 209.1:2.7 211.1:2.1 223.2:1.4 225.1:3 233.2:1.4 235.2:4.3 236.1:1 237.1:1.9 249.2:1 250.2:2.8 251.2:9.8 252.2:2 265.2:2.2 267.2:1.4 277.1:100 278.2:17
13-methylmyristic acid	LC/MS Neg	38293	241.3	5.5	223.3:54.8 224.2:9.3 241.3:100 242.3:48.8
15-methylpalmitate (isobar with 2-methylpalmitate)	LC/MS Neg	38768	269.4	5.69	251.4:42.9 252.4:5.2 269.3:100 270.4:50.9
17-methylstearate	LC/MS Neg	38296	297.4	5.97	253.3:0.8 279.4:100 280.5:32.5 297.4:77.8 298.4:25.2
2'-deoxyguanosine	LC/MS Neg	1411	266.2	1.74	107.2:0.3 108.1:0.3 133.1:5.1 134.1:0.4 150.1:100 151.1:6.5 176.1:5.8 177.1:0.6 236.1:0.4 248.1:0.9 249.1:0.2
2-linoleoylglycerophosphoinositol*	LC/MS Neg	39221	595.3	5.45	171.2:0.6 223.1:29.8 224.2:2 241.2:56 242.2:3.3 253.4:1.1 259.2:2.5 261.5:0.2 279.3:54.6 280.4:10.1 315.1:100 316.1:7.2 333.2:11.4 334.2:0.8 415.3:7.3 416.4:0.5 433.4:1.5 463.4:1.8 505.4:2.1 506.3:0.6 507.4:0.2 534.4:0.5 550.5:0.3 551.5:0.2 580.6:0.3
2-myristoylglycerophosphoethanolamine*	LC/MS Neg	35686	424.2	5.53	140:0.2 196.1:0.4 214.1:2.2 227.2:100 228.2:3
2-oleoylglycerophosphoinositol*	LC/MS Neg	37232	597.5	5.57	171.1:0.4 205.3:0.3 223.1:31.5 224.1:1.7 241.1:59 242.2:3.9 259.2:2.7 277.4:0.9 279.5:0.7 281.4:41.5 282.4:7.7 315.2:100 316.2:8.6 333.2:9.5 334.2:1 358.2:0.7 417.4:4.9 418.5:1 435.5:6.7 436.5:1.2 463.5:3.9 464.5:2.1 465.5:1.4 505.6:4.9 506.6:2.4 507.7:0.9 508.7:0.3 521.6:0.2 537.8:0.8 577.6:0.4 578.5:0.7 579.5:1.4 580.7:0.6
2-oleoylglycerophosphoserine*	LC/MS Neg	37948	522.3	5.54	153.1:7.9 171.2:0.8 240.2:0.3 258.3:0.2 293.5:0.2 325.6:0.3 388.5:0.3 389.4:0.2 431.1:0.1 433.6:0.1 435.2:100 436.2:0.4 489.6:0.1 503.6:0.2
2-palmitoleoylglycerophosphoethanolamine*	LC/MS Neg	36619	450.3	5.59	196.2:0.3 214.2:1.9 253.3:100 254.3:9.3
2-palmitoleoylglycerophosphoinositol*	LC/MS Neg	39222	569.3	5.4	171.2:0.7 213.3:11.8 221.3:0.3 223.1:26.2 224.1:1.7 241.1:58.4 242.2:3 253.3:27.3 254.4:6.8 259.2:2.3 294.3:1.6 295.3:0.2 315.1:100 316.1:9.3 333.2:11.6 334.2:0.9 389.2:2.4 407.3:2.3 408.5:0.6 421.3:38.2 422.4:9.1 447.4:2.6 448.4:0.4 477.3:0.4 495.4:0.2 506.4:0.6 508.2:0.4 525.3:0.5 551.4:0.5
3-(4-hydroxyphenyl)lactate	LC/MS Neg	32197	181.1	1.37	73.2:0.8 93.2:0.2 119.2:1 135.1:10.8 136.2:0.4 137.2:0.2 163.1:100 164.1:5.2 181.1:1.4 182.2:0.1
3-hydroxydecanoate	LC/MS Neg	22053	187.2	4.6	59.1:100 59.9:0.1 125.2:0.2 127.2:1 141.2:2.5 169.1:0.1 187.2:0.3
3-hydroxysebacate	LC/MS Neg	31943	217.2	1.26	111.2:0.5 137.2:3.8 139.4:0.2 155.2:27.4 157.1:100 158.2:4 181.2:2.3 182.5:0.6 199.1:55.7 200.2:2.3
3-methyl-2-oxovalerate	LC/MS Neg	15676	129.2	2.04	57.2:0.5 58.2:0.3 59.2:0.6 69.3:0.3 71.2:0.3 73.2:0.3 82.3:0.4 83.3:0.7 84.3:0.8 85.2:81.6 86.1:0.7 87.2:0.2 97.2:0.3 98.2:0.4 99.3:0.7 100.2:0.6 101.2:37.6 102.2:0.2 110.1:0.4 111.2:2 113.1:0.4 128.1:1.1 129.2:100 130.2:8.4
4-methyl-2-oxopentanoate	LC/MS Neg	22116	129.2	2.14	73:0.1 82.2:0.5 83.2:0.8 85.05:72.1 86.1:4.2 97.1:0.2 99.1:2.8 100.1:7.5 101.1:24.2 111.2:0.3 128.3:1.5 129.1:100 130.3:0.2
5-dodecenoate (12:1n7)	LC/MS Neg	33968	197.2	5.2	59:6 179.2:100 180.3:11 197.3:68 198.3:12
9,10-DiHOME	LC/MS Neg	38399	313.3	5.1	125.2:1.4 127.3:1.5 137.2:0.5 139.2:0.7 141.3:0.4 155.3:2.2 156.3:0.2 157.2:0.6 165.2:3.5 171.2:25.9 172.2:2.3 183.2:1.3 199.2:2.9 201.2:100 202.2:9.2 233.3:0.8 249.4:0.4 251.4:0.3 277.3:33.4 278.4:6.9 293.3:1.3 295.3:47.3 296.3:8.4
adenylosuccinate	LC/MS Neg	18360	462.1	0.56	134.2:0.2 188.2:0.3 211.1:0.5 229.1:0.3 232.1:0.3 248:0.2 250.2:0.9 266.1:35.6 267.2:3.4 302.2:0.1 346.1:11.2 347.1:1.7 364.1:100 365.1:11.1 371.2:0.1 400.1:1.6 401.2:0.3 416.9:0.2 418.1:0.8 419.2:0.4 431.7:0.2 440.6:0.1 443.4:0.3 444:40.1 445.1:4.6 452.6:0.2 453:0.2 453.5:0.2 883.4:0.2
arginine	LC/MS Neg	1638	173.2	0.72	114.2:0.2 131.1:100 132.1:0.3 155.2:0.1 156.2:13.9
biliverdin	LC/MS Neg	2137	581.2	4.61	239.2:5.4 240.3:0.2 241.2:0.4 253.3:0.2 285.2:13.4 286.2:0.6 297:0.2 493.3:2.6 494.3:0.3 519.3:0.2 537.1:100 538.2:5.8 558.4:0.1
caprate (10:0)	LC/MS Neg	1642	171.2	5.11	112.4:0.5 126.2:0.1 127.2:0.2 138.2:0.2 153.2:1.5 154.2:0.1 156.2:0.1 171.2:100 172.2:33.3
caproate (6:0)	LC/MS Neg	32489	115.2	2.77	58.1:0.6 59.2:0.8 71.1:63.1 71.7:0.3 72.2:0.6 82.3:0.4 83.1:0.3 85.1:1.5 86.2:0.8 87.2:1.5 88.2:1.3 96.3:0.3 97.2:3 98.1:0.9 100.4:0.6 101.3:0.4 115.2:100 116.2:2.8
caprylate (8:0)	LC/MS Neg	32492	143.2	4.38	125.2:0.4 143.1:100 144.2:11.1
cytidine	LC/MS Neg	514	242.1	1.33	81.2:0.5 84.2:0.2 85.3:0.3 91.1:20 101.2:0.2 107.2:0.2 109.1:100 110.1:57.2 111:0.5 121.1:0.3 124.2:0.1 126.1:4 132.1:0.1 133.2:0.4 134.2:0.3 138.1:0.4 139.1:0.4 150.2:0.5 151.1:0.3 152.1:23.5 152.9:0.2 154.1:0.1 164.1:0.4 167.2:0.5 179.2:0.2 180.3:0.9 181.2:0.9 182.1:2.5 183:0.1 194.2:0.3 195.2:0.3 197.1:0.3 198.2:0.2 199.1:3.8 203.1:0.2 215.1:0.3 223.2:0.2 224.1:0.9 225.1:0.4 226.4:0.3
dodecanedioate	LC/MS Neg	32388	229.2	2.93	167.2:37.1 168.3:3.5 185.2:0.3 211.2:100 212.2:10 229.2:0.8 230.3:0.4 243.2:0.3
eicosenoate (20:1n9 or 11)	LC/MS Neg	33587	309.4	6.13	95.1:2.8 97.1:5.1 97.5:0.3 111:0.2 125.2:1.7 148.8:3.1 152.2:2.3 155.3:0.3 169.4:5.2 170.4:0.2 183.2:3.3 183.6:0.4 188.9:0.2 193.2:0.3 196.3:0.3 197.1:5 235.4:0.5 241.3:1.6 248.3:0.7 253.6:0.3 263.4:2.3 264.7:0.3 266.4:0.4 273.2:2.3 273.6:5 274.2:5 280.9:1 281.6:0.7 289.3:4.5 290.1:7 290.5:10 291.3:50 292.4:5 309.4:100 310.5:15
flavin adenine dinucleotide (FAD)	LC/MS Neg	2134	784.1	2.39	241.2:0.6 255.2:0.2 273.1:0.2 346.1:40.7 347.2:2.1 408.1:1.2 409.1:0.1 419.1:0.4 426.1:0.3 427.1:0.2 435.1:0.2 437.1:100 438.1:7.7 455.2:0.4 517.1:3.2 518.1:0.3 528:0.2 540:0.1 542.1:0.6 686.3:0.1 732.7:0.2 741.5:0.2 766.1:0.5 767.2:0.1
glycerophosphoethanolamine	LC/MS Neg	37455	214.2	0.68	79:6.6 140:79.5 141.1:1.2 146.2:0.3 147.2:0.5 148.2:0.7 149.2:1.5 153:100 154.1:1.9 171.1:3.9
glycylphenylalanine	LC/MS Neg	33954	221.2	2.16	73:18.8 103.1:1.6 147.1:75.2 148.1:0.4 164.1:100 177.1:18.3 203.1:0.5
guanosine	LC/MS Neg	1573	282.1	1.65	107.2:0.2 133.1:4.9 134.1:0.2 150.1:100 151.1:3.8
guanosine-2',3'-cyclic monophosphate	LC/MS Neg	37139	343.9	1.44	107:0.3 108:0.2 133:11.3 149.9:100 150.9:1.1 192.9:0.5 216:0.4 246:0.9
histidine	LC/MS Neg	59	154.1	0.75	66.3:0.3 67.2:0.3 69.1:0.5 72.2:3 81.2:0.8 91.2:0.1 92.2:0.9 93.2:9.3 94.2:0.5 105.2:0.2 106.2:0.1 107.2:0.3 108.2:5.4 109.1:10.2 110.2:12.5 111.2:2.8 112.2:0.2 118.1:6.2 119.1:0.3 121.2:0.4 122.1:5.9 123.3:0.3 125.2:4.2 126.2:0.5 127.2:0.1 135.2:1.1 136.1:91.2 137.1:100 138.1:3.6 153.1:0.8 154.1:7.4 155.2:0.7
inosine	LC/MS Neg	1123	267.2	1.62	92.2:0.6 108.1:0.2 135.1:100 136.1:6.5 149.2:0.2 177.1:0.5 205:0.2 222.1:0.2 223:0.8 224.1:0.2 249.1:0.3 267.1:0.2
kynurenate	LC/MS Neg	1417	188.1	2.19	144.1:100 145.1:2.9 188.1:0.3
laurate (12:0)	LC/MS Neg	1645	199.3	5.34	97.1:0.2 127.2:0.3 154:0.1 155.2:0.7 167.1:1.6 171.3:0.6 181.2:10.8 182.3:0.8 183.1:0.3 199.2:100 200.2:56.1
linoleate (18:2n6)	LC/MS Neg	1105	279.3	5.56	81.1:0.1 83.2:1.6 95.2:0.5 97.2:1 107.2:0.2 109.2:0.5 111.3:0.7 113.3:1.1 114.3:0.1 119.1:0.2 121.2:0.1 127.2:0.2 131.3:0.2 135.2:0.2 138.9:0.2 140.2:0.2 149.2:0.7 163.2:1.3 164.2:1.4 165.5:0.2 166.4:0.2 177.1:0.1 179.1:0.2 180.2:1 181.3:0.2 182.4:0.2 191.3:0.1 192.9:1.2 195.1:0.5 195.7:0.1 205.2:0.9 206.4:0.3 207.2:0.2 210.3:0.1 211.2:0.8 215.5:0.2 219.3:0.3 220.3:0.2 221.2:0.2 224.1:0.8 233.3:1…
linolenate [alpha or gamma; (18:3n3 or 6)]	LC/MS Neg	34035	277.3	5.48	83.2:0.5 95.2:0.1 97.3:0.2 109.7:1.8 123.4:1.9 127.2:0.1 133.4:0.1 135.2:0.2 143.4:0.3 144.3:0.2 145.1:0.8 146.1:0.3 150.3:1 157.5:0.1 163.4:0.9 165.3:0.6 172.9:0.8 173.3:0.2 174.3:0.5 177.1:0.6 179.2:3.9 180.2:0.8 181.3:0.1 182.2:0.1 183.2:0.5 188.3:0.1 191.2:1.6 192.2:0.4 195.3:0.1 196.3:0.8 203.4:0.3 205.3:2.3 206.3:0.5 207.2:1 215.1:0.7 219.2:1.2 220.2:0.8 220.9:0.1 222.1:0.8 223.3:1.1 229.1:…
maltopentaose	LC/MS Neg	35163	827.1	1.08	262.5:0.5 263:0.5 280.9:3.1 311.1:0.1 322.9:0.5 339.5:0.2 340.9:22.8 341.5:0.1 352.6:0.2 383.2:5.7 425:9.8 442.3:4.2 442.9:17.5 443.5:0.3 465.1:0.2 467.4:0.2 473.1:0.1 484.9:0.3 493.9:2.3 500.8:0.3 502.8:45.6 503.8:0.4 545.2:13.5 575.4:0.3 587:22.2 604.4:1.4 604.9:21 605.5:0.7 646.4:0.2 647:0.2 661.2:0.2 665:100 665.6:0.9 666.1:0.2 707.2:9.7 718.1:0.5 724.9:0.5 746.3:0.2 748.4:1.5 749:11.9 749.6:…
maltotetraose	LC/MS Neg	15910	665.1	0.94	203.4:0.3 219.2:0.1 221.2:5 233:0.4 245.1:0.3 251.2:0.3 256.9:0.3 262.4:0.5 263:3.2 279.4:0.3 281:13.9 282.1:0.1 292.6:0.2 293.1:0.1 305.2:1.1 321.2:0.3 321.7:0.2 322.5:0.2 323.2:1.6 339.1:0.2 339.9:0.4 341:83.3 341.7:0.5 343.1:0.1 347.4:0.3 364.9:0.2 369:0.2 383.2:14.9 383.9:0.2 400.7:0.2 406:0.3 422.9:0.6 424.5:5.6 425.1:38.3 425.8:0.3 434.2:0.4 440.4:0.2 441:0.2 441.5:1.2 442.2:10.3 442.9:59.1…
margarate (17:0)	LC/MS Neg	1121	269.3	5.88	99.1:0.1 153.3:9 185.3:9.1 223.7:0.1 224.3:0.2 225.2:0.3 233.2:1.4 241.5:1 250.6:1.8 251.3:100 252.3:22.1 269.3:70.3 269.9:1.9 270.3:21.1
methyl-4-hydroxybenzoate	LC/MS Neg	34386	151.1	4.08	92.1:2.4 93.1:0.2 107.2:0.2 121:0.4 133.2:0.1 136.1:71.6 137:5 151.1:100 152.1:19.2
myristoleate (14:1n5)	LC/MS Neg	32418	225.3	5.35	81.2:0.4 83.2:0.3 94.9:0.2 97.1:0.2 111.2:0.4 153.1:0.8 168.3:0.5 169.4:0.7 181.1:0.4 182.3:0.1 189:2.1 190.4:0.9 197.3:0.6 205.4:0.2 207.3:7.3 208.2:1 225.2:100 226.2:40.3
N-acetylarginine	LC/MS Neg	33953	215.2	1.15	129.2:0.3 131.2:1 154.2:0.2 155.2:0.4 156.2:0.4 171.2:0.3 173.1:100 180.1:0.6 198.1:10.5
N-acetylmethionine	LC/MS Neg	1589	190.1	1.78	84.2:0.2 98.2:3.4 112.2:1.5 142.1:100 143.1:1.6 145.2:0.2 146.2:0.2 148.1:74.9 149.1:1.8
N-acetylphenylalanine	LC/MS Neg	33950	206.2	2.55	70.1:0.3 147.1:9.5 162.2:0.5 164.1:100
nonadecanoate (19:0)	LC/MS Neg	1356	297.3	6.27	138.1:0.1 139.2:0.2 156:0.2 164.3:0.7 167.1:0.3 169.1:0.2 171.2:0.6 183:1.9 184.3:1.3 185:1.6 195.2:0.3 198.3:0.5 199.2:1.1 209.4:1.3 211.4:0.7 212.3:0.2 225.3:0.6 233.4:0.6 236.4:2.3 237.2:0.5 239:0.3 241.1:1.5 242.2:0.4 242.7:2.6 253.1:1.2 254.4:0.7 255:0.2 259.5:0.2 266.4:0.4 266.9:2.2 267.3:1.2 268.2:0.2 269.3:0.7 278.4:1.5 279.3:73.2 280.3:26.5 281.1:2.8 282:1 282.7:0.5 293.2:0.2 294.3:2.7 2…
palmitate (16:0)	LC/MS Neg	1336	255.3	5.73	145.4:0.1 155.2:0.2 193.2:0.2 195.1:0.2 210.6:0.1 225.9:0.2 234.5:0.2 237.3:22.5 238.4:7.6 239.4:0.1 254.7:0.8 255.3:100 256.3:53.6
palmitoleate (16:1n7)	LC/MS Neg	33447	253.3	5.5	81.4:2.5 83.1:0.3 97.3:0.2 111.1:1.5 121.2:0.1 168.1:0.2 170:0.2 181.7:0.1 197.2:0.1 207.9:0.3 209.1:2.4 210.3:0.2 217.2:3.6 221.1:1.1 223.1:0.9 225.2:0.3 233.2:2.3 234.4:1 235.3:27.7 236.3:3.6 237:0.9 238.1:0.4 239.9:0.2 253.3:100 254.4:30.6
phenylalanylleucine	LC/MS Neg	40192	277.2	4.03	91.1:2.2 114.1:0.3 130.1:100 131.1:5.7 139.1:0.5 141.1:72.6 142.2:3.9 148.2:0.2 163.1:0.2 167.1:1.4 185.2:0.6 188.2:0.4 216.1:18 217.2:2.1 233.2:3.2 234.3:0.4 259.2:3.9 260.2:7.1 261.2:0.8 277.2:2.7 278.3:0.7
prolylserine	LC/MS Neg	40714	201.2	0.87	114.2:7.2 127.2:0.4 139.2:1.5 153.2:0.2 157.2:0.5 171.1:100 172.2:2.6 183.2:0.3 201.2:0.2
pyridoxate	LC/MS Neg	31555	182.1	2.17	108.2:0.6 137.2:0.5 138.1:100 139.1:5.9 164.1:0.2 182.2:0.7
S-adenosylhomocysteine (SAH)	LC/MS Neg	15948	383.1	1.82	113.2:0.2 116.1:0.3 117.1:1.1 126.2:0.7 129.2:3.6 130.2:0.4 131.1:0.4 131.7:0.5 132.1:0.2 134.1:100 135.1:4.7 142.2:0.3 144.2:0.7 147.1:0.5 148.1:0.2 154.1:1.2 158.1:0.2 170.1:0.2 176.1:9.7 177.1:0.5 186.2:0.2 188.1:25.4 189.1:1.8 230.2:0.3 247.1:0.1 248.1:23 249.1:1.7 282:2.4 283:0.3 347:0.3
sebacate (decanedioate)	LC/MS Neg	32398	201.2	1.74	111.3:0.2 139.2:100 140.2:2.5 157.2:0.3 183.1:56.8 184.2:1.6 201.2:0.4
threonylleucine	LC/MS Neg	40051	231.2	1.84	130.3:0.4 187.2:100
urate	LC/MS Neg	1604	167.1	0.76	61.2:0.1 62.2:0.1 66.2:1.1 69.1:0.2 72.1:0.1 79.9:0.2 85.1:0.1 90:0.2 93.2:0.2 94.2:0.1 95.1:0.2 96.1:2.2 97.1:1.6 97.9:0.5 99.2:0.1 100.2:0.4 101.1:0.2 102.3:0.1 102.9:0.2 104.2:0.2 105.2:0.2 106.3:0.1 112.3:0.3 116.1:0.6 117.1:0.8 118.1:0.2 122.2:0.2 123.2:3.4 124.1:100 125.1:5.1 128:0.2 132:0.5 134.2:0.2 135.1:0.3 136.1:0.2 137.2:0.1 138.2:0.2 139.1:0.3 140.2:0.2 142.1:0.4 146.2:0.1 147.1:0.2 …
uridine	LC/MS Neg	606	243.1	1.45	82.2:0.3 108.2:0.3 110.1:13.5 111.1:32.3 117.1:0.7 122.2:0.2 126.2:0.3 132.1:0.6 138.2:0.5 140.1:5.1 152.1:11 153.1:5.6 164.2:0.3 182.1:1.9 183.1:0.2 200.1:100 201.1:0.2 225.1:0.3
uridine-2',3'-cyclic monophosphate	LC/MS Neg	37137	304.9	1.08	110.9:100 111.8:0.1 192.9:0.3
xanthine	LC/MS Neg	3147	151.1	1.01	81.1:1.1 89.2:0.2 93.1:0.3 101.2:0.2 104.2:0.7 106.2:0.6 107.2:12.4 108.1:100 109.1:4.9 119.1:0.3 121.1:2.2 122.2:0.5 123.2:0.4 124.3:0.1 126.2:1.1 132.1:0.5 133.1:3.1 134.2:0.4 136.1:2.4 137.1:0.2 151.1:17.1 152.1:2.9
xanthosine	LC/MS Neg	15136	283.1	1.08	108.1:0.3 151:100 152.1:3.6 239:0.2 256.1:0.1 265.1:0.2
xanthurenate	LC/MS Neg	15679	204.1	1.62	160.1:100 161.1:7.9 204.1:0.4
Unknown - 11538	LC/MS Neg	32855	311.3	4.93	139.2:0.3 141.3:0.2 155.2:0.1 171.2:0.2 189:0.3 197.2:0.2 205:0.1 220.3:0.2 221.3:0.2 223.3:0.3 237.2:0.4 246.6:0.1 247.4:0.1 249.2:100 250.3:16 265.2:0.3 266.5:0.7 267.2:10.6 268.3:1.2 279.1:0.2 293.2:34.4 294.3:5.6
Unknown - 11585	LC/MS Neg	37663	330	3.1	101:0.2 131:0.4 181:0.4 198:86.3 208:0.6 226:0.9 240:14.9 250:1.1 252.1:0.7 268:1.7 269.9:100 282:1.1 285.2:2 286.2:13.6 294:35.8 300:1 311.9:98.6
Unknown - 11611	LC/MS Neg	32928	429.1	1.63	133.1:0.2 135.1:100 136.1:1.7 177.1:0.2 249.2:0.2 267.2:0.2 293.2:0.1 330.2:0.1 380.2:0.2 384.2:0.1 410.2:0.2 411.3:0.1
Unknown - 11905	LC/MS Neg	33250	283.2	4.44	99.3:0.2 113.1:0.9 127.2:0.4 203.2:0.1 215:0.9 216:0.3 221.1:100 222.2:15.2 228.9:0.1 233.1:0.1 237.9:0.2 239.1:1.6 240.1:0.4 242.9:0.1 248.2:0.1 250:0.5 250.9:0.8 251.9:0.4 253:0.2 254.2:0.1 254.9:0.2 257:0.3 258:0.1 258.7:0.1 260:0.3 260.8:0.3 261.5:0.1 262.4:0.2 263.3:0.3 264.1:0.8 265.1:47.7 266.2:8.3 267:0.3 267.9:0.3 269:0.5 270:0.2 270.7:0.3 272.5:0.1 273.2:0.3 274.2:0.2 275:0.2 275.6:0.1 …
Unknown - 12450	LC/MS Neg	33892	251.4	5.39	80.3:0.3 81.2:0.8 83.3:2.2 85.2:0.6 93.3:0.5 94.5:0.3 95.2:0.5 97.3:1.3 99.4:0.3 106.3:0.4 107.2:0.4 108.5:0.5 109.4:0.3 111.2:0.3 113.2:0.4 115.3:0.8 121.2:1 122.2:0.2 123.3:0.4 124.3:0.4 125.2:0.6 127.4:0.4 129.3:0.5 133:0.3 133.6:0.5 135.4:0.5 137.3:0.8 138.2:0.8 139.1:0.3 141.3:0.4 142.3:0.3 145.2:0.4 149.3:0.7 150.2:0.6 151.3:0.3 152.3:0.4 153.3:0.4 154.3:0.3 155.2:0.4 156.3:0.3 158.4:0.3 16…
Unknown - 13007	LC/MS Neg	34692	329.3	4.6	99.3:0.3 100.1:0.2 100.7:0.1 109.3:0.2 113.3:0.5 115.1:0.3 122.1:0.1 123.1:0.3 125.2:1.6 127.1:2.7 128.3:0.1 129.2:0.6 135:0.1 137.3:0.3 138.1:0.2 139.2:5.6 140.3:0.5 141.3:0.5 143.2:0.4 144.3:0.1 147.3:0.3 149.2:0.2 151.3:0.2 153.2:1.3 154.5:0.2 155.3:2.4 156.3:0.7 157.2:3.5 158.2:0.4 163.3:0.2 164.1:0.2 165.2:0.6 166.3:0.2 167.3:1.7 168.4:0.1 169.2:0.5 171.2:100 172.2:8.4 175.1:0.3 179.2:0.2 18…
Unknown - 13230	LC/MS Neg	34927	161	0.68	59:0.1 61:0.2 71:0.1 73:0.2 86.1:0.2 87:0.2 88.1:0.1 89:0.5 99:1.8 101.1:0.2 103:0.1 115:0.3 116.9:100 117.9:0.3 130:0.3 131:0.2 133:0.2 134.9:0.1 142:0.3 143:0.8 144:0.1 161:0.3 172.9:0.3
Unknown - 13528	LC/MS Neg	35302	217	0.88	89:0.2 101:0.4 127:3.8 128:7.4 129:0.3 137:0.4 145:0.4 155:1.6 156:0.6 171:0.4 172.2:0.7 173:7.9 174:1.2 181:1.6 187:0.9 188.9:0.2 199:100 200:5.7
Unknown - 13529	LC/MS Neg	35303	188.1	2.04	70.9:0.5 72:2 73:0.4 74:0.4 99.9:12.4 101:0.4 116:29.8 117:1.1 126:7.2 127:0.4 128:0.5 142.1:1.9 144:100 144.9:14.2 152:0.2 156.9:0.6 158.9:0.6 161:0.9 169:0.5 170:4.7 171:0.7 174:0.3 174.9:0.5 188:1.2 189:0.4
Unknown - 13671	LC/MS Neg	35464	315.3	5.29	125.3:0.6 126.5:0.2 127.3:1.5 128.3:0.2 137.3:0.2 139.3:0.3 140.4:0.2 141.3:2.7 142.3:0.3 143.3:0.8 144.3:0.1 147.3:0.1 151.2:0.2 152.2:0.3 153.2:0.4 155.2:3.7 156.2:0.3 157.2:0.7 158.3:0.1 165.3:0.2 169.3:1 170.3:0.5 171.2:10.1 172.2:1 181.2:0.1 183.2:0.2 185.3:0.2 193.2:0.6 194.3:0.2 199.2:0.2 200.4:0.3 201.3:1.6 202.3:0.2 203.3:0.1 217.1:0.1 225.4:0.1 228:0.2 229.1:0.9 230.2:0.5 231.3:0.4 235.…
Unknown - 14196	LC/MS Neg	36122	291.1	1.74	93:0.3 98.2:0.5 109.1:8.2 110.1:0.5 111.3:0.1 112.2:0.3 113.2:0.3 119.1:17.9 120.2:1.1 125.2:0.3 127.1:72.2 128.1:3.3 134.2:0.2 139.1:0.2 141.2:6.1 142.1:0.4 153.1:0.4 162.5:0.5 163.1:5.3 164.1:0.3 167.2:0.9 180.2:2.1 181.2:0.4 183.7:0.2 185.1:20.8 186.1:1.5 197.2:0.4 201.2:0.1 204.3:0.1 219.1:0.4 220.1:0.2 229.3:0.4 230.3:0.4 231.1:0.2 244.2:0.2 245.2:0.2 245.9:1 247.1:100 248.1:12.4 262.9:0.1 2…
Unknown - 14314	LC/MS Neg	36240	241.1	2.3	82.2:0.3 112.1:0.8 126.2:0.6 127.2:0.5 128.2:0.3 130.2:1.4 131.2:0.1 141.2:0.6 168.2:0.4 169.2:1.1 170.2:0.1 179.2:0.5 180.2:0.5 195.2:0.5 197.1:100 198.2:6.9 210.2:0.1 219.2:0.1 223.1:1.7 224.1:0.2 228:0.1 241.1:0.3
Unknown - 14384	LC/MS Neg	36310	265.2	2.72	163.6:0.1 164.2:4.1 165.2:0.1 168:0.2 177.1:6.9 178.2:0.4 179.2:0.3 181.1:0.5 203.2:0.8 207.1:0.1 221.1:100 222.1:1.9 237.1:0.2 239.1:0.2 240:0.1 242.2:0.4 243.1:0.3 246:0.1 247:0.2 248.1:0.2 249.1:0.1 255.1:0.2 255.8:0.3 257.1:0.1 264.1:0.1 265:0.2
Unknown - 14441	LC/MS Neg	36367	389.2	3.22	114.2:0.1 130.1:6.2 131.2:0.3 148.2:0.4 181.2:0.3 197.7:0.2 207.3:0.3 225.2:0.5 226.1:0.4 227.2:4.5 228.2:0.3 232.1:0.2 240.2:0.3 243.1:0.2 251.2:0.2 257.2:0.3 261.2:0.2 269.2:100 270.2:11 273.4:0.3 274.2:0.3 275.1:0.4 281.2:0.2 297.2:0.2 299.2:3.6 300.2:0.4 306.8:0.1 326.2:0.8 329.2:0.2 341:0.3 342:0.2 343.3:0.3 344.2:0.4 345.1:0.5 346.3:0.3 350.4:0.2 353.3:0.1 354.1:0.1 354.9:0.1 356.1:0.7 357.…
Unknown - 14457	LC/MS Neg	36383	423.2	3.36	137.2:0.2 147.1:1.3 155.2:0.2 164.2:6.6 165.2:0.5 210.4:0.1 211.2:0.3 212.2:0.4 213.4:0.2 241.2:0.2 258.6:0.1 259.2:0.3 260.6:0.2 261.2:4.3 262.2:0.6 285:0.1 293.3:0.3 295.2:0.2 296.3:0.1 297.2:0.6 298.2:0.2 303.1:100 304.2:14.3 307.3:0.2 308:0.2 309.2:0.6 311.1:0.6 315.1:0.2 329.2:0.2 333.1:4.1 334.2:0.6 341.2:0.2 345.1:0.1 354.4:0.2 360.2:0.2 361.1:0.1 363.2:0.6 364.8:0.1 376.2:2.4 377.3:1 378.…
Unknown - 14458	LC/MS Neg	36384	391.1	3.41	130.1:0.7 164.2:2.2 180.1:0.7 214.2:0.3 227.3:0.4 229.2:6 241.3:0.3 243.2:0.8 267.2:0.4 271.2:100 272.1:4.6 275.2:1 283.2:0.6 301.2:40.6 302.3:1.8 313.2:2.1 331.2:4.9 346.1:1.1 347.2:1.2 354.2:10.3 355.2:2.8 373.1:4.8 374.1:1.1
Unknown - 14904	LC/MS Neg	36931	329.3	4.5	99.1:0.3 125.1:1.1 127.2:0.8 129.2:0.4 139.2:0.4 155.2:1.2 163.2:0.3 165.2:0.6 167.2:1.5 171.1:2.6 172.2:0.3 181.2:0.3 183.2:5.6 184.2:1.3 185.2:2.7 186.2:0.3 193.2:2.3 194.2:0.3 195.2:0.6 197.1:3.2 198.2:1.2 199.2:2.9 200.2:0.4 201.2:0.6 202.2:0.3 209.2:4.8 211.1:61.5 212.2:6.6 227.2:0.5 229.1:100 230.2:10.4 249.3:0.8 252.2:0.4 267.3:0.2 270.2:0.6 291.2:3.5 292.3:2.8 293.2:23 294.3:3.8 299.2:0.4…
Unknown - 15117	LC/MS Neg	37258	333.1	0.64	96.9:0.3 151:1.1 152.9:100 154:2.8 171:2.6 241:74.3 242:4 259.1:1.2 260:0.2 271:0.7 315:6.9 316:0.6 333:0.9
Unknown - 15245	LC/MS Neg	37387	233	0.59	101.1:0.6 127.1:3.8 145:100 171:18 189.1:0.2 215:4.7 233.2:0.3
Unknown - 15247	LC/MS Neg	37389	267.1	1.84	135.1:0.8 164.1:0.4 177.1:0.6 178.2:0.2 180.1:0.8 181.2:0.5 193.1:0.6 194.1:8.6 195.1:0.6 196.1:0.2 206.1:86.6 207.1:6.6 222.1:2.4 223.1:15.7 224.2:1.2 237.1:0.6 250:100 251:8.1 267.1:0.2
Unknown - 15264 - retired for cyclic adenosine diphosphate-ribose	LC/MS Neg	37406	540.1	1.13	159:5 175:1.7 176.9:0.3 193:1.8 211:4.6 255:0.6 273:38.5 274.1:1.7 291:1 301.1:1.4 328.1:95 329.1:11.3 346.1:63.7 347.1:8.4 388.2:0.5 400.1:0.5 405.1:0.9 408:100 409.1:11.4 424.1:1.9 426:73.1 427.1:8.7 442.1:5.1 481.1:0.3 522.1:2.7
Unknown - 15267	LC/MS Neg	37409	234.1	1.8	119.1:0.2 121.1:0.4 147.1:0.4 149.1:0.6 162.1:48.9 163.1:6.5 164.1:3.7 165.1:0.4 166.1:0.7 173.1:0.5 174.1:0.4 177.1:1.7 178.1:0.3 187.2:0.3 188.2:0.6 189.2:1 191:100 192.1:57.8 193.1:4.3 204.1:0.9 205.1:6 206.1:34.3 207.1:3.6 216.1:1.5 217.1:1.4 219.1:0.2 234.1:8.3 235.1:1.6
Unknown - 15270	LC/MS Neg	37412	265.1	3.23	151.2:0.5 152.1:5.6 153.1:0.4 160.1:1 172.1:0.2 178.1:0.7 179.1:0.6 189.2:0.8 194:100 195:10.2 206:12.2 207.1:1.5 223.1:4.8 224.1:0.6 231.1:1 232.1:0.6 237.1:3 238.1:0.4 247.1:0.3 250.1:0.9 265.1:9.8 266.1:2.3
Unknown - 15381	LC/MS Neg	37628	867.3	4.14	311.2:0.6 351.2:0.2 356.2:0.2 408.2:1 409.2:0.2 413.2:0.4 414.2:0.7 424.3:0.2 465.2:0.3 479.3:0.6 481.2:7.2 482.2:1.5 483.3:0.3 493.2:0.4 521.3:0.2 538.2:1.8 539.3:0.4 543.3:0.3 552.2:0.6 553.3:0.2 560.3:0.3 569.3:0.6 570.3:0.2 578.3:1.3 579.3:0.4 596.3:0.3 618.3:4.4 619.3:1.3 653.3:0.4 662.2:1.2 663.3:0.4 697.3:0.5 705.4:0.2 730.3:0.5 731.4:0.3 748.3:8.7 749.4:3.2 774.4:0.3 792.3:5.4 793.3:1.9 8…
Unknown - 15429	LC/MS Neg	37677	401.1	3.38	118:0.2 130:0.3 186.1:1.1 187.1:0.3 208.1:0.6 226:0.4 282.1:0.5 285:0.3 300.1:10.4 301.2:0.8 313.2:0.2 339.2:0.7 357.1:100 358.2:9.7 371.2:2.5 372.2:0.4 383.2:1.8 384.2:0.4
Unknown - 15433	LC/MS Neg	37681	754.2	3.45	300.2:0.3 301.1:0.3 311.2:0.9 351.2:0.5 380.2:0.3 408.2:1.1 409.3:0.2 424.3:0.3 439.2:0.4 452.2:0.2 456.2:0.4 465.2:0.2 479.2:0.3 481.2:4.7 482.3:1.3 483.3:0.4 591.3:0.2 618.2:1.9 619.3:0.6 635.2:8 636.3:2.7 661.3:0.4 679.2:7.3 680.3:2.3 692.2:3.3 693.3:1.3 710.2:100 711.2:34.4 737.3:3.2
Unknown - 15494	LC/MS Neg	37742	572.2	2.04	193.1:2.7 194.2:0.4 211.1:11.1 212.2:0.4 243.2:0.4 244.2:0.4 245:0.5 265.3:0.5 280:0.5 305:6.2 306:0.2 323.1:29.2 324.2:3.5 326.1:0.8 328.1:65.8 329.1:7.6 347.1:0.5 365.2:0.3 377.2:0.3 394.2:2.3 419.2:1.7 420.3:0.5 437.1:100 438.1:14.7 451.2:0.6 452.2:0.4 460.2:1.6 461.2:0.5 529.2:8.8 530.2:1.6 554:0.5
Unknown - 15856	LC/MS Neg	38205	307.2	3.47	158.2:0.5 233.2:1.4 234.2:0.3 236.2:1.3 263.1:100 264.1:17 277.1:0.2
Unknown - 15904	LC/MS Neg	38231	344.2	2.59	114.1:0.5 115.1:2.7 130.2:0.4 132.1:4.7 181.2:1.5 182.2:0.4 185.3:0.5 211.3:1.4 228.3:47.9 229.2:100 230.2:8.8 238.3:0.4 282.3:0.3 300.3:16.4 301.3:2.1 326.1:4 327.2:0.6
Unknown - 16165	LC/MS Neg	38723	697.3	3.48	311.2:1.7 312.3:0.2 351.3:0.5 369.3:0.2 399.3:0.3 408.3:0.9 409.3:0.2 424.3:0.4 452.3:0.5 483.3:0.2 560.4:0.3 565.5:0.3 578.3:5.5 579.3:1.6 618.3:2.1 619.4:0.7 622.3:5.8 623.4:1.5 635.3:0.3 653.3:100 654.3:29.1 662.2:0.9 679.3:3.8 680.3:1.9
Unknown - 16171	LC/MS Neg	38729	784.4	3.8	243.2:0.7 342.3:0.6 399.2:17.8 400.3:2.9 414.3:1.7 415.3:0.3 425.3:0.2 441.3:0.2 443.3:0.6 453.3:0.7 498.3:0.9 499.4:0.2 513.4:3.7 514.4:0.8 549.4:0.7 550.4:0.7 584.4:6.6 585.4:1.8 594.3:4.8 595.4:1.1 638.4:1 639.4:0.3 664.4:0.6 683.4:1.6 684.5:0.5 696.5:0.2 705.4:0.7 706.5:0.3 722.4:0.5 723.5:0.2 740.4:100 741.4:33.7 753.4:0.3 766.4:4 767.4:1.5
Unknown - 16271	LC/MS Neg	38840	149.2	3.04	73.1:0.6 76:0.3 86.1:0.3 100.2:0.3 101.2:0.3 105.1:100 106.2:5.2 115.1:0.7 120.3:0.3 121.2:0.5 122:0.9 131.1:0.3 134.5:0.3 148.2:0.3 149:3 150.2:0.5
Unknown - 16774	LC/MS Neg	39355	299.1	1.19	124.1:0.5 167:100 168.1:0.9
Unknown - 16784	LC/MS Neg	39365	382.3	5.18	128.1:46.9 129.1:0.4 146.1:1.4 177.2:0.4 253.3:100 254.3:2.7 320.3:0.5 338.3:32.1 339.4:1.2 364.2:74 365.3:2.7
Unknown - 17008	LC/MS Neg	39639	575.3	1.26	494.2:4 515.2:8.4 536.2:8 545.1:9.1 647.2:3 665.2:1.2 767.1:4.8 827.1:44 828.1:3.6 911.2:2.8 929.2:6.1 989.1:100 990.1:11.8
Unknown - 17501	LC/MS Neg	40331	287.3	4.96	113.2:1.4 125.2:0.6 127.2:1.8 128.2:0.2 137.2:0.2 141.2:0.8 143.2:1.6 153.2:0.3 155.2:3.5 156.2:0.4 157.2:0.8 165.2:0.2 171.2:9.7 172.2:0.8 201.2:1.6 202.2:0.2 211.3:0.7 221.3:0.7 223.3:1.1 224.4:0.3 225.3:1 231.3:0.3 233.3:0.4 237.3:0.2 239.3:0.8 241.3:2 242.3:0.5 249.3:1.4 251.3:12.9 252.3:2.2 255.3:0.4 265.3:2.2 267.2:8.7 269.2:100 270.3:17.2 283.3:0.4 287.3:0.2
Unknown - 18341	LC/MS Neg	41559	190.1	1	89.1:6.2 102.2:1.1 128.1:0.6 145:13 146.1:100 147:0.2 172.1:0.2
Unknown - 18472	LC/MS Neg	41699	827.1	1.19	281:0.6 323.2:0.2 341:8.7 383.3:5.8 412.8:0.6 442.9:10.5 485.1:7.2 503.1:54 545.2:2.4 586.9:14.5 605:4 665.1:100 707.3:10.8 737:0.3 749:35.6 767:19.6 767.6:0.5 779.1:0.3 809:0.6
Unknown - 18787	LC/MS Neg	42162	187.2	3.5	92.3:0.7 93.2:0.5 97.2:0.6 111.3:2.7 113.2:2.4 115.2:1.1 123.3:0.7 125.2:14.8 126.3:0.9 127.2:0.6 128.2:1.5 129.2:0.8 139.2:2.5 141.2:100 142.3:10.1 143.2:6 144.2:0.9 149.3:0.8 151.3:1.7 155.2:1.8 157.3:0.7 167.2:4.4 169.2:87.1 170.2:10.2 185.2:1.3 187.2:38.3 188.3:5.1
Unknown - 18889	LC/MS Neg	42274	202.1	2.56	71.1:0.3 79.9:2.3 80.9:2.3 86.1:1.7 114:9.1 116.1:0.8 117:0.6 123:14.1 125:1.4 130.1:36.8 131.1:1.2 139.1:1.6 140.1:10.6 141.1:0.5 142.1:1 155.1:8.6 156.1:2.9 157:3.6 158:100 159:4.7 165:0.5 166.1:0.8 169.1:0.7 173.1:0.8 174.2:0.7 183.1:12.9 184.1:8.5 185.1:1 201:1.6 202.1:6.4 203:4.7
Unknown - 19246	LC/MS Neg	42722	280.3	4.04	93.2:0.4 110.2:6.7 111.2:0.5 125.2:0.5 136.2:0.9 137.2:1.6 143.2:17.7 144.2:1.4 151.2:0.3 154.1:100 155.2:6.4 167.1:2 177.2:0.3 181.2:0.5 182.2:0.7 183.2:0.9 191.2:2 192.2:0.5 193.2:0.3 194.3:0.5 195.1:4 196.2:0.5 197.2:0.4 207.2:1.9 208.2:0.9 209.2:2.2 210.1:24.9 211.2:2.9 212.2:0.4 216.2:0.2 218.2:62.4 219.3:8.7 221.2:0.2 224.1:0.6 235.2:2.5 236.2:14.5 237.2:5 238.2:0.5 251.2:12.6 252.2:2 253.2…
Unknown - 19364	LC/MS Neg	42840	549.2	1.61	193:2 211:3.9 243.2:0.3 305.1:14.4 306.1:1.4 323.1:22.6 324.1:2.5 347.1:0.5 389.1:0.5 394.2:0.5 419.2:1.2 437.1:100 438.2:14.2 506.2:1.6 507.3:0.4 530.2:0.9 531.2:0.6 532.2:0.3
Unknown - 19366	LC/MS Neg	42842	588.2	1.69	193:1.9 211.1:5 305.1:3 323.1:15 324.2:1.4 344.1:100 345.1:10.4 362.1:2.5 394.2:0.8 416.2:0.7 419.2:0.8 437.1:43.4 438.2:6 476.2:2.9 477.2:0.5 543.3:0.5 545.2:10.8 546.2:2.3 569.3:1.2 570.3:1.4
Unknown - 19373	LC/MS Neg	42849	571.3	1.84	193:5.7 211.1:1.2 304.1:1.7 322.1:23.3 323.1:2.3 328.1:46.1 329.1:4.5 346.2:0.9 388.2:0.8 393.2:0.8 418.2:1.2 436.1:100 437.2:14 460.2:0.5 528.3:2.6 529.3:0.7 552.2:1 554.3:1
Unknown - 19378	LC/MS Neg	42854	595.3	2.09	193:1.4 211:1.8 328.1:73.8 329.1:7.5 346.1:29.7 347.2:3.5 370.2:0.6 400.2:0.8 442.2:2 460.2:100 461.2:15.5 551.3:0.7 577.2:1.3
Unknown - 19380 - retired - amalgam of tryptophan and IS-trp	LC/MS Neg	42856	412.4	2.17	142.1:0.3 159.2:1.6 164.2:1 186.1:0.2 203.1:100 204.1:4.6 207.2:10.1 208.1:89.6 368.3:0.2
Unknown - 19502	LC/MS Neg	43055	287.4	3.77	87:0.3 111:0.2 125.1:0.3 127.1:0.4 129.1:0.4 137.1:0.3 141.1:0.1 143.1:0.2 149.1:0.2 153.1:0.4 155.1:0.8 157.2:0.5 169.1:0.4 171.2:2.8 172:0.3 175.1:0.4 181.2:0.2 183.1:1.2 184.2:0.4 185.1:0.5 187.1:0.4 191.1:0.2 197.2:0.4 198.2:0.4 199.2:1.2 200.2:0.4 201.2:0.8 203.2:0.2 207.2:77.8 208.2:11.6 212.1:0.5 213.2:0.6 214.3:0.6 215.2:0.8 216.2:0.2 217.2:0.5 218.1:0.2 223.2:0.7 225.2:100 226.2:14.7 227…
Unknown - 19503	LC/MS Neg	43056	601.5	3.86	187.1:6.4 188.1:0.5 225.2:1 243.2:1.4 244.2:0.2 261.2:5.8 262.2:0.7 413.4:1.8 414.4:0.3 431.3:100 432.4:18.4 539.4:0.3 540.4:0.2 556.4:0.3 557.4:0.5 565.4:0.2 582.3:0.3 583.4:8.7 584.5:2.4
Unknown - 19561	LC/MS Neg	43117	252.2	1.76	88:19.4 89:0.9 102:1.8 107:0.8 119:17.6 120:1.4 128:0.6 134:1.1 136.1:1.3 146:16.9 147.1:0.9 163:10.3 164:1.8 165.1:0.5 180.1:17.8 181.1:1.9 190.1:1.1 191.1:1.5 207.1:5 208.1:100 209.1:13.8 217.1:2 223.1:0.7 233:8.5 234.1:5.6 235.1:3.5 236.1:0.6 251.1:1 252.2:1
Unknown - 19751	LC/MS Neg	43352	363.3	2.3	130.2:1.7 164.2:1.3 186.2:0.5 199.2:2.4 201.2:5.6 202.2:0.4 211.2:0.5 213.2:1.4 225.2:0.5 239.2:0.4 241.2:0.3 243.2:100 244.3:8.7 255.2:2.3 256.2:0.3 273.2:36.9 274.2:3.4 285.2:2 286.3:0.3 303.2:5 304.2:0.6 318.3:0.7 319.3:0.5 320.2:0.7 327.2:0.6 345.2:5.7 346.3:0.9
Unknown - 20807	LC/MS Neg	45410	194.2	2.42	58.12009:0.6 91.1308:0.7 93.13645:0.4 101.09578:0.7 105.12839:0.7 107.13379:1.6 108.08877:0.3 109.14066:0.3 122.16177:4.7 123.08957:100 124.14942:7.4 129.11124:0.4 135.09256:19.7 136.10412:1.9 148.10403:0.6 149.13441:2.5 150.12153:1.5 151.16241:1.6 152.15115:2 161.09454:1 162.1756:0.4 163.10092:0.9 164.10323:0.5 165.13845:0.8 166.17717:0.6 167.18628:2.1 175.13571:0.5 176.14685:1.1 177.14446:0.8 1…

## Sheet: Supplementary Table 6
Edgelist		GGM model			Pearson correlation coefficient
V1	V2	HFD	ND	Complete	r HFD	r ND	r complete		Legend
1-linoleoyl-GPI* (18:2)*	1-linoleoylglycerophosphoserine*	+	-	-	0.948458	0.885326	0.858776		+	Edge present
1-palmitoyl-GPI* (16:0)*	1-stearoyl-GPE (18:0)	+	-	-	0.842954	0.617147	0.715234		-	Edge absent
2-hydroxyglutarate	proline	+	-	-	0.897211	0.760818	0.77014			Highest r value
2-hydroxyglutarate	X - 13528	+	-	-	0.901915	0.780186	0.840419			Second highest r value
2-linoleoylglycerophosphoinositol*	2-palmitoleoylglycerophosphoinositol*	+	-	-	0.957416	0.804698	0.906038
2-palmitoleoyl-GPC* (16:1)*	2-palmitoleoylglycerophosphoinositol*	+	-	-	0.946147	0.83148	0.899841
3-hydroxybutyrate (BHBA)	3-hydroxyisobutyrate	+	-	-	0.874454	0.82195	0.76733
3-hydroxyisobutyrate	ornithine	+	-	-	0.86883	0.627169	0.698935
4-hydroxybutyrate (GHB)	xanthine	+	-	-	0.976569	0.858449	0.906305
adenosine	AMP	+	-	-	0.834676	0.716406	0.734432
alanylvaline	lysylleucine	+	-	-	0.955289	0.889887	0.906502
asparagylleucine	glycylisoleucine	+	-	-	0.96659	0.931281	0.937126
aspartate	X - 14314	+	-	-	0.880453	0.686108	0.798108
aspartate	X - 19265	+	-	-	0.880036	0.594664	0.750925
biliverdin	isoxanthopterin	+	-	-	0.890662	0.665547	0.766009
cystathionine	urea	+	-	-	0.856721	0.794487	0.772204
CMP	X - 14364	+	-	-	0.808679	0.443802	0.529105
dopamine	glutarate (pentanedioate)	+	-	-	0.944791	0.0130034	0.497409
erythritol	ribitol	+	-	-	0.916219	0.754465	0.831161
glutamine	X - 16784	+	-	-	0.854822	0.130458	0.45233
glycerol 2-phosphate	oleate (18:1n9)	+	-	-	0.849786	0.679914	0.711725
glycerophosphorylcholine (GPC)	X - 15117	+	-	-	0.882174	0.740438	0.803295
glycylleucine	lysylisoleucine	+	-	-	0.994032	0.91356	0.932871
isoleucylaspartate	X - 14384	+	-	-	0.978554	0.912308	0.88647
kynurenate	NAD+	+	-	-	0.861498	0.454113	0.628305
maltose	maltotriose	+	-	-	0.927046	0.443767	0.520029
N-acetylglucosamine	putrescine	+	-	-	0.868344	0.723464	0.747827
N-acetylglucosamine 6-phosphate	X - 13483	+	-	-	0.856889	0.23798	0.591062
N-acetylphenylalanine	X - 11585	+	-	-	0.8748	0.50723	0.557074
1-methyladenosine	1-methylguanosine	+	-	-	0.809547	0.34961	0.508668
N6-methyladenosine	phosphate	+	-	-	-0.893603	-0.217358	-0.521065
prolylphenylalanine	X - 14457	+	-	-	0.99114	0.975128	0.948617
prolylphenylalanine	X - 14458	+	-	-	0.992699	0.970973	0.900704
prolylserine	X - 14441	+	-	-	0.911133	0.946342	0.904241
pyrophosphate (PPi)	stearamide	+	-	-	0.847579	0.399018	0.606258
pyruvate	X - 13504	+	-	-	0.917068	0.654786	0.702264
quinate	xylonate	+	-	-	0.914792	0.745703	0.829033
sarcosine (N-Methylglycine)	urea	+	-	-	0.855302	0.742976	0.678749
sorbitol	xanthosine	+	-	-	0.97908	0.877068	0.826339
spermidine	X - 15798	+	-	-	0.847374	-0.364732	0.09922
threonylleucine	X - 16165	+	-	-	0.991525	0.64237	0.78007
urate	X - 15267	+	-	-	0.850948	0.386107	0.548
X - 11905	X - 15460	+	-	-	0.802687	0.541498	0.601772
X - 13230	X - 15264	+	-	-	0.903322	0.291884	0.574377
X - 14272	X - 14458	+	-	-	0.989031	0.961205	0.897988
X - 14457	X - 19751	+	-	-	0.989385	0.966588	0.964736
1-oleoylglycerophosphoserine	palmitoleate (16:1n7)	-	+	-	0.797834	0.928227	0.843277
10-heptadecenoate (17:1n7)	margarate (17:0)	-	+	-	0.762692	0.887119	0.727309
2-palmitoleoylglycerophosphoinositol*	methyl-4-hydroxybenzoate	-	+	-	-0.0533586	0.946434	0.370077
4-hydroxybutyrate (GHB)	X - 13504	-	+	-	0.839339	0.989751	0.920379
5-methylthioadenosine (MTA)	cystathionine	-	+	-	0.651702	0.928606	0.781573
alpha-glutamylvaline	isoleucylaspartate	-	+	-	0.93225	0.973039	0.914668
asparagylisoleucine	X - 14384	-	+	-	0.821702	0.990775	0.929133
citrate	N6-methyladenosine	-	+	-	0.563104	0.937357	0.793048
erythritol	threitol	-	+	-	0.702543	0.953566	0.752549
glycylleucine	glycylphenylalanine	-	+	-	0.912297	0.971382	0.931198
isoleucylaspartate	X - 14272	-	+	-	0.974618	0.970518	0.951504
myristate (14:0)	1-methyladenosine	-	+	-	-0.406696	0.90674	0.602938
prolylglutamine	prolylphenylalanine	-	+	-	0.890347	0.984419	0.92332
prolylglutamine	X - 14441	-	+	-	0.848041	0.98043	0.836243
ribitol	X - 11687	-	+	-	0.713681	0.939017	0.817296
X - 15264	X - 15666	-	+	-	-0.184485	-0.911836	-0.603284
1-linoleoyl-GPC (18:2)	1-oleoyl-GPE (18:1)	-	-	+	0.944878	0.858879	0.919968
1-linoleoylglycerophosphoserine*	linoleate (18:2n6)	-	-	+	0.883165	0.879905	0.881857
1-oleoyl-GPE (18:1)	1-palmitoleoylglycerophosphoethanolamine*	-	-	+	0.947504	0.879613	0.904734
1-oleoyl-GPI (18:1)*	10-heptadecenoate (17:1n7)	-	-	+	0.821311	0.74577	0.802996
1-stearoyl-GPE (18:0)	biliverdin	-	-	+	0.732215	0.861223	0.768359
2-aminobutyrate	sarcosine (N-Methylglycine)	-	-	+	0.808509	0.908391	0.854631
2-hydroxybutyrate (AHB)	5-methylthioadenosine (MTA)	-	-	+	0.748551	0.803137	0.775189
3-ureidopropionate	X - 15460	-	-	+	0.783224	0.789892	0.798981
5-oxoproline	glutamine	-	-	+	0.766276	0.876368	0.820428
9,10-hydroxyoctadec-12(Z)-enoic acid	X - 13671	-	-	+	0.66756	0.805614	0.769393
AMP	NAD+	-	-	+	0.747268	0.882296	0.821443
alanine	X - 13528	-	-	+	0.895436	0.897492	0.898908
alanylleucine	glutamine-leucine	-	-	+	0.961693	0.981327	0.972902
alanylvaline	asparagylleucine	-	-	+	0.955933	0.974226	0.968059
allantoin	X - 16271	-	-	+	0.158238	0.807485	0.694776
alpha-glutamylvaline	X - 14272	-	-	+	0.972527	0.964192	0.96671
alpha-hydroxyisovalerate	N-acetylserine	-	-	+	0.735819	0.860651	0.818606
arabitol	erythritol	-	-	+	0.886176	0.869737	0.873637
arabitol	threitol	-	-	+	0.837686	0.895581	0.831794
beta-hydroxypyruvate	glucose	-	-	+	0.817841	0.802689	0.805979
betaine	X - 11787	-	-	+	0.817908	0.902779	0.828315
caprate (10:0)	laurate (12:0)	-	-	+	0.80133	0.747914	0.920445
cysteine	cystine	-	-	+	0.698796	0.877843	0.817695
cystine	X - 15245	-	-	+	0.494837	0.899884	0.82284
ergosterol	oleate (18:1n9)	-	-	+	0.725357	0.856609	0.80984
gamma-tocopherol	maltose	-	-	+	0.343497	0.632434	0.729235
glucose	proline	-	-	+	0.877329	0.815757	0.795866
glutamine-leucine	phenylalanylleucine	-	-	+	0.981665	0.971664	0.973548
glycine	glycylproline	-	-	+	0.820595	0.730931	0.772858
glycylisoleucine	lysylisoleucine	-	-	+	0.972504	0.940449	0.953292
glycylleucine	glycylvaline	-	-	+	0.966387	0.958856	0.954537
glycylthreonine	prolylserine	-	-	+	0.910254	0.924255	0.881625
homocysteine	methionine sulfoxide	-	-	+	0.684923	0.74803	0.701548
isoleucylaspartate	tyrosylglutamate	-	-	+	0.972766	0.96309	0.959913
kynurenate	X - 12093	-	-	+	0.753155	0.767047	0.735411
leucine	valine	-	-	+	0.97145	0.965008	0.966456
lysine	threonine	-	-	+	0.836206	0.734093	0.745697
lysylisoleucine	lysylleucine	-	-	+	0.963379	0.964129	0.958263
maltose	X - 11584	-	-	+	0.801598	0.643371	0.756214
maltotetraose	maltotriose	-	-	+	0.871668	0.665077	0.747946
N-acetylaspartate (NAA)	X - 13509	-	-	+	0.638376	0.671764	0.694769
N-acetylglucosamine 6-phosphate	pyruvate	-	-	+	0.790333	0.679527	0.753951
palmitate (16:0)	palmitoleate (16:1n7)	-	-	+	0.874194	0.912913	0.880287
phosphate	pyruvate	-	-	+	0.827275	0.755443	0.799688
pipecolate	urea	-	-	+	0.837148	0.788382	0.800047
pro-pro-pro	prolylproline	-	-	+	0.911486	0.902316	0.898605
prolylalanine	prolylphenylalanine	-	-	+	0.9827	0.973744	0.976423
quinate	xanthosine	-	-	+	0.920345	0.877416	0.872147
quinate	X - 16171	-	-	+	0.892272	0.845361	0.855593
uracil	X - 11905	-	-	+	0.771147	0.785361	0.75673
X - 11532	X - 15856	-	-	+	0.71712	0.697383	0.698123
X - 11715	X - 18472	-	-	+	-0.401412	-0.768647	-0.741992
X - 13504	X - 18493	-	-	+	0.929072	0.952712	0.943907
X - 13529	X - 18889	-	-	+	0.946915	0.924935	0.931124
X - 14441	X - 14457	-	-	+	0.91731	0.960686	0.946953
X - 15458	X - 15460	-	-	+	0.712023	0.851478	0.774767
X - 15562	X - 15563	-	-	+	0.981232	0.973014	0.977542
1-linoleoyl-GPE (18:2)*	1-oleoyl-GPE (18:1)	-	+	+	0.953337	0.926757	0.901376
1-methylhistidine	1-methyladenosine	-	+	+	0.457834	0.906462	0.825893
1-methylhistidine	X - 15245	-	+	+	0.194467	0.907941	0.841557
2-linoleoyl-GPE* (18:2)*	2-oleoyl-GPE* (18:1)*	-	+	+	0.934624	0.927619	0.922606
2-linoleoylglycerophosphoinositol*	2-oleoylglycerophosphoserine*	-	+	+	0.949452	0.935354	0.945073
2-myristoylglycerophosphoethanolamine*	2-palmitoleoyl-GPE* (16:1)*	-	+	+	0.864746	0.943174	0.896579
2-oleoyl-GPC* (18:1)*	2-palmitoleoyl-GPC* (16:1)*	-	+	+	0.948957	0.961242	0.952539
2-oleoylglycerophosphoinositol*	2-palmitoleoylglycerophosphoinositol*	-	+	+	0.960933	0.950476	0.957235
3-hydroxyisobutyrate	3-hydroxypropanoate	-	+	+	0.835925	0.946588	0.888694
alanine	gamma-aminobutyrate (GABA)	-	+	+	0.833519	0.953607	0.895387
alanylvaline	arginylleucine	-	+	+	0.940695	0.988954	0.975583
citrate	glutamate	-	+	+	0.873047	0.939617	0.908498
ethanolamine	myo-inositol	-	+	+	0.783046	0.88906	0.812656
glutamine-leucine	threonylleucine	-	+	+	0.983632	0.987489	0.984167
glycylphenylalanine	lysylleucine	-	+	+	0.92757	0.972472	0.948163
Isobar: ribulose 5-phosphate, xylulose 5-phosphate	ribose 5-phosphate	-	+	+	0.751535	0.897222	0.825187
mannose	sorbitol	-	+	+	0.960287	0.967254	0.947323
N-acetylserine	orotate	-	+	+	0.42888	0.951899	0.810612
ribose	X - 11585	-	+	+	0.860471	0.925691	0.872283
X - 13529	X - 15472	-	+	+	0.94747	0.958194	0.954189
X - 14458	X - 19751	-	+	+	0.979324	0.989019	0.986576
X - 15381	X - 15433	-	+	+	0.948345	0.950193	0.94636
X - 15433	X - 16165	-	+	+	0.985593	0.95582	0.968266
X - 15472	X - 18341	-	+	+	0.938657	0.962146	0.949028
X - 15559	X - 15563	-	+	+	0.977282	0.979533	0.977731
1-linoleoyl-GPE (18:2)*	1-palmitoleoylglycerophosphoethanolamine*	+	-	+	0.965563	0.829092	0.895352
1-linoleoyl-GPI* (18:2)*	1-oleoylglycerophosphoserine	+	-	+	0.951599	0.868304	0.915408
13-methylmyristic acid	methylpalmitate (15 or 2)	+	-	+	0.913285	0.889678	0.872398
2-oleoyl-GPC* (18:1)*	2-oleoyl-GPE* (18:1)*	+	-	+	0.969107	0.935067	0.952413
2-oleoylglycerophosphoinositol*	2-oleoylglycerophosphoserine*	+	-	+	0.978164	0.939763	0.967372
3-phosphoglycerate	phosphoenolpyruvate (PEP)	+	-	+	0.908328	0.832203	0.864344
4-hydroxy-2-oxoglutaric acid	alpha-ketoglutarate	+	-	+	0.913219	0.877115	0.867635
5,6-dihydrouracil	X - 18787	+	-	+	0.80888	0.425744	0.734742
5-dodecenoate (12:1n7)	myristoleate (14:1n5)	+	-	+	0.938232	0.871278	0.875938
adenine	guanosine-2',3'-cyclic monophosphate	+	-	+	0.89667	0.65125	0.800148
AMP	nicotinamide riboside*	+	-	+	-0.835826	-0.749299	-0.783551
adenylosuccinate	X - 11538	+	-	+	0.884359	0.757243	0.813752
asparagylisoleucine	asparagylleucine	+	-	+	0.96653	0.984014	0.974426
biliverdin	inositol 1-phosphate (I1P)	+	-	+	0.88601	0.691051	0.787518
biliverdin	X - 11538	+	-	+	0.886875	0.716955	0.795549
cystathionine	N-acetyl-beta-alanine	+	-	+	0.856475	0.891902	0.85022
dodecanedioate (C12)	sebacate (decanedioate)	+	-	+	0.828641	0.617069	0.873834
eicosenoate (20:1n9 or 1n11)	nonadecanoate (19:0)	+	-	+	0.901581	0.786669	0.836637
fructose 6-phosphate	glucose 6-phosphate	+	-	+	0.934477	0.958455	0.944146
glycylalanine	glycylvaline	+	-	+	0.982605	0.959168	0.968727
histidine	serine	+	-	+	0.908566	0.799167	0.865811
hypoxanthine	xanthine	+	-	+	0.98416	0.887255	0.927836
lactate	X - 18493	+	-	+	0.972952	0.937142	0.953767
methionine	phenylalanine	+	-	+	0.979634	0.893756	0.937901
nonadecanoate (19:0)	palmitate (16:0)	+	-	+	0.902649	0.845127	0.872474
tyrosylglutamate	X - 14272	+	-	+	0.981949	0.947479	0.95872
X - 13529	X - 18341	+	-	+	0.964266	0.931779	0.944956
X - 14196	X - 16987	+	-	+	0.882309	0.610797	0.737859
X - 15429	X - 15904	+	-	+	0.938616	0.885755	0.929056
X - 15559	X - 15562	+	-	+	0.996359	0.970996	0.982127
X - 18341	X - 19561	+	-	+	0.948129	0.940581	0.923511
1-oleoyl-GPC (18:1)	1-palmitoleoyl-GPC* (16:1)*	+	+	+	0.987469	0.93039	0.978607
1-palmitoyl-GPC (16:0)	1-palmitoyl-GPE (16:0)	+	+	+	0.910705	0.951367	0.930753
methylpalmitate (15 or 2)	17-methylstearate	+	+	+	0.929033	0.947102	0.931696
2-aminobutyrate	pipecolate	+	+	+	0.847311	0.92533	0.85166
3-methyl-2-oxovalerate	4-methyl-2-oxopentanoate	+	+	+	0.968325	0.984709	0.97477
5,6-dihydroxyindole	tyrosine	+	+	+	0.855404	0.888048	0.868414
arabonate	erythronate*	+	+	+	0.967891	0.966285	0.965396
betaine	homoserine (homoserine lactone)	+	+	+	0.970509	0.920047	0.888337
caprate (10:0)	caprylate (8:0)	+	+	+	0.940644	0.958929	0.9495
glucose 6-phosphate	mannose 6-phosphate	+	+	+	0.907254	0.970711	0.946489
glycerophosphoethanolamine	glycerophosphorylcholine (GPC)	+	+	+	0.899767	0.919066	0.907139
isoleucine	leucine	+	+	+	0.985159	0.974653	0.980463
linoleate (18:2n6)	linolenate (18:3n3 or 3n6)	+	+	+	0.964182	0.973411	0.917524
X - 13007	X - 14904	+	+	+	0.946254	0.913762	0.923483
X - 15494	X - 19378	+	+	+	0.935958	0.967015	0.944868
X - 19364	X - 19373	+	+	+	0.948518	0.957347	0.947365
